# Supplementary material for: Community Assembly Processes of Deadwood Mycobiome in a Tropical Forest Revealed by Long-Read Third-Generation Sequencing
Source: Microb Ecol. 2024 May 3;87(1):66. doi: 10.1007/s00248-024-02372-5 (PMC11068674; doi:10.1007/s00248-024-02372-5)
Supplement: Supplementary file 1 — Supplementary file1 (XLSX 1072 KB) [file 248_2024_2372_MOESM1_ESM.xlsx]

## Sheet: TableS1
TableS1 samples information, wood and soil physicochemical properties, read abundances all fungal detected in this experiment.
ID	Tree	Time	Thinning intensity level	Al_ben_extractives	Holocellulose	cellulose	Hemicellulose	KlasonLignin	Wood N	Wood C	Wood pH	Soil K	Soil Na	Soil Ca	Soil Mg	Soil OM	Soil P	Soil N	Soil pH	Soil water content (%)	ASV1	ASV2	ASV3	ASV4	ASV5	ASV6	ASV7	ASV8	ASV9	ASV10	ASV11	ASV12	ASV13	ASV14	ASV15	ASV16	ASV17	ASV18	ASV19	ASV20	ASV21	ASV22	ASV23	ASV24	ASV25	ASV26	ASV27	ASV28	ASV29
01_Qu_1	Qu	1	0	5	69.43	44.9259	24.5012	20.2117	0.345	46.1167	4.83	0.161026	0.45913	0.376	0.783333	6.4	3.9	0.378	5.5	42.9	1	0	0	0	0	0	0	0	0	0	0	0	0	0	0	0	0	0	0	0	0	0	0	0	0	0	0	0	0
02_Qu_1	Qu	1	0.4	5	69.43	44.9259	24.5012	20.2117	0.345	46.1167	4.83	0.170256	0.286957	0.468	0.616667	5.1	8.6	0.2772	5.8	44.1	0	0	11	0	0	0	0	0	0	0	0	0	0	0	0	0	0	0	0	0	0	0	17	0	0	0	0	0	0
03_Qu_1	Qu	1	0	5	69.43	44.9259	24.5012	20.2117	0.345	46.1167	4.83	0.115897	0.533913	0.276	0.54	5	7.6	0.252	5.3	46.1	0	0	0	0	0	0	0	0	0	0	0	0	0	0	0	0	0	0	0	0	0	0	0	0	0	0	0	0	0
04_Qu_1	Qu	1	0.6	5	69.43	44.9259	24.5012	20.2117	0.345	46.1167	4.83	0.300513	0.810435	0.586	0.846667	9.1	8.8	0.5544	5	70.2	0	0	0	0	0	0	0	0	0	0	0	0	0	0	0	0	0	0	0	0	0	0	0	0	0	0	0	0	0
05_Qu_1	Qu	1	0.2	5	69.43	44.9259	24.5012	20.2117	0.345	46.1167	4.83	0.17641	-0.57913	0.39	0.72	7.7	8.5	0.252	5	63.7	0	0	0	0	0	0	0	0	0	0	0	0	0	0	0	0	0	0	0	0	0	0	0	0	0	0	0	0	0
06_Qu_1	Qu	1	0.2	5	69.43	44.9259	24.5012	20.2117	0.345	46.1167	4.83	0.211282	0.92	0.398	0.866667	7.1	6	0.1764	4.7	52.2	0	0	0	0	0	0	0	0	0	0	0	0	0	0	0	0	0	0	0	0	0	0	0	0	0	0	0	0	0
08_Qu_1	Qu	1	0.8	5	69.43	44.9259	24.5012	20.2117	0.345	46.1167	4.83	0.233846	0.191304	0.422	0.73	7	4.9	0.3024	5.7	58.1	0	0	21	0	0	0	0	0	0	0	0	0	0	0	0	0	0	0	0	0	4	0	94	0	2	0	0	0	0
09_Qu_1	Qu	1	0.6	5	69.43	44.9259	24.5012	20.2117	0.345	46.1167	4.83	0.142564	0.156522	0.374	0.683333	7.7	7.9	0.2016	5.5	62	0	0	0	0	0	0	0	0	0	0	0	0	0	0	0	0	0	0	0	0	0	0	0	0	0	0	0	0	2
10_Qu_1	Qu	1	0.2	5	69.43	44.9259	24.5012	20.2117	0.345	46.1167	4.83	0.14359	0.443478	0.33	0.363333	5.6	3.8	0.2016	5.5	54.1	0	0	8	0	0	0	0	0	0	0	0	0	0	0	0	0	0	0	0	31	0	0	61	0	0	0	0	0	0
12_Qu_1	Qu	1	0.8	5	69.43	44.9259	24.5012	20.2117	0.345	46.1167	4.83	0.17641	0.13913	0.418	0.73	7	6.5	0.3024	5.6	63.1	0	0	9	0	0	0	0	0	0	0	0	0	0	0	0	0	3	0	0	0	0	4	11	0	0	0	0	0	0
14_Qu_1	Qu	1	0.8	5	69.43	44.9259	24.5012	20.2117	0.345	46.1167	4.83	0.225641	0.262609	0.622	0.91	6.3	7.5	0.252	4.9	51.4	0	1	0	0	2	0	0	0	0	0	0	0	0	0	0	0	0	0	0	0	0	0	0	0	0	0	0	0	0
15_Qu_1	Qu	1	0.4	5	69.43	44.9259	24.5012	20.2117	0.345	46.1167	4.83	0.174359	0.351304	0.352	0.666667	6.7	8.7	0.2016	5.3	58.1	0	0	0	0	0	0	0	0	0	0	0	0	0	0	0	0	0	0	0	0	0	0	2	0	0	0	0	0	0
16_Qu_1	Qu	1	0.6	5	69.43	44.9259	24.5012	20.2117	0.345	46.1167	4.83	0.249231	0.653913	0.33	0.653333	6	4.8	0.2016	5.2	55.4	0	0	0	0	0	0	0	0	0	0	0	0	0	0	0	0	0	0	0	0	0	0	0	0	0	0	0	0	0
17_Qu_1	Qu	1	0.6	5	69.43	44.9259	24.5012	20.2117	0.345	46.1167	4.83	0.224615	0.262609	0.582	0.936667	8.1	8.6	0.252	5.3	59.6	0	0	0	0	0	0	0	0	0	0	0	0	0	0	0	0	0	0	0	0	0	0	0	0	0	0	0	0	0
18_Qu_1	Qu	1	0.4	5	69.43	44.9259	24.5012	20.2117	0.345	46.1167	4.83	0.253333	0.358261	0.85	1.07333	7.8	10	0.252	4.8	56.5	0	0	0	0	0	0	0	0	0	0	0	0	0	0	0	0	0	0	0	0	0	0	0	0	0	0	0	0	0
19_Qu_1	Qu	1	0.8	5	69.43	44.9259	24.5012	20.2117	0.345	46.1167	4.83	0.192821	0.365217	0.48	0.826667	7.9	10	0.252	5.3	64.2	0	0	0	0	0	0	0	0	0	0	0	0	0	0	0	0	0	0	0	0	0	0	0	5	0	0	0	0	0
20_Qu_1	Qu	1	0.4	5	69.43	44.9259	24.5012	20.2117	0.345	46.1167	4.83	0.243077	0.914783	0.55	0.873333	7.7	9	0.2772	5	63.3	0	0	0	0	0	0	0	0	0	0	0	0	0	0	0	0	0	0	0	0	0	0	0	0	0	0	0	0	0
01_Qu_2	Qu	2	0	3.25	71.39	40.55	30.84	25.56	0.620667	54.5467	4.46333	0.171282	0.226087	0.432	0.823333	6.2	3.2	0.2772	5.5	42.9	0	0	0	0	4	0	0	0	0	0	0	0	0	0	0	0	0	0	0	0	0	0	0	0	0	0	0	0	0
02_Qu_2	Qu	2	0.4	2.69	67.37	41.84	25.53	21.16	0.521333	50.15	4.64333	0.135385	0.18087	0.38	0.593333	5.7	8.7	0.3276	5.8	44.1	0	0	0	0	0	0	0	0	0	0	0	0	0	0	0	0	0	0	0	0	0	0	0	0	0	0	0	0	0
03_Qu_2	Qu	2	0	2.59	67.74	41.32	26.42	20.9	0.511667	51.5433	4.91667	0.116923	0.556522	0.276	0.513333	5	8.1	0.3024	5.3	46.1	0	0	0	0	21	0	0	0	0	0	0	0	0	0	0	0	0	0	0	0	0	0	0	0	0	0	0	0	0
06_Qu_2	Qu	2	0.2	2.76	55.37	31.44	23.93	16.89	0.435	50.12	4.97667	0.179487	0.956522	0.288	0.81	7.1	6.6	0.252	4.6	52.2	0	0	0	0	0	0	0	0	0	0	0	0	0	0	0	0	0	0	0	0	0	0	0	0	0	0	0	0	0
07_Qu_2	Qu	2	0	0.53	57.51	26.33	31.18	24.78	0.422667	49.7233	6.47	0.150769	0.466087	0.366	0.65	5.6	4.1	0.2268	5.1	58.4	0	0	0	0	0	0	0	0	0	0	0	0	0	0	0	0	0	0	0	0	0	0	0	0	0	0	0	0	0
11_Qu_2	Qu	2	0.2	0.76	52.2	25.78	26.42	16.98	0.368667	49.59	5.28667	0.252308	0.0991304	0.438	0.763333	7.9	11	0.2016	5.6	80.5	0	0	0	0	0	0	0	0	0	0	0	0	0	0	0	0	0	0	0	0	0	0	0	0	0	0	0	0	0
12_Qu_2	Qu	2	0.8	2.88	74.37	41.32	33.05	20.9	0.431333	48.6233	4.53333	0.182564	0.0608696	0.43	0.75	7.3	6.9	0.2772	5.6	63.1	0	0	0	0	0	0	0	0	0	0	0	0	0	0	0	0	0	0	0	0	0	0	0	0	0	0	0	0	0
13_Qu_2	Qu	2	0	2.48	55.31	35.68	19.63	24.56	0.379333	48.31	5.09667	0.166154	0.554783	0.268	0.806667	6.8	17	0.3024	5.9	60.6	0	0	0	0	0	0	0	0	0	0	0	0	0	0	0	0	0	0	0	0	0	0	0	0	0	0	0	0	0
14_Qu_2	Qu	2	0.8	1.39	59.54	36.72	22.82	24.78	0.439	50.3033	4.69333	0.225641	0.673043	0.604	0.926667	6.5	7.6	0.2268	5	51.4	0	0	0	0	0	0	0	0	0	0	0	0	0	0	0	0	0	0	0	0	0	0	0	0	0	0	0	0	0
15_Qu_2	Qu	2	0.4	2.77	70.42	43.52	26.9	21.91	0.390667	49.4933	4.86333	0.174359	0.874783	0.39	0.7	6.7	8.2	0.2268	5.3	58.1	0	0	0	0	0	0	0	0	0	0	0	0	0	0	0	0	0	0	0	0	0	0	0	0	0	0	0	0	0
18_Qu_2	Qu	2	0.4	2.85	73.48	45.21	28.27	22.66	0.537333	48.9267	4.63667	0.220513	0.306087	0.692	0.99	7.9	11	0.2772	4.8	56.5	0	0	0	0	0	0	0	0	0	0	0	0	0	0	0	0	0	0	0	0	0	0	0	0	0	0	0	0	0
19_Qu_2	Qu	2	0.8	2.74	71.35	44.31	27.04	20.78	0.399333	50.5067	4.50667	0.243077	0.878261	0.614	0.913333	7.8	11	0.2268	5.3	64.2	0	0	0	0	0	0	0	0	0	0	0	0	0	0	0	0	0	0	0	0	0	0	0	0	0	0	0	0	0
01_Qu_3	Qu	3	0	6.2	76.12	43.944	32.176	29.4431	0.8345	56.17	4.34667	0.166154	0.255652	0.41	0.826667	6	3.5	0.3528	5.6	42.9	0	0	0	0	0	0	0	0	0	0	0	0	0	0	0	0	0	0	0	0	0	0	0	0	0	0	0	0	0
02_Qu_3	Qu	3	0.4	6.47	77.03	46.1705	30.8595	27.2562	0.8915	49.08	3.80667	0.144615	1.02957	0.34	0.596667	5.3	8.3	0.3276	5.8	44.1	0	0	0	0	0	0	0	0	0	0	0	0	0	0	0	0	0	0	0	0	0	0	0	0	0	0	0	0	0
03_Qu_3	Qu	3	0	5.23	70.46	38.9986	31.4614	31.1394	0.7735	34.72	3.88333	0.111795	0.29913	0.264	0.52	5.3	7.2	0.2268	5.3	46.1	0	0	0	0	0	0	0	0	0	0	0	0	0	0	0	0	0	0	0	0	0	0	0	0	0	0	0	0	0
04_Qu_3	Qu	3	0.6	4.93	63.01	35.7784	27.2316	30.6094	0.882	54.285	4.34333	0.298462	0.38087	0.62	0.833333	9	9	0.3528	5	70.2	0	0	0	0	0	0	0	0	0	0	0	0	0	0	0	0	0	0	0	0	0	0	0	0	0	0	0	0	0
05_Qu_3	Qu	3	0.2	5.44	82.51	47.4658	35.0442	28.2351	0.773	56.57	4.18667	0.161026	0.777391	0.37	0.693333	7.3	8.8	0.252	5	63.7	0	0	0	0	0	0	0	0	0	0	0	0	0	0	0	0	0	0	0	0	0	0	0	0	0	0	0	0	0
06_Qu_3	Qu	3	0.2	4.97	82.57	48.4163	34.1537	28.302	0.803	54.29	4.49333	0.18359	0.356522	0.414	0.86	6.9	6.8	0.3024	4.7	52.2	0	0	0	0	0	0	0	0	0	0	0	0	0	0	0	0	0	0	0	0	0	0	0	0	0	0	0	0	0
07_Qu_3	Qu	3	0	2.86	72.66	40.6031	32.0569	30.8291	0.628	54.8	5.51	0.163077	0.646957	0.39	0.673333	6.1	4.7	0.2772	5.1	58.4	0	0	0	0	0	0	0	0	0	0	0	0	0	0	0	0	0	0	0	0	0	0	0	0	0	0	0	0	0
08_Qu_3	Qu	3	0.8	2.64	77.81	46.7326	31.0774	28.91	0.6315	55.18	5.46333	0.211282	0.161739	0.388	0.743333	7	4.6	0.3024	5.7	58.1	0	0	0	0	0	0	0	0	0	0	0	0	0	0	0	0	0	0	0	0	0	0	0	0	0	0	0	0	0
09_Qu_3	Qu	3	0.6	8.52	83.18	50.1289	33.0511	32.6982	0.804	55.155	4.14667	0.153846	0.269565	0.384	0.706667	7.3	6.4	0.2268	5.5	62	0	0	0	0	0	0	0	0	0	0	0	0	0	0	0	0	0	0	0	0	0	0	0	0	0	0	0	0	0
10_Qu_3	Qu	3	0.2	2.36	72.51	43.3117	29.1983	29.5438	0.671	52.655	5.43	0.168205	0.066087	0.298	0.623333	5.7	3.2	0.3024	5.5	54.1	0	0	0	0	0	0	0	0	0	0	0	0	0	0	0	0	0	0	0	0	0	0	0	0	0	0	0	0	0
11_Qu_3	Qu	3	0.2	6.23	73.79	41.4125	32.3775	31.8575	0.8285	56.83	4.63333	0.236923	0.226087	0.458	0.76	8	11	0.2268	5.6	80.5	0	0	0	0	0	0	0	0	0	0	0	0	0	0	0	0	0	0	0	0	0	0	0	0	0	0	0	0	0
12_Qu_3	Qu	3	0.8	2.55	74.07	42.186	31.884	28.7067	0.514	57.84	5.05333	0.202051	0.0643478	0.482	0.793333	7.3	6.4	0.2772	5.6	63.1	0	0	0	0	0	0	0	0	0	0	0	0	0	0	0	0	0	0	0	0	0	0	0	0	0	0	0	0	0
13_Qu_3	Qu	3	0	3.2	73.65	43.8123	29.8377	29.6745	0.587	54.695	4.48	0.16	0.274783	0.446	0.766667	6.5	17	0.252	5.9	60.6	0	0	0	0	0	0	0	0	0	0	0	0	0	0	0	0	0	0	0	0	0	0	0	0	0	0	0	0	0
14_Qu_3	Qu	3	0.8	4.04	70.77	40.9135	29.8565	32.0944	0.907	44.925	4.79667	0.198974	0.481739	0.586	0.893333	6.3	7.5	0.2016	4.9	51.4	0	0	0	0	0	0	0	0	0	0	0	0	0	0	0	0	0	0	0	0	0	0	0	0	0	0	0	0	0
15_Qu_3	Qu	3	0.4	5.94	74.74	44.671	30.069	28.1846	0.862	54.235	4.27	0.224615	0.366957	0.36	0.686667	6.9	8.3	0.252	5.3	58.1	0	0	0	0	0	0	0	0	0	0	0	0	0	0	0	0	0	0	0	0	0	0	0	0	0	0	0	0	0
16_Qu_3	Qu	3	0.6	5.17	80.24	50.2185	30.0215	25.0404	0.732	58.59	4.05	0.150769	0.257391	0.32	0.62	6.1	5	0.2016	5.2	55.4	0	0	0	0	0	0	0	0	0	0	0	0	0	0	0	0	0	0	0	0	0	0	0	0	0	0	0	0	0
17_Qu_3	Qu	3	0.6	6.89	78.46	42.5316	35.9284	26.1233	0.9035	54.65	3.90667	0.300513	0.918261	0.712	1.07667	7.8	8.6	0.252	5.3	59.6	0	0	0	0	0	0	0	0	0	0	0	0	0	0	0	0	0	0	0	0	0	0	0	0	0	0	0	0	0
18_Qu_3	Qu	3	0.4	4.72	79.25	45.3001	33.9499	28.8262	0.941	59.365	4.18667	0.308718	1.04174	0.76	1.10667	7.7	9	0.2268	4.8	56.5	0	0	0	0	0	0	0	0	0	0	0	0	0	0	0	0	0	0	0	0	0	0	0	0	0	0	0	0	0
19_Qu_3	Qu	3	0.8	5.26	60.88	33.4398	27.4402	20.1468	1.153	57.355	4.58	0.191795	0.793043	0.504	0.84	8.1	12	0.2016	5.3	64.2	0	0	0	0	0	0	0	0	0	0	0	0	0	0	0	0	0	0	0	0	0	0	0	0	0	0	0	0	0
20_Qu_3	Qu	3	0.4	5.77	81.56	50.3567	31.2033	27.1471	0.882	56.435	4.07667	0.234872	0.862609	0.568	0.896667	7.9	9.7	0.2016	5	63.3	0	0	0	0	0	0	0	0	0	0	0	0	0	0	0	0	0	0	0	0	0	0	0	0	0	0	0	0	0
01_Ma_1	Ma	1	0	4.81	64.09	41.1216	22.9709	18.9386	0.320667	46.6833	4.85	0.161026	0.45913	0.376	0.783333	6.4	3.9	0.378	5.5	42.9	0	0	0	3	3	0	0	0	0	0	0	0	0	0	0	0	0	0	0	0	0	0	0	0	0	0	19	0	0
02_Ma_1	Ma	1	0.4	4.81	64.09	41.1216	22.9709	18.9386	0.320667	46.6833	4.85	0.170256	0.286957	0.468	0.616667	5.1	8.6	0.2772	5.8	44.1	0	0	0	0	0	0	0	0	0	0	0	0	0	0	0	0	0	0	0	0	0	0	0	0	0	0	0	0	0
03_Ma_1	Ma	1	0	4.81	64.09	41.1216	22.9709	18.9386	0.320667	46.6833	4.85	0.115897	0.533913	0.276	0.54	5	7.6	0.252	5.3	46.1	0	0	0	0	0	0	4	0	0	0	0	0	0	0	0	0	0	0	0	0	0	0	0	0	0	0	4	0	0
04_Ma_1	Ma	1	0.6	4.81	64.09	41.1216	22.9709	18.9386	0.320667	46.6833	4.85	0.300513	0.810435	0.586	0.846667	9.1	8.8	0.5544	5	70.2	0	0	0	14	32	0	0	0	8	0	15	0	0	0	0	0	2	0	0	0	0	0	0	0	0	0	3	0	0
05_Ma_1	Ma	1	0.2	4.81	64.09	41.1216	22.9709	18.9386	0.320667	46.6833	4.85	0.17641	-0.57913	0.39	0.72	7.7	8.5	0.252	5	63.7	0	0	0	0	0	0	0	16	0	0	0	0	0	0	0	0	1	0	0	0	0	0	0	0	0	0	0	0	0
06_Ma_1	Ma	1	0.2	4.81	64.09	41.1216	22.9709	18.9386	0.320667	46.6833	4.85	0.211282	0.92	0.398	0.866667	7.1	6	0.1764	4.7	52.2	0	0	0	0	0	0	0	0	0	0	0	0	0	0	0	0	0	0	0	0	0	0	0	0	0	0	0	0	0
07_Ma_1	Ma	1	0	4.81	64.09	41.1216	22.9709	18.9386	0.320667	46.6833	4.85	0.151795	0.28	0.288	0.63	5.4	4.7	0.252	5.1	58.4	0	0	0	0	0	0	0	0	0	0	0	0	0	0	0	1	0	0	0	0	0	0	0	0	0	0	2	0	0
08_Ma_1	Ma	1	0.8	4.81	64.09	41.1216	22.9709	18.9386	0.320667	46.6833	4.85	0.233846	0.191304	0.422	0.73	7	4.9	0.3024	5.7	58.1	0	0	0	4	0	0	0	0	0	0	0	0	0	0	0	0	0	0	0	0	0	0	0	0	0	0	8	0	0
09_Ma_1	Ma	1	0.6	4.81	64.09	41.1216	22.9709	18.9386	0.320667	46.6833	4.85	0.142564	0.156522	0.374	0.683333	7.7	7.9	0.2016	5.5	62	0	0	0	0	0	0	0	0	0	0	0	0	0	0	0	0	0	0	0	0	0	0	0	0	0	30	3	0	0
10_Ma_1	Ma	1	0.2	4.81	64.09	41.1216	22.9709	18.9386	0.320667	46.6833	4.85	0.14359	0.443478	0.33	0.363333	5.6	3.8	0.2016	5.5	54.1	0	0	0	0	3	0	0	0	0	0	0	4	0	0	0	1	0	2	0	0	0	0	0	0	0	0	0	0	0
11_Ma_1	Ma	1	0.2	4.81	64.09	41.1216	22.9709	18.9386	0.320667	46.6833	4.85	0.231795	0.0973913	0.386	0.73	7.9	14	0.252	5.6	80.5	0	0	0	0	0	1	0	0	0	0	0	0	0	0	0	0	0	0	0	0	0	0	0	0	0	0	0	1	0
12_Ma_1	Ma	1	0.8	4.81	64.09	41.1216	22.9709	18.9386	0.320667	46.6833	4.85	0.17641	0.13913	0.418	0.73	7	6.5	0.3024	5.6	63.1	0	0	0	0	0	0	0	0	0	0	0	0	0	0	0	0	0	0	0	0	0	0	0	0	0	0	0	0	0
13_Ma_1	Ma	1	0	4.81	64.09	41.1216	22.9709	18.9386	0.320667	46.6833	4.85	0.172308	0.292174	0.426	0.773333	6.9	13	0.2772	5.9	60.6	0	0	0	0	0	0	0	0	0	0	0	0	0	1	0	0	0	0	0	0	0	0	0	0	0	0	0	1	0
14_Ma_1	Ma	1	0.8	4.81	64.09	41.1216	22.9709	18.9386	0.320667	46.6833	4.85	0.225641	0.262609	0.622	0.91	6.3	7.5	0.252	4.9	51.4	0	0	0	5	2	0	0	0	0	0	0	0	0	0	1	0	0	0	0	0	0	0	0	0	0	0	18	0	0
15_Ma_1	Ma	1	0.4	4.81	64.09	41.1216	22.9709	18.9386	0.320667	46.6833	4.85	0.174359	0.351304	0.352	0.666667	6.7	8.7	0.2016	5.3	58.1	0	0	0	1	0	0	0	0	0	0	0	0	0	0	0	0	0	0	0	0	0	0	0	0	0	0	0	0	0
16_Ma_1	Ma	1	0.6	4.81	64.09	41.1216	22.9709	18.9386	0.320667	46.6833	4.85	0.249231	0.653913	0.33	0.653333	6	4.8	0.2016	5.2	55.4	0	0	0	0	0	0	0	0	0	0	0	0	0	0	0	0	0	0	0	0	0	0	0	0	0	0	0	0	0
17_Ma_1	Ma	1	0.6	4.81	64.09	41.1216	22.9709	18.9386	0.320667	46.6833	4.85	0.224615	0.262609	0.582	0.936667	8.1	8.6	0.252	5.3	59.6	0	0	0	0	0	0	0	0	0	0	0	0	0	0	0	0	0	0	0	0	0	0	0	0	0	0	4	0	0
18_Ma_1	Ma	1	0.4	4.81	64.09	41.1216	22.9709	18.9386	0.320667	46.6833	4.85	0.253333	0.358261	0.85	1.07333	7.8	10	0.252	4.8	56.5	0	0	0	0	0	0	0	0	0	1	0	0	0	0	0	0	0	0	0	0	0	0	0	0	0	0	1	0	0
19_Ma_1	Ma	1	0.8	4.81	64.09	41.1216	22.9709	18.9386	0.320667	46.6833	4.85	0.192821	0.365217	0.48	0.826667	7.9	10	0.252	5.3	64.2	0	0	0	0	0	0	0	0	0	0	0	0	2	0	0	0	0	0	0	0	0	0	0	0	0	0	0	0	0
20_Ma_1	Ma	1	0.4	4.81	64.09	41.1216	22.9709	18.9386	0.320667	46.6833	4.85	0.243077	0.914783	0.55	0.873333	7.7	9	0.2772	5	63.3	0	0	0	0	0	0	0	0	0	0	0	0	0	0	0	0	0	0	0	0	0	0	0	0	0	0	0	0	0
01_Ma_2	Ma	2	0	6.47	66.39	38.85	27.54	17.99	0.509333	51.0567	5.02333	0.171282	0.226087	0.432	0.823333	6.2	3.2	0.2772	5.5	42.9	0	0	0	0	0	0	0	0	0	0	0	0	0	0	0	0	0	0	0	0	0	0	0	0	0	0	0	0	0
02_Ma_2	Ma	2	0.4	5.15	62.24	39.5	22.74	25.13	0.380667	50.8067	4.07667	0.135385	0.18087	0.38	0.593333	5.7	8.7	0.3276	5.8	44.1	0	0	0	0	0	0	0	0	0	0	0	0	0	0	0	0	0	0	0	0	0	0	0	0	0	0	0	0	0
04_Ma_2	Ma	2	0.6	2.04	71.75	47.64	24.11	26.67	0.496667	48.4067	5.57667	0.206154	0.429565	0.59	0.846667	8.9	8.9	0.3276	5	70.2	0	0	0	0	0	0	0	0	0	0	0	0	0	0	0	0	0	0	0	0	0	0	0	0	0	0	0	0	0
05_Ma_2	Ma	2	0.2	4.26	56.85	31.07	25.78	24.38	0.665	50.0367	4.68667	0.151795	-0.269565	0.37	0.696667	7.5	8.2	0.1764	5	63.7	0	0	0	0	0	0	0	0	0	0	0	0	0	0	0	0	0	0	0	0	0	0	0	0	0	0	0	0	0
06_Ma_2	Ma	2	0.2	4.3	52.36	29.5	22.86	25.99	0.817	52.82	5.5	0.179487	0.956522	0.288	0.81	7.1	6.6	0.252	4.6	52.2	0	0	0	0	0	0	0	0	0	0	0	0	0	0	0	0	0	0	0	0	0	0	0	0	0	0	0	0	0
07_Ma_2	Ma	2	0	5.57	57.16	33.45	23.71	15.49	0.4	51.7867	4.97667	0.150769	0.466087	0.366	0.65	5.6	4.1	0.2268	5.1	58.4	0	0	0	0	0	0	0	0	0	0	0	0	0	0	0	0	0	0	0	0	0	0	0	0	0	0	0	0	0
08_Ma_2	Ma	2	0.8	3.29	69.59	40.44	29.15	28.53	0.756333	48.9267	4.7	0.219487	0.281739	0.398	0.726667	6.9	4.4	0.252	5.7	58.1	0	0	0	0	0	0	0	0	0	0	0	0	0	0	0	0	0	0	0	0	0	0	0	0	0	0	0	0	0
09_Ma_2	Ma	2	0.6	3.46	67.82	43.11	24.71	22.25	0.329333	49.8967	4.88	0.152821	0.56	0.418	0.726667	7.5	7.8	0.252	5.5	62	0	0	0	0	0	0	0	0	0	0	0	0	0	0	0	0	0	0	0	0	0	0	0	0	0	0	0	0	0
10_Ma_2	Ma	2	0.2	3.14	56.65	32.17	24.48	25.01	0.354333	49.1267	4.91333	0.171282	0.290435	0.276	0.62	5.8	3.3	0.2268	5.5	54.1	0	0	0	0	0	0	0	0	0	0	0	0	0	0	0	0	0	0	0	0	0	0	0	0	0	0	0	0	0
11_Ma_2	Ma	2	0.2	2.44	41.82	22.79	19.03	25.01	0.8	52.06	5.42667	0.252308	0.0991304	0.438	0.763333	7.9	11	0.2016	5.6	80.5	0	0	0	0	0	0	0	0	0	0	0	0	0	0	0	0	0	0	0	0	0	0	0	0	0	0	0	0	0
12_Ma_2	Ma	2	0.8	4.39	66.36	33.07	33.29	21.05	0.778333	51.8733	4.62	0.182564	0.0608696	0.43	0.75	7.3	6.9	0.2772	5.6	63.1	0	0	0	0	0	0	0	0	0	0	0	0	0	0	0	0	0	0	0	0	0	0	0	0	0	0	0	0	0
13_Ma_2	Ma	2	0	5.69	73.28	47.96	25.32	16.68	0.280333	50.0067	4.64	0.166154	0.554783	0.268	0.806667	6.8	17	0.3024	5.9	60.6	0	0	0	1	0	0	0	0	0	0	0	0	0	0	0	0	0	0	0	0	0	0	0	0	0	0	0	0	0
14_Ma_2	Ma	2	0.8	3.62	59.32	35.08	24.24	26.07	0.286333	50.7467	4.97333	0.225641	0.673043	0.604	0.926667	6.5	7.6	0.2268	5	51.4	0	0	0	4	0	0	0	0	0	0	0	0	0	0	0	0	0	0	0	0	0	0	0	0	0	0	0	0	0
15_Ma_2	Ma	2	0.4	5.2	61.68	40.96	20.72	26.19	0.296667	51	4.96667	0.174359	0.874783	0.39	0.7	6.7	8.2	0.2268	5.3	58.1	0	0	0	0	0	0	0	0	0	0	0	0	0	0	0	0	0	0	0	0	0	0	0	0	0	0	0	0	0
16_Ma_2	Ma	2	0.6	4.84	46.72	32.12	14.6	29.57	0.783333	48.4333	4.97	0.147692	0.474783	0.374	0.636667	6	4.6	0.1512	5.2	55.4	0	0	0	0	0	0	0	0	0	0	0	0	0	0	0	0	0	0	0	0	0	0	0	0	0	0	0	0	0
17_Ma_2	Ma	2	0.6	2.33	63.65	39.63	24.02	25.43	0.325	49.1033	5.69333	0.221538	0.853913	0.54	0.943333	7.8	8.5	0.2772	5.3	59.6	0	0	0	0	0	0	0	0	0	0	0	0	0	0	0	0	0	0	0	0	0	0	0	0	0	0	0	0	0
18_Ma_2	Ma	2	0.4	5.25	61.12	42.42	18.7	27.25	0.569333	50.5667	5.87333	0.220513	0.306087	0.692	0.99	7.9	11	0.2772	4.8	56.5	0	0	0	0	0	0	0	0	0	0	0	0	0	0	0	0	0	0	0	0	0	0	0	0	0	0	0	0	0
19_Ma_2	Ma	2	0.8	5.15	66.21	42.02	24.19	24.68	0.227	49.7933	4.45667	0.243077	0.878261	0.614	0.913333	7.8	11	0.2268	5.3	64.2	0	0	0	0	0	0	0	0	0	0	0	0	0	0	0	0	0	0	0	0	0	0	0	0	0	0	0	0	0
20_Ma_2	Ma	2	0.4	5.13	61.32	42.51	18.81	26.57	0.205333	49.36	5.66333	0.218462	0.370435	0.562	0.86	7.3	9.1	0.2268	5	63.3	0	0	0	0	0	0	0	0	0	0	0	0	0	0	0	0	0	0	0	0	0	0	0	0	0	0	0	0	0
01_Ma_3	Ma	3	0	8.07	77.1798	42.5502	34.6296	19.9565	0.55	62.545	4.26	0.166154	0.255652	0.41	0.826667	6	3.5	0.3528	5.6	42.9	0	0	0	0	0	0	0	0	0	0	0	0	0	0	0	0	0	0	0	0	0	0	0	0	0	0	0	0	0
02_Ma_3	Ma	3	0.4	6.14	76.466	47.9484	28.5177	23.698	0.514	56.565	4.3	0.144615	1.02957	0.34	0.596667	5.3	8.3	0.3276	5.8	44.1	0	0	0	0	0	0	0	0	0	0	0	0	0	0	0	0	0	0	0	0	0	0	0	0	0	0	0	0	0
03_Ma_3	Ma	3	0	5.49	73.0257	45.5117	27.514	20.3301	0.5095	48.1	4.54333	0.111795	0.29913	0.264	0.52	5.3	7.2	0.2268	5.3	46.1	0	0	0	0	0	0	0	0	0	0	0	0	0	0	0	0	0	0	0	0	0	0	0	0	0	0	0	0	0
04_Ma_3	Ma	3	0.6	1.33	74.1926	42.4279	31.7647	15.3912	0.437	58.505	4.90667	0.298462	0.38087	0.62	0.833333	9	9	0.3528	5	70.2	0	0	0	0	0	0	0	0	0	0	0	0	0	0	0	0	0	0	0	0	0	0	0	0	0	0	0	0	0
05_Ma_3	Ma	3	0.2	6.62	68.5927	35.8517	32.741	22.2851	0.3885	61.75	4.82333	0.161026	0.777391	0.37	0.693333	7.3	8.8	0.252	5	63.7	0	0	0	0	0	0	0	0	0	0	0	0	0	0	0	0	0	0	0	0	0	0	0	0	0	0	0	0	0
06_Ma_3	Ma	3	0.2	4.66	72.0489	42.2245	29.8244	20.5197	0.5385	60.085	5.19333	0.18359	0.356522	0.414	0.86	6.9	6.8	0.3024	4.7	52.2	0	0	0	0	0	0	0	0	0	0	0	0	0	0	0	0	0	0	0	0	0	0	0	0	0	0	0	0	0
07_Ma_3	Ma	3	0	6.96	67.5116	34.9877	32.5239	20.6439	0.6795	59.885	4.85667	0.163077	0.646957	0.39	0.673333	6.1	4.7	0.2772	5.1	58.4	0	0	0	0	0	0	0	0	0	0	0	0	0	0	0	0	0	0	0	0	0	0	0	0	0	0	0	0	0
08_Ma_3	Ma	3	0.8	4.34	75.9944	45.3738	30.6206	17.91	0.4325	59.015	4.5	0.211282	0.161739	0.388	0.743333	7	4.6	0.3024	5.7	58.1	0	0	0	0	0	0	0	0	0	0	0	0	0	0	0	0	0	0	0	0	0	0	0	0	0	0	0	0	0
09_Ma_3	Ma	3	0.6	3.83	70.7509	36.4884	34.2624	21.5869	0.5805	47.995	5.52667	0.153846	0.269565	0.384	0.706667	7.3	6.4	0.2268	5.5	62	0	0	0	0	0	0	0	0	0	0	0	0	0	0	0	0	0	0	0	0	0	0	0	0	0	0	0	0	0
10_Ma_3	Ma	3	0.2	6.73	67.8181	33.2366	34.5815	21.9689	0.7865	65.52	5.34667	0.168205	0.066087	0.298	0.623333	5.7	3.2	0.3024	5.5	54.1	0	0	0	0	0	0	0	0	0	0	0	0	0	0	0	0	0	0	0	0	0	0	0	0	0	0	0	0	0
11_Ma_3	Ma	3	0.2	7.48	64.6352	33.6098	31.0253	23.9111	0.4955	59.595	4.62	0.236923	0.226087	0.458	0.76	8	11	0.2268	5.6	80.5	0	0	0	0	0	0	0	0	0	0	0	0	0	0	0	0	0	0	0	0	0	0	0	0	0	0	0	0	0
12_Ma_3	Ma	3	0.8	6.63	63.4712	30.5437	32.9275	25.69	0.639	54.275	4.94	0.202051	0.0643478	0.482	0.793333	7.3	6.4	0.2772	5.6	63.1	0	0	0	0	0	0	0	0	0	0	0	0	0	0	0	0	0	0	0	0	0	0	0	0	0	0	0	0	0
13_Ma_3	Ma	3	0	5.08	69.012	37.3786	31.6334	28.8807	0.4035	58.585	4.37333	0.16	0.274783	0.446	0.766667	6.5	17	0.252	5.9	60.6	0	0	0	0	0	0	0	0	0	0	0	0	0	0	0	0	0	0	0	0	0	0	0	0	0	0	0	0	0
14_Ma_3	Ma	3	0.8	7.04	66.2443	36.6757	29.5687	23.2	0.593	55.985	4.60333	0.198974	0.481739	0.586	0.893333	6.3	7.5	0.2016	4.9	51.4	0	0	0	0	0	0	0	0	0	0	0	0	0	0	0	0	0	0	0	0	0	0	0	0	0	0	0	0	0
15_Ma_3	Ma	3	0.4	6.39	69.8258	39.1597	30.666	21.3702	0.4365	59.745	4.54667	0.224615	0.366957	0.36	0.686667	6.9	8.3	0.252	5.3	58.1	0	0	0	0	0	0	0	0	0	0	0	0	0	0	0	0	0	0	0	0	0	0	0	0	0	0	0	0	0
16_Ma_3	Ma	3	0.6	6.56	69.3782	38.9062	30.472	21.8636	0.5905	60.605	4.40333	0.150769	0.257391	0.32	0.62	6.1	5	0.2016	5.2	55.4	0	0	0	0	0	0	0	0	0	0	0	0	0	0	0	0	0	0	13	0	0	0	0	0	0	0	0	0	0
17_Ma_3	Ma	3	0.6	5.98	60.6815	32.0604	28.6211	21.3095	0.696	56.295	6.06333	0.300513	0.918261	0.712	1.07667	7.8	8.6	0.252	5.3	59.6	0	0	0	0	0	0	0	0	0	0	0	0	0	0	0	0	0	0	0	0	0	0	0	0	0	0	0	0	0
18_Ma_3	Ma	3	0.4	4.07	61.0046	33.9018	27.1028	23.054	0.6085	57.805	5.37667	0.308718	1.04174	0.76	1.10667	7.7	9	0.2268	4.8	56.5	0	0	0	0	0	0	0	0	0	0	0	0	0	0	0	0	0	0	0	0	0	0	0	0	0	0	0	0	0
19_Ma_3	Ma	3	0.8	5.93	63.7756	32.2956	31.4799	24.13	0.514	59.37	6.03667	0.191795	0.793043	0.504	0.84	8.1	12	0.2016	5.3	64.2	0	0	0	0	0	0	0	0	0	0	0	0	0	0	0	0	0	0	0	0	0	0	0	0	0	0	0	0	0
20_Ma_3	Ma	3	0.4	5.33	68.09	37.132	30.958	21.3644	0.491	57.765	5.09	0.234872	0.862609	0.568	0.896667	7.9	9.7	0.2016	5	63.3	0	0	0	0	0	0	0	0	0	0	0	0	0	0	0	0	0	0	0	0	0	0	0	0	0	0	0	0	0
[truncated: 2,178 more columns]

## Sheet: TableS2
TableS2 Taxonomic and functional information of all fungi detected in this study.
ASV	Representative sequence	Kingdom	Phylum	Class	Order	Family	Genus	Species	primary_lifestyle	Secondary_lifestyle	Comment_on_lifestyle_template	Endophytic_interaction_capability_template	Plant_pathogenic_capacity_template	Decay_substrate_template	Decay_type_template	Aquatic_habitat_template	Animal_biotrophic_capacity_template	Specific_hosts	Growth_form_template	Fruitbody_type_template	Hymenium_type_template	Ectomycorrhiza_exploration_type_template	Ectomycorrhiza_lineage_template	primary_photobiont	secondary_photobiont
ASV1	AAGTCATAACAAGGTCTCCGTAGGTGAACCTGCGGAGGGATCATTAAGGATGCACGCAAGTGCTTTTCTTATATCTACATACACCGTGAACTGTTTATTGAAGGGGGGCTACATGTTCCCCTGACCAAACTATTACAAGAAGTCCTGAACGTGAAATACTATAACATTATATAACTTTCAACAACGGATCTCTTGGCTCTCGCATCGATGAAGAACGCAGCGAATTGCGATAAGTAATGTGAATTGCAGAATTCAGTGAATCATCGAATCTTTGAACGCACCTTGCACCTTTTGGTATTCCGAAAGGTATGCCTGTTTGAGTGTCTTAAACCTCTCACCTTTGACGGTTTTCTAATGAACCGATCGAATGCGTGGATTTGGGCGTCTGCCTGGTGAACA…	k__Fungi	p__Basidiomycota	c__Tremellomycetes	o__Tremellales	f__Carcinomycetaceae	g__Carcinomyces	Carcinomyces arundinariae	mycoparasite	fungal_decomposer				fungal_material		non-aquatic			dimorphic_yeast	tremelloid
ASV2	AAGTCATAACAAGGTTTCCGTAGGTGAACCTGCGGAAGGATCATTAAAGTAAAATGGATGGGGTTTAACACCCCGATCCTTAACCAACCATCGTGAACAGTGGCTCCGGCCTCTTTTAAACTATTTGTCATGAATGTATTATTATTAAACCTAATAAAACTTTTAACAACGGATCTCTTGGCTCTCGCATCGATGAAGAACGCAGCGAAATGCGATAAGTAATGTGAATTGCAGAATTCAGTGAATCATCGAATCTTTGAACGCACCTTGCGCCCTTTGGTATTCCGAAGGGCATGCCTGTTTGAGTGTCATGAAACCTCATCCTAACCGGGTTTTTAATTGACCTGATTAGTGATGGCTTGGGCGTCTGCCAGTCAATGGCTCGCCTTAAATGTATCA…	k__Fungi	p__Basidiomycota	c__Tremellomycetes	o__	f__	g__
ASV3	AAGTCATAACAAGGTTTCCGTAGGTGAACCTGCGGAAGGATCATTAGAGAATGGCCGAGAGGCTTTATCTATCCACACACACCGTGAACCGTGGGGCTTAGGCCCTTCTTTCAAAACTATGTGTATGAATGTGATGTATCATAACTAAAACAACTTTCAACAACGGATCTCTTGGCTCTCGCATCGATGAAGAACGCAGCGAAATGCGATAAGTAATGTGAATTGCAGAATTCAGTGAATCATCGAATTTTTGAACGCAACTTGCGCCCTCTGGTATTCCGGAGGGCATGCCTGTTTGAGTGTCATGTAGACTCATCTACTCAGATTTTTCTGTCTGAGCGAGATGGATTTGGAGGTCTTGCCTTTCTCTGGCTCCTCTCAAAAGCATTGTGCAGACGT…	k__Fungi	p__Basidiomycota	c__	o__	f__	g__
ASV4	AAGTCATAACAAGGTTTCCGTAGGTGAACCTGCGGAAGGATCATTAGAGATGCCGAAAGGCTTATCCAAACACCTGTGCACATCGGACCGCGCCCCCTCACGGGGGTCGGGCCGCCTTCACACAAACGCATGTCACGAACGTAATGCATCATAACATGAAACAACTTTCAACAACGGATCTCTTGGCTCTCGCATCGATGAAGAACGCAGCGAAATGCGATAAGTAATGTGAATTGCAGAATTCAGTGAATCATCGAATCTTTGAACGCACCTTGCGCCTTTTGGTATTCCGAAAGGCATGCCTGTTTGAGTGTCATGTAGACTCAACCCCCCGGGTTTCTGACCCGGCGGCGTTGGATTTGGGCCCTGCCTTTACCGGCTGGCCTTAAATGCGTTAGT…	k__Fungi	p__Basidiomycota	c__Tremellomycetes	o__Tremellales	f__Tremellaceae	g__Tremella	Tremella foliacea	mycoparasite		lichen_parasite_some_species			fungal_material		non-aquatic			dimorphic_yeast
ASV5	AAGTCATAACAAGGTTTCCGTAGGTGAACCTGCGGAAGGATCATTAGAGATGCCGAAAGGCTTATCCAAACACCTGTGCACATCGGACCGCGCCCCCTGCCGGGGGCCGGGCCGCCTTCACACAAACGCATGTCACGAACGTAATGCATCATAACATGAAACAACTTTCAACAACGGATCTCTTGGCTCTCGCATCGATGAAGAACGCAGCGAAATGCGATAAGTAATGTGAATTGCAGAATTCAGTGAATCATCGAATCTTTGAACGCACCTTGCGCCTTTTGGTATTCCGAAAGGCATGCCTGTTTGAGTGTCATGTAGACTCAACCCCCCGGGTTTCTGACCCGGCGGCGTTGGATTTGGGCCCTGCCTTTCCCGGCTGGCCTTAAATGCGTTAGT…	k__Fungi	p__Basidiomycota	c__Tremellomycetes	o__Tremellales	f__Tremellaceae	g__Tremella	Tremella foliacea	mycoparasite		lichen_parasite_some_species			fungal_material		non-aquatic			dimorphic_yeast
ASV6	AAGTCATAACAAGGTTTCCGTAGGTGAACCTGCGGAAGGATCATTAGAGATGGCCGAAAGGCTTTAATCCACACACACACCCGTGCAAACCCCCGGCGAGGCCTCGAGAGGGGCCGGACCGGGTTCACAACCAAATAGTGTCACGAACGTCATGTATCATAATCAGAAACAACTTTCAACAACGGATCTCTTGGCTCTCGCATCGATGAAGAACGCAGCGAAATGCGATAAGTAATGTGAATTGCAGAATTCAGTGAATCATCGAATCTTTGAACGCACCTTGCGCCTCTTGGTATTCCGAGAGGCATGCCTGTTTGAGTGTCATGTAGACTCAACCCCTCGGGTTTATGACCCGGGGTGAGTTGGATTTGGGCCCTGCCGTCTCACCGCGGCTGGCCT…	k__Fungi	p__Basidiomycota	c__Tremellomycetes	o__Tremellales	f__Tremellaceae	g__Tremella	Tremella	mycoparasite		lichen_parasite_some_species			fungal_material		non-aquatic			dimorphic_yeast
ASV7	AAGTCATAACAAGGTTTCCGTAGGTGAACCTGCGGAAGGATCATTAGAGATGGCCGCAAGGCCTTTAAATCTATACACACTGTGAACCGTGGCTTCGGCCTAAACTTCGTGTATGAATGTATAATATGATAATCAAAACAACTTTCAACAACGGATCTCTTGGCTCTCGCATCGATGAAGAACGCAGCGAAATGCGATAAGTAATGTGAATTGCAGAATTCAGTGAATCATCGAATCTTTGAACGCAACTTGCGCCCTTTGGTATTCCGAAGGGCATGCCTGTTTGAGTGTCATGTAGACTCATCTAATCAGATTTTTCTGATCGAGATGGATTTGGAGGTTGCCTCTTTGGCTCCTCTTAAAAGCATTATGCAGACGTAATAAGTTTCGTCGTACGCA…	k__	p__	c__	o__	f__	g__
ASV8	AAGTCATAACAAGGTTTCCGTAGGTGAACCTGCGGAAGGATCATTAGAGATTGGCCGAAAGGCTATTTCATCCACACACACTGTGAACCGTGGCTTCGGCCTAAACTTCGTGTATGAATGTAATACTATAACATAATATAACTTTCAACAACGGATCTCTTGGCTCTCGCATCGATGAAGAACGCAGCGAAATGCGATAAGTAATGTGAATTGCAGAATTCAGTGAATCATCGAATCTTTGAACGCACCTTGCGCCCTCTGGTATTCCGGAGGGCATGCCTGTTTGAGTGTCATGTAGACTCATCCCTTCGGGTTTCCGAATGTGATGGATTTGGAGGTTTGCCTTTAATGGCTCCTCTTAAATGCATGGTGTAGACGTAATAAGTTTCGTCGTACGCA…	k__Fungi	p__Basidiomycota	c__Tremellomycetes	o__Tremellales	f__	g__
ASV9	AAGTCATAACAAGGTTTCCGTAGGTGAACCTGCGGAAGGATCATTAGAGATTGGGCGAAAGCCTATTTCATCCACACACACTGTGAACCGTGGCTTCGGCCTTAAACTTGGTGTATGAATGTAATATAACTATAAACATAATATAACTTTCAACAACGGATCTCTTGGCTCTCGCATCGATGAAGAACGCAGCGAAATGCGATAAGTAATGTGAATTGCAGAATTCAGTGAATCATCGAATCTTTGAACGCACCTTGCGCCCTTTGGTATTCCGAAGGGCATGCCTGTTTGAGTGTCATGTAGACTCATCCCTTCGGGTTTCCGAATGTGATGGATTTGGAGGTTTGCCTTGAGTGGCTCCTCTTAAATGCATGGTGTAGACGTAATAAGTTTCGTCGT…	k__Fungi	p__Basidiomycota	c__Tremellomycetes	o__Tremellales	f__	g__
ASV10	AAGTCATAACAAGGTTTCCGTAGGTGAACCTGCGGAAGGATCATTAGAGATTGGGCGAAAGCCTATTTCATCCACACACACTGTGAACCGTGGCTTCGGCCTTAAACTTGGTGTATGAATGTAATATAACTATAAACATAATATAACTTTCAACAACGGATCTCTTGGCTCTCGCATCGATGAAGGACGCAGCGAAATGCGATAAGTAATGTGAATTGCAGAATTCAGTGAATCATCGAATCTTTGAACGCACCTTGCGCCCTTTGGTATTCCGAAGGGCATGCCTGTTTGAGTGTCATGTAGACTCATCCCTTCGGGTTTCCGAATGTGATGGATTTGGAGGTTTGCCTTGAGTGGCTCCTCTTAAATGCATGGTGTAGACGTAATAAGTTTCGTCGT…	k__Fungi	p__Basidiomycota	c__Tremellomycetes	o__Tremellales	f__	g__
ASV11	AAGTCATAACAAGGTTTCCGTAGGTGAACCTGCGGAAGGATCATTAGAGATTGGGCGAAAGCCTATTTCATCCACACACACTGTGAACCGTGGCTTCGGCCTTAAACTTGGTGTATGAATGTAATATACTATAAACATAATATAACTTTCAACAACGGATCTCTTGGCTCTCGCATCGATGAAGAACGCAGCGAAATGCGATAAGTAATGTGAATTGCAGAATTCAGTGAATCATCGAATCTTTGAACGCACCTTGCGCCCTTTGGTATTCCGAAGGGCATGCCTGTTTGAGTGTCATGTAGACTCATCCCTTCGGGTTTCCGAATGTGATGGATTTGGAGGTTTGCCTTTAGTGGCTCCTCTTAAATGCCTGGTGTAGACGTAATAAGTTTCGTCGTA…	k__Fungi	p__Basidiomycota	c__Tremellomycetes	o__Tremellales	f__	g__
ASV12	AAGTCATAACAAGGTTTCCGTAGGTGAACCTGCGGAAGGATCATTAGTGAACGCCTTCGGGCTATCCTATCCACACCTGTGCACTGTCGGGCTTCGGCCCGCACAAACATGTTGTAATGAATGTATAAACTATAACCTATAAAACTTTCAACAACGGATCTCTTGGCTCTCGCATCGATGAAGAACGCAGCGAAATGCGATAAGTAATGTGAATTGCAGAATTCAGTGAATCATCGAATCTTTGAACGCACCTTGCGCCTTTTGGTATTCCAAAAGGCATGCCTGTTTGAGTGTCATGTAGACTCAACCCCCAAGGTTTCTTGTGTGGTTGGATTTGGGCGCTGCCTCTGGCTCGCCTTAAAAGCGTTAGTGGGACGACCTGAAAGCCCGATGTAATAA…	k__Fungi	p__Basidiomycota	c__Tremellomycetes	o__Tremellales	f__	g__
ASV13	AAGTCATAACAAGGTTTCCGTAGGTGAACCTGCGGAAGGATCATTAGTGATTTGCCCTCTGGGCTGTCCTATCCACACCTGTGCACCGTTGGGCTTTGGCCCTTTTTTTACAAACTACTGTGTGATGAACGTATATTATTATAACCTAATAAAACTTTCAACAACGGATCTCTTGGCTCTCGCATCGATGAAGAACGCAGCGAACTGCGATAAGTAATGTGAATTGCAGAATTCAGTGAATCATCGAATCTTTGAACGCAACTTGCGCCTTTTGGTATTCCGAAAGGCATGCCTGTTTGAGTGTCATGTGGACTCAACCCAAGAGGTTTTTCTTCTTGTGGTTGGAATTGGGCGCTGCCTCTGGCTCGCCTCAAAAGCGTTAGTGGGAATGCCACGGCG…	k__Fungi	p__Basidiomycota	c__Tremellomycetes	o__Tremellales	f__	g__
ASV14	AAGTCATAACAAGGTTTCCGTAGGTGAACCTGCGGAAGGATCATTAGTGATTTGGCCGAGAGGCCTTTATCCAATCCTCACACCTGTGAACTCGTCGGTGGGCTCAGCCCGCCGGACATACAATACTATGTGTAATGAACGTCATGTATAACATAACAAAAACAAAACTTTCAACAACGGATCTCTTGGCTCTCGCATCGATGAAGAACGCAGCGAAATGCGATAAGTAATGTGAATTGCAGAATTCAGTGAATCATCGAATCTTTGAACGCACCTTGCGCCTCTTGGTATTCCGAGAGGCATGCCTGTTTGAGTGTCATGAAACATCAATCCCTGATGGTTTTCTGAACCGTCTGTGGACTTGGAACTGGGCGTCTGCCTCACAAGGCTCGCCTCAAA…	k__Fungi	p__Basidiomycota	c__Tremellomycetes	o__Tremellales	f__Cuniculitremaceae	g__Kockovaella	Kockovaella prillingeri	epiphyte	unspecified_saprotroph		foliar_endophyte		leaf/fruit/seed		non-aquatic			yeast
ASV15	AAGTCATAACAAGGTTTCCGTAGGTGAACCTGCGGAAGGATCATTAGTGATTTGGCCTCCGGGCCTCAAATCCCATCCACACCTGTGCACCGTTGGGCCTCGGCCCTCTTTACAAACTTGAAGTGACGAACGTATGTTAATGCATAACCTAATAAAACTTTCAACAACGGATCTCTTGGCTCTCGCATCGATGAAGAACGCAGCGAAATGCGATAAGTAATGTGAATTGCAGAATTCAGTGAATCATCGAATCTTTGAACGCACCTTGCGCCCTTTGGTATTCCGAAGGGCATGCCTGTTTGAGTGTCATGTGAACTCAACCCCCGAGGTTTCTCGGGTCGGTTGGACTTGGGCGTCTGCCTCCTGGCTCGCCTCAAATGCGTTAGCGGGACGCCCGCG…	k__	p__	c__	o__	f__	g__
ASV16	AAGTCATAACAAGGTTTCCGTAGGTGAACCTGCGGAAGGATCATTATAGATTTACTTTTATAATAACACTGTGAACCGTGGCTTCGGCCTTTTTTCTAAACTTTGTGTATGAATGTAACACTATAAAAGAAAATATAACTTTCAACAACGGATCTCTTGGCTCTCGCATCGATGAAGAACGCAGCGAAATGCGATAAGTAATGTGAATTGCAGAATTCAGTGAATCATCGAATCTTTGAACGCACCTTGCGCCCTCTGGTATTCCGGAGGGCATGCCTGTTTGAGTGTCATGTAGACTCATCCTTTCGGGTTTCCGAAATGTGATGGATTTGGAGGTCTGCCTTTGTTGGCTCCTCTTAAATGTCTGGTGTAGACGTAATAAGTTTCGTCATCGTCACC…	k__Fungi	p__Basidiomycota	c__Tremellomycetes	o__Tremellales	f__	g__
ASV17	AAGTCATAACAAGGTTTCCGTAGGTGAACCTGCGGAAGGATCATTATAGATTTACTTTTATAATAACACTGTGAACCGTGGCTTCGGCCTTTTTTCTAAACTTTGTGTATGAATGTAACACTATAAAAGAAAATATAACTTTCAACAACGGATCTCTTGGCTCTCGCATCGATGAAGAACGCAGCGAAATGCGATAAGTAATGTGAATTGCAGAATTCAGTGAATCATCGAATCTTTGAACGCACCTTGCGCCCTCTGGTATTCCGGAGGGCATGCCTGTTTGAGTGTCATGTAGACTCATCCTTTCGGGTTTCCGAAATGTGATGGATTTGGAGGTCTGCCTTTGTTGGCTCCTCTTAAATGTCTGGTGTAGACGTAATAAGTTTCGTCATCGTCACC…	k__Fungi	p__Basidiomycota	c__Tremellomycetes	o__	f__	g__
ASV18	AAGTCGTAACAAGGTAACCGTAGGTGAACCTGCGGTTGGATCATTACAAATGAACCACCTCGGGGTCGAGTCAGCAATGATTCCTCCGGGGTATTAACCCATTGTGCACTGTTTGTCTGCATGTTTGACTTGTCAAACGGCAGTAACCAACCTATTTAATTACTCTGATATTTTCTATACGAAATAAAAACAACTTTTGACAACGGATCTCTTGGCTCTCGCAACGATGAAGAACGCAGCGAAACGCGATATGTAATGTGAATTGCATAATTCCGTGAATCATCAAATCTTTGAACGCACATTGCACTCTGTTTACGCAGAGTATGCCTGTTTGAGAATCTATAGTATTCATTTCTGAGTTTTTCAGAAGATTTGCGCTCTGCCTTTTGGCTGGTGCTA…	k__Fungi	p__	c__	o__	f__	g__
ASV19	AAGTCGTAACAAGGTCTCCGTAGGGTAAGTCAACTAAACCATTCTTCCTGAAACTTGAATTTGTGCTAACAAAAATTCCACAGTGAACCTGCGGAGGGATCATTACTGAGTTACTACTCTCAAACCCTGTGAACATACCCGTGGTTCTTCTGGCGGGCGGCCCTTGGGAAGGGCCGTAGCCTCACGGCGCCCGTCAGCAGCACATACTCTTTGCTGTACAGCAGTCTGAGCTTCTATAAATAAGAATCAAAACTTTCAACAACGGATCTCTTGGTTCTGGCATCGATGAAGAACGCAGCGAAATGCGATAAGTAATGTGAATTGCAGAATTCAACGAATCATCGAATCTTTGAACGCATATTGCGCCCACTGGTATTCCGGTGGGCATGCCTGTTCGAG…	k__Fungi	p__	c__	o__	f__	g__
ASV20	AAGTCGTAACAAGGTCTCCGTAGGTAAGTAATCAACTTGTTTTAAGCAAACTATGAAATATATCTAATTGTACTCTAGGTGAACCTGCGGAGGGATCATTATCGAGTTAGGGTATCTTCGGAACCCAAACCTCCCAACCCTTTGTGAACTTTGCATTGTTGCTTTGGCGGGCCGTGACTCAAGTCCCACCGGCTTCTGCTGGTGCGTGCCCGCCAAAGGTTTATCAAATTCCTTAAATCAGTCTGAATTTTTGTATAAATAGCCAAAAACTTTCAACAACGGATCTCTTGGTTCCGGCATCGATGAAGAACGCAGCGAAATGCGATAAGTAATGTGAATTGCAGAATTCAGTGAATCATCGAATCTTTGAACGCACATTGCGCCCTCTGGTATTCCGGG…	k__Fungi	p__Ascomycota	c__Lecanoromycetes	o__Ostropales	f__Graphidaceae	g__
ASV21	AAGTCGTAACAAGGTCTCCGTAGGTAAGTGCAGCTCACCCTATCGCTCCTTACGATGGGTCCGCTCTACGAAAGTCTTCTAGAAATGCTAACTCGTTGTCTTAGGTGAACCTGCGGAGGGATCATTACCGAGCGAGGGTCCTCGACCCGATCTCCTACCCATATCCTTACCATGTTGCCTCGGGGGTTATCGGCCTTTGTGCCCTAGATGCCCCCGCAGGACCACTTAACCCTGATCATCGTGCGTCCGACTTTAACACGAATTAACGAAAACTTTCAACAACGGATCTCTTGGTTCTGGCATCGATGAAGAACGCAGCGAAATGCGATAAGTAATGTGAATTGCAGAATTCAGTGAATCATCGAATCTTTGAACGCATATTGCGCCCTTTGGCATTCC…	k__	p__	c__	o__	f__	g__
ASV22	AAGTCGTAACAAGGTCTCCGTAGGTAAGTGCAGCTCACCCTATCGCTCCTTACGATGGGTCCGCTCTACGAAAGTCTTCTAGAAATGCTAACTCGTTGTCTTAGGTGAACCTGCGGAGGGATCATTACCGAGCGAGGGTCGTCGACCCGATCTCCTACCCATATCCTTACCATGTTGCCTCGGGGGTTATGGGCCTTTGTGCCCTAGATGCCCCCGCAGGACCACTTAACCCTGATCATCGTGCGTCCGACTTTAACACGAATTGTAACGAAAACTTTCAACAACGGATCTCTTGGTTCTGGCATCGATGAAGAACGCAGCGAAATGCGATAAGTAATGTGAATTGCAGAATTCAGTGAATCATCGAATCTTTGAACGCATATTGCGCCCTTTGGCATT…	k__	p__	c__	o__	f__	g__
ASV23	AAGTCGTAACAAGGTCTCCGTAGGTAAGTGCAGCTCACCCTATCGCTGCTCACGATAGGTCCGCTCTACGAAAGTCTTCTAGAAATGCTAACTCGTTGTCTTAGGTGAACCTGCGGAGGGATCATTACCGAGCGAGGGTCCTCGACCCGATCTCCTCCCCATATCCTTACCATGTTGCCTCGGGGGCCATCGGCCTTTGTGTCCTAGATGCCCCCGCAGGACCACTTAACCCTGATTATCGTGCGTCTGACTTTAACACGAATTGTAACGAAAACTTTCAACAACGGATCTCTTGGTTCTGGCATCGATGAAGAACGCAGCGAAATGCGATAAGTAATGTGAATTGCAGAATTCAGTGAATCATCGAATCTTTGAACGCATATTGCGCCCTTTGGCATT…	k__	p__	c__	o__	f__	g__
ASV24	AAGTCGTAACAAGGTCTCCGTAGGTATGTAGCTTTGAATATTCCATTATGTTATTGGCACGACACTAATTAATTTTCAGGTGAACCTGCGGAGGGATCATTATCGAGTTATGGGTCTCTTTTCTGAGCCCAAAACTTCCAACCCGTGTTTACCTTTTCTGTTGCTTTGGCAGGTCGTGGGTTTTCAATCCCCATCGGCTTGTTGCGGGTGTGCGCCTGCCAAAGGGTTTTAATACATTCTATAACTCGTCTGAAAGAATCTTGAAAATGCTTCAAAACTTTTAACAACGGATCTCTTGGTTCTGGCATCGATGAAGAACGCAGCGAAATGCGATAAGTAATGTGAATTGCAGAATTCAGTGAATCATCGAATCTTTGAACGCACATTGCGCCCTCTGGT…	k__Fungi	p__Ascomycota	c__Lecanoromycetes	o__Ostropales	f__Graphidaceae	g__Leiorreuma	Leiorreuma sericeum	lichenized							non-aquatic			thallus_photosynthetic	apothecium_(hymenium_on_surface)	smooth			trentepohlioid
ASV25	AAGTCGTAACAAGGTCTCCGTAGGTGAACCTGCGGAGGGATCATTAAAAAAACGAGTTGCGAGACTCGAAAACCACCGCGAACATTACCTCGTCGTCGTTGCTTCGGCGGGTGGCCCCGCGAGGGGCCGCGAGGCCCGCGAGGGCGCCCGCCGGAGGAGCGTGAACACTCTGTCTTCTTGGCGCCTCTGAGTGGATACAGCGGAATAAATCAAAACTTTCAACAACGGATCTCTTGGTTCTGGCATCGATGAAGAACGCAGCGAAATGCGATAAGTAATGTGAATTGCAGAATTCAGTGAATCATCGAATCTTTGAACGCACATTGCGCCCGCCAGTATTCTGGCGGGCATGCCTGTTCGAGCGTCATTTCAACCCCTCAAGCCCTGCTTGGTGCTGGG…	k__Fungi	p__Ascomycota	c__Sordariomycetes	o__Boliniales	f__Boliniaceae	g__Pseudovalsaria	Pseudovalsaria ferruginea	wood_saprotroph					wood		non-aquatic			filamentous_mycelium	perithecium_(hymenium_hidden,_narrow_opening)	closed
ASV26	AAGTCGTAACAAGGTCTCCGTAGGTGAACCTGCGGAGGGATCATTAAAAAACGAGTTGCGAGACTCGAAAACCACCGCGAACGTTACCCCGTCGCCGTTGCTTCGGCGGGCGGCCCCTCGCGGGCGCCCGCCGGAGGAGCGCGAACACTCTGTTTTCCCGGCGCCTCTGAGTGGATACGGCGGAATGAATCAAAACTTTCAACAACGGATCTCTTGGTTCTGGCATCGATGAAGAACGCAGCGAAATGCGATAAGTAATGTGAATTGCAGAATTCAGTGAATCATCGAATCTTTGAACGCACATTGCGCCCGCCAGTATTCTGGCGGGCATGCCTGTTCGAGCGTCATTTCAACCCCTCAAGCCCCGCTTGGTGCTGGGGCCCTACGTGCGCCGTAGGC…	k__Fungi	p__Ascomycota	c__Sordariomycetes	o__Boliniales	f__Boliniaceae	g__Pseudovalsaria	Pseudovalsaria ferruginea	wood_saprotroph					wood		non-aquatic			filamentous_mycelium	perithecium_(hymenium_hidden,_narrow_opening)	closed
ASV27	AAGTCGTAACAAGGTCTCCGTAGGTGAACCTGCGGAGGGATCATTAAAGAGATTTGGGTGGAAACACCCGGCCTCCAACCCATTGCTGTCCGACCTAGTTGCCTCGGGGGCGACCCCGACAGGGCCCCCAGAGGACTTGACACAACACTTGTTTCCGAAATGCCGTCCGACCCAATCGTTTTAAATATGAATAAAACTTTCAACAACGGATCTCTTGGTTCTGGCATCGATGAAGAACGCAGCGAAATGCGATAAGTAATGTGAATTGCAGAATTCAGTGAATCATCGAATCTTTGAACGCATATTGCGCCCCCTGGTATTCCGGGGGGCATGCCCGTTCGAGCGTCATTACACCCCTCAAGCCTCGCTTGGTGTTGGGGCTCGCGGCCTCCCCGCGTC…	k__Fungi	p__Ascomycota	c__Dothideomycetes	o__Capnodiales	f__	g__
ASV28	AAGTCGTAACAAGGTCTCCGTAGGTGAACCTGCGGAGGGATCATTAAAGAGATTTGGGTGGAAACACCCGGCCTCCAACCCATTGCTGTCCGACCTAGTTGCCTCGGGGGCGACCCCGACGGGGCCCCCAGAGGACTTGACACAACACTTGTTTCCGAAATGCCGTCCGACCCAATCGTTTTTAATATGAATAAAACTTTCAACAACGGATCTCTTGGTTCTGGCATCGATGAAGAACGCAGCGAAATGCGATAAGTAATGTGAATTGCAGAATTCAGTGAATCATCGAATCTTTGAACGCATATTGCGCCCCCTGGTATTCCGGGGGGCATGCCCGTTCGAGCGTCATTACACCCCTCAAGCCTCGCTTGGTGTTGGGGCTCGCGGCCTCCCCGCGTC…	k__Fungi	p__Ascomycota	c__Dothideomycetes	o__Capnodiales	f__	g__
ASV29	AAGTCGTAACAAGGTCTCCGTAGGTGAACCTGCGGAGGGATCATTAACGAGTACGGGGTCCCCCGGGCCCCAACTCCCACCCTTTTGTCGTTGCCAAACCGCGTTGCCTCGGCGGGCGGACCCCCTCCCTTCGGGGGGGGTGGGCCCCCGGCCGCCGGTGGACAAAACTTATAACACTTGATATAAACCATGCCGTCTGAGCCGATTTTAAACAATAAATCAAAACTTTCAACAACGGATCTCTTGGTTCCAGCATCGATGAAGAACGCAGCGAAATGCGATACGTAATGTGAATTGCAGAATTCAGTGAATCATCGAATCTTTGAACGCACATTGCGCCCCCCGGTATTCCGGGGGGCATGCCTGTTCGAGCGTCATTACACCAATCAAGCCCCGCTT…	k__Fungi	p__Ascomycota	c__Dothideomycetes	o__	f__	g__
ASV30	AAGTCGTAACAAGGTCTCCGTAGGTGAACCTGCGGAGGGATCATTAACGAGTTAGGGCCTCCGTGCCCGACCTCCAACCCTCTTGTATCACAAAACCTCGTTGCCTCGGGGGTGGCCCTGCCTCACGGCGGGCCCCCCGGAGGACCACTCAAACACTGCATTTTAATGTCGTCTGAGTTAGATTTTAAATGAAATCAAAACTTTCAACAACGGATCTCTTGGTTCTGGCATCGATGAAGAACGCAGCGAAATGCGATAAGTAATGTGAATTGCAGAATTCAGTGAATCATCGAATCTTTGAACGCATATTGCGCCCCTTGGTATTCCTTGGGGCACACCTGTTCGAGCGTCATTTCACCAATCAAGCCTCGCTTGGTGTTGGGCGATGCGCACGTCGCA…	k__Fungi	p__Ascomycota	c__Dothideomycetes	o__Capnodiales	f__Capnodiaceae	g__Antennariella	Antennariella placitae	sooty_mold	litter_saprotroph				leaf/fruit/seed,sugar-rich_substrates		non-aquatic			filamentous_mycelium	perithecium_(hymenium_hidden,_narrow_opening)	closed
ASV31	AAGTCGTAACAAGGTCTCCGTAGGTGAACCTGCGGAGGGATCATTAACGAGTTAGGGCCTCCGTGCCCGACCTCCAACCCTCTTGTATCACAACACCTCGTTGCCTCGGGGGTGGCCCTGCCTCGCGGCGGGCCCCCCGGAGGACCACTCAAACACTGCATTTTAATGTCGTCTGAGTTAGATTTTAAATGAAATCAAAACTTTCAACAACGGATCTCTTGGTTCTGGCATCGATGAAGAACGCAGCGAAATGCGATAAGTAATGTGAATTGCAGAATTCAGTGAATCATCGAATCTTTGAACGCATATTGCGCCCCTTGGTATTCCTTGGGGCACACCTGTTCGAGCGTCATTTCACCAATCAAGCCTCGCTTGGTCTTGGGCGATGCGCATGTCGCA…	k__Fungi	p__Ascomycota	c__Dothideomycetes	o__Capnodiales	f__Capnodiaceae	g__Antennariella	Antennariella placitae	sooty_mold	litter_saprotroph				leaf/fruit/seed,sugar-rich_substrates		non-aquatic			filamentous_mycelium	perithecium_(hymenium_hidden,_narrow_opening)	closed
ASV32	AAGTCGTAACAAGGTCTCCGTAGGTGAACCTGCGGAGGGATCATTAACGAGTTAGGGCCTCCGTGCCCGACCTCCAACCCTCTTGTATCACAACACCTCGTTGCCTCGGGGGTGGCCCTGCCTCGCGGCGGGCCCCCCGGAGGACCACTCAAACACTGCATTTTAATGTCGTCTGAGTTAGATTTTAAATGAAATCAAAACTTTCAACAACGGATCTCTTGGTTCTGGCATCGATGAAGAACGCAGCGAAATGCGATAAGTAATGTGAATTGCAGAATTCAGTGAATCATCGAATCTTTGAACGCATATTGCGCCCCTTGGTATTCCTTGGGGCACACCTGTTCGAGCGTCATTTCACCAATCAAGCCTCGCTTGGTTTTGGGCGATGCGCACGTCGCA…	k__Fungi	p__Ascomycota	c__Dothideomycetes	o__Capnodiales	f__Capnodiaceae	g__Antennariella	Antennariella placitae	sooty_mold	litter_saprotroph				leaf/fruit/seed,sugar-rich_substrates		non-aquatic			filamentous_mycelium	perithecium_(hymenium_hidden,_narrow_opening)	closed
ASV33	AAGTCGTAACAAGGTCTCCGTAGGTGAACCTGCGGAGGGATCATTAACGAGTTAGGGCCTCCGTGCCCGACCTCCAACCCTCTTGTATCACAACACCTCGTTGCCTCGGGGGTGGCCCTGCCTCGCGGCGGGCCCCCCGGAGGACCACTCAAACACTGCATTTTAATGTCGTCTGAGTTAGATTTTAAATGAAATCAAAACTTTCAACAACGGATCTCTTGGTTCTGGCATCGATGAAGAACGCAGCGAAATGCGATAAGTAATGTGAATTGCAGAATTCAGTGAATCATCGAATCTTTGAACGCATATTGCGCCCCTTGGTATTCCTTGGGGCACACCTGTTCGAGCGTCATTTCACCAATCAAGCCTCGCTTGGTTTTGGGCGATGCGCACGTCGCA…	k__Fungi	p__Ascomycota	c__Dothideomycetes	o__Capnodiales	f__Capnodiaceae	g__Antennariella	Antennariella placitae	sooty_mold	litter_saprotroph				leaf/fruit/seed,sugar-rich_substrates		non-aquatic			filamentous_mycelium	perithecium_(hymenium_hidden,_narrow_opening)	closed
ASV35	AAGTCGTAACAAGGTCTCCGTAGGTGAACCTGCGGAGGGATCATTACAAAAAACGAGTTGCGAGACTCGGAAACCATCGCGAACGTTACCTCCGTCGTCGTTGCTTCGGCGGGCGGCCCCCGCGAGGGGGCGGCCCGCCGGCGGGAACGCCACACTCTGTTTTTTTTTCTTAGCGCCTCTCTGAGTGGATTACAGCGAGAATAAGTCAAAACTTTCAACAACGGATCTCTTGGTTCTGGCATCGATGAAGAACGCAGCGAAATGCGATAAGTAATGTGAATTGCAGAATTCAGTGAATCATCGAATCTTTGAACGCACATTGCGCCCGCCAGTATTCTGGCGGGCATGCCTGTCCGAGCGTCATTTCAACCCCTCAAGCCCTGCTTGGTGCTGGGGCCC…	k__Fungi	p__Ascomycota	c__Sordariomycetes	o__Boliniales	f__	g__
ASV34	AAGTCGTAACAAGGTCTCCGTAGGTGAACCTGCGGAGGGATCATTACAAAAAACGAGTTGCGAGACTCGGAAACCATCGCGAACGTTACCTCCGTCGTCGTTGCTTCGGCGGGCGGCCCCCGCGAGGGGGCGGCCCGCCGGCGGGAACGCCACACTCTGTTTTTTTTTCTTAGCGCCTCTCTGAGTGGATTACAGCGAGAATAAGTCAAAACTTTCAACAACGGATCTCTTGGTTCTGGCATCGATGAAGAACGCAGCGAAATGCGATAAGTAATGTGAATTGCAGAATTCAGTGAATCATCGAATCTTTGAACGCACATTGCGCCCATTAGTATTCTAGTGGGCATGCCTGTTCGAGCGTCATTTCAACCCTTAAGCCTAGCTTAGTGTTGGGAATCT…	k__Fungi	p__Ascomycota	c__Sordariomycetes	o__Xylariales	f__Sporocadaceae	g__Neopestalotiopsis	Neopestalotiopsis asiatica	plant_pathogen				leaf/fruit/seed_pathogen			non-aquatic			filamentous_mycelium	perithecium_(hymenium_hidden,_narrow_opening)	closed
ASV36	AAGTCGTAACAAGGTCTCCGTAGGTGAACCTGCGGAGGGATCATTACAAAAAACGAGTTGCGAGACTCGGAAACCATCGCGAACGTTACCTCCGTCGTCGTTGCTTCGGCGGGCGGCCCCCGCGAGGGGGCGGCCCGCCGGCGGGAACGCCACACTCTGTTTTTTTTTCTTAGCGCCTCTCTGAGTGGATTACAGCGAGAATAAGTCAAAACTTTCAACAACGGATCTCTTGGTTCTGGCATCGATGAAGAACGCAGCGAAATGCGATAAGTAATGTGAATTGCAGAATTCAGTGAATCATCGAATCTTTGAGCGCACATTGCGCCCATTAGTATTCTAGTGGGCATGCCTGTTCGAGCGTCATTTCAACCCTTAAGCCTAGCTTAGTGTTGGGAATCT…	k__Fungi	p__Ascomycota	c__Sordariomycetes	o__Xylariales	f__Sporocadaceae	g__Neopestalotiopsis	Neopestalotiopsis asiatica	plant_pathogen				leaf/fruit/seed_pathogen			non-aquatic			filamentous_mycelium	perithecium_(hymenium_hidden,_narrow_opening)	closed
ASV37	AAGTCGTAACAAGGTCTCCGTAGGTGAACCTGCGGAGGGATCATTACAAGTGACCCCGGTCTAACCACCGGGATGTTCATAACCCTTTGTTGTCCGACTCTGTTGCCTCCGGGGCGACCCTGCCTTCGGGCGGGGGCTCCGGGTGGACACTTCAAACTCTTGCGTAACTTTGCAGTCTGAGTAAACTTAATTAATAAATTAAAACTTTTAACAACGGATCTCTTGGTTCTGGCATCGATGAAGAACGCAGCGAAATGCGATAAGTAATGTGAATTGCAGAATTCAGTGAATCATCGAATCTTTGAACGCACATTGCGCCCCCTGGTATTCCGGGGGGCATGCCTGTTCGAGCGTCATTTCACCACTCAAGCCTCGCTTGGTATTGGGCAACGCGGTCCG…	k__Fungi	p__Ascomycota	c__Dothideomycetes	o__Capnodiales	f__Cladosporiaceae	g__Cladosporium	Cladosporium delicatulum	litter_saprotroph	plant_pathogen	hypervariable	foliar_endophyte	leaf/fruit/seed_pathogen	wood,leaf/fruit/seed,soil,dung,animal_material		partly_aquatic	animal_parasite		filamentous_mycelium	perithecium_(hymenium_hidden,_narrow_opening)	closed
ASV38	AAGTCGTAACAAGGTCTCCGTAGGTGAACCTGCGGAGGGATCATTACAAGTGACCCCGGTCTAACCACCGGGATGTTCATAACCCTTTGTTGTCCGACTCTGTTGCCTCCGGGGCGACCCTGCCTTCGGGCGGGGGCTCCGGGTGGACACTTCAAACTCTTGCGTAACTTTGCAGTCTGAGTAAACTTAATTAATAAATTAAAACTTTTAACAACGGATCTCTTGGTTCTGGCATCGATGAAGAACGCAGCGAAATGCGATAAGTAATGTGAATTGCAGAATTCAGTGAATCATCGAATCTTTGAACGCACATTGCGCCCCCTGGTATTCCGGGGGGCATGCCTGTTCGAGCGTCATTTCACCACTCAAGCCTCGCTTGGTATTGGGCAACGCGGTCCG…	k__Fungi	p__Ascomycota	c__Dothideomycetes	o__Capnodiales	f__Cladosporiaceae	g__Cladosporium	Cladosporium delicatulum	litter_saprotroph	plant_pathogen	hypervariable	foliar_endophyte	leaf/fruit/seed_pathogen	wood,leaf/fruit/seed,soil,dung,animal_material		partly_aquatic	animal_parasite		filamentous_mycelium	perithecium_(hymenium_hidden,_narrow_opening)	closed
ASV39	AAGTCGTAACAAGGTCTCCGTAGGTGAACCTGCGGAGGGATCATTACAAGTGACCCCGGTCTAACCACCGGGATGTTCATAACCCTTTGTTGTCCGACTCTGTTGCCTCCGGGGCGACCCTGCCTTCGGGCGGGGGCTCCGGGTGGACACTTCAAACTCTTGCGTAACTTTGCAGTCTGAGTAAACTTAATTAATAAATTAAAACTTTTAACAACGGATCTCTTGGTTCTGGCATCGATGAAGAACGCAGCGAAATGCGATAAGTAATGTGAATTGCAGAATTCAGTGAATCATCGAATCTTTGAACGCACATTGCGCCCCCTGGTATTCCGGGGGGCATGCCTGTTCGAGCGTCATTTCACCACTCAAGCCTCGCTTGGTATTGGGCATCGCGGTCCG…	k__Fungi	p__Ascomycota	c__Dothideomycetes	o__Capnodiales	f__Cladosporiaceae	g__Cladosporium	Cladosporium delicatulum	litter_saprotroph	plant_pathogen	hypervariable	foliar_endophyte	leaf/fruit/seed_pathogen	wood,leaf/fruit/seed,soil,dung,animal_material		partly_aquatic	animal_parasite		filamentous_mycelium	perithecium_(hymenium_hidden,_narrow_opening)	closed
ASV40	AAGTCGTAACAAGGTCTCCGTAGGTGAACCTGCGGAGGGATCATTACAAGTGACCCCGGTCTAACCACCGGGATGTTCATAACCCTTTGTTGTCCGACTCTGTTGCCTCCGGGGCGACCCTGCCTTCGGGCGGGGGCTCCGGGTGGACACTTCAAACTCTTGCGTAACTTTGCAGTCTGAGTAAATTTAATTAATAAATTAAAACTTTTAACAACGGATCTCTTGGTTCTGGCATCGATGAAGAACGCAGCGAAATGCGATAAGTAATGTGAATTGCAGAATTCAGTGAATCATCGAATCTTTGAACGCACATTGCGCCCCCTGGTATTCCGGGGGGCATGCCTGTTCGAGCGTCATTTCACCACTCAAGCCTCGCTTGGTATTGGGCAACGCGGTCCG…	k__Fungi	p__Ascomycota	c__Dothideomycetes	o__Capnodiales	f__Cladosporiaceae	g__Cladosporium	Cladosporium delicatulum	litter_saprotroph	plant_pathogen	hypervariable	foliar_endophyte	leaf/fruit/seed_pathogen	wood,leaf/fruit/seed,soil,dung,animal_material		partly_aquatic	animal_parasite		filamentous_mycelium	perithecium_(hymenium_hidden,_narrow_opening)	closed
ASV41	AAGTCGTAACAAGGTCTCCGTAGGTGAACCTGCGGAGGGATCATTACAAGTGACCCCGGTTTACCACCGGGATGTTCATAACCCTTTGTTGTCCGACTCTGTTGCCTCCGGGGCGACCCTGCCTTCGGGCGGGGGCTCCGGGTGGACACTTCAAACTCTTGCGTAACTTTGCAGTCTGAGTAAACTTAATTAATAAATTAAAACTTTTAACAACGGATCTCTTGGTTCTGGCATCGATGAAGAACGCAGCGAAATGCGATAAGTAATGTGAATTGCAGAATTCAGTGAATCATCGAATCTTTGAACGCACATTGCGCCCCCTGGTATTCCGGGGGGCATGCCTGTTCGAGCGTCATTTCACCACTCAAGCCTCGCTTGGTATTGGGCAACGCGGTCCGC…	k__Fungi	p__Ascomycota	c__Dothideomycetes	o__Capnodiales	f__Cladosporiaceae	g__Cladosporium	Cladosporium delicatulum	litter_saprotroph	plant_pathogen	hypervariable	foliar_endophyte	leaf/fruit/seed_pathogen	wood,leaf/fruit/seed,soil,dung,animal_material		partly_aquatic	animal_parasite		filamentous_mycelium	perithecium_(hymenium_hidden,_narrow_opening)	closed
ASV42	AAGTCGTAACAAGGTCTCCGTAGGTGAACCTGCGGAGGGATCATTACAAGTGACCCCGGTTTACCACCGGGATGTTCATAACCCTTTGTTGTCCGACTCTGTTGCCTCCGGGGCGACCCTGCCTTCGGGCGGGGGCTCCGGGTGGACACTTCAAACTCTTGCGTAACTTTGCAGTCTGAGTAAACTTAATTAATAAATTAAAACTTTTAACAACGGATCTCTTGGTTCTGGCATCGATGAAGAACGCAGCGAAATGCGATAAGTAATGTGAATTGCAGAATTCAGTGAATCATCGAATCTTTGAACGCACATTGCGCCCCCTGGTATTCCGGGGGGCATGCCTGTTCGAGCGTCATTTCACCACTCAAGCCTCGCTTGGTATTGGGCAACGCGGTCCGC…	k__Fungi	p__Ascomycota	c__Dothideomycetes	o__Capnodiales	f__Cladosporiaceae	g__Cladosporium	Cladosporium delicatulum	litter_saprotroph	plant_pathogen	hypervariable	foliar_endophyte	leaf/fruit/seed_pathogen	wood,leaf/fruit/seed,soil,dung,animal_material		partly_aquatic	animal_parasite		filamentous_mycelium	perithecium_(hymenium_hidden,_narrow_opening)	closed
ASV43	AAGTCGTAACAAGGTCTCCGTAGGTGAACCTGCGGAGGGATCATTACAAGTGACCCCGGTTTACCACCGGGATGTTCATAACCCTTTGTTGTCTGACTCTGTTGCCTCCGGGGCGACCCTGCCTTCGGGCGGGGGCCCCGGGTGGACACTTCAAACTCTTGCGTAACTTTGCAGTCTGAGTAATTTTAATTAATAAATTAAAACTTTCAACAACGGATCTCTTGGTTCTGGCATCGATGAAGAACGCAGCGAAATGCGATAAGTAATGTGAATTGCAGAATTCAGTGAATCATCGAATCTTTGAACGCACATTGCGCCCCCTGGTATTCCGGGGGGCATGCCTGTTCGAGCGTCATTTCACCACTCAAGCCTCGCTTGGTATTGGGCGACGCGGTCCGC…	k__Fungi	p__Ascomycota	c__Dothideomycetes	o__Capnodiales	f__Cladosporiaceae	g__Cladosporium	Cladosporium flabelliforme	litter_saprotroph	plant_pathogen	hypervariable	foliar_endophyte	leaf/fruit/seed_pathogen	wood,leaf/fruit/seed,soil,dung,animal_material		partly_aquatic	animal_parasite		filamentous_mycelium	perithecium_(hymenium_hidden,_narrow_opening)	closed
ASV44	AAGTCGTAACAAGGTCTCCGTAGGTGAACCTGCGGAGGGATCATTACAAGTTGACCCCGGCCCCCGGGCCGGGATGTTCACAACCCTTTGTTGTCCGACTCTGTTGCCTCCGGGGCGACCCTGCCTCCGGGCGGGGGCCCCGGGTGGACACTTCAAAACTCTTGCGTAACTTTGCAGTCTGAGTAAATTTAATTAATAAATTAAAACTTTCAACAACGGATCTCTTGGTTCTGGCATCGATGAAGAACGCAGCGAAATGCGATAAGTAATGTGAATTGCAGAATTCAGTGAATCATCGAATCTTTGAACGCACATTGCGCCCCCTGGTATTCCGGGGGGCATGCCTGTTCGAGCGTCATTTCACCACTCAAGCCTCGCTTGGTATTGGGCGACGCGGTC…	k__Fungi	p__Ascomycota	c__Dothideomycetes	o__Capnodiales	f__Cladosporiaceae	g__Cladosporium	Cladosporium halotolerans	litter_saprotroph	plant_pathogen	hypervariable	foliar_endophyte	leaf/fruit/seed_pathogen	wood,leaf/fruit/seed,soil,dung,animal_material		partly_aquatic	animal_parasite		filamentous_mycelium	perithecium_(hymenium_hidden,_narrow_opening)	closed
ASV45	AAGTCGTAACAAGGTCTCCGTAGGTGAACCTGCGGAGGGATCATTACACAAAAAAAAATATGAAGGCAACCCCTTCTGGGGGCGCTGAATTATTTTTTCACCCATGTCTTTTGCGCACTTGTTGTTTCCTGGGCGGGTTCGCTCGCCACCAGGACCAAACCATAAACCTTTTTTTTTATGCAGTTGCAATCAGCGTCAGTATAACAAATGTTAAATCATTTACAACTTTCAACAACGGATCTCTTGGTTCTGGCATCGATGAAGAACGCAGCGAAATGCGATACGTAGTGTGAATTGCAGAATTCAGTGAATCATCGAATCTTTGAACGCACATTGCGCCCTTTGGTATTCCAAAGGGCATGCCTGTTCGAGCGTCATTTGTACCCTCAAGCTCTTGCT…	k__Fungi	p__Ascomycota	c__Dothideomycetes	o__Pleosporales	f__Pleosporaceae	g__Curvularia	Curvularia sporobolicola	plant_pathogen	litter_saprotroph		no_endophytic_capacity	leaf/fruit/seed_pathogen	wood,leaf/fruit/seed,roots,algal_material		partly_aquatic	opportunistic_human_parasite		filamentous_mycelium	perithecium_(hymenium_hidden,_narrow_opening)	closed
ASV46	AAGTCGTAACAAGGTCTCCGTAGGTGAACCTGCGGAGGGATCATTACACAAATATGAAGCCGGACTGGGATAGGGCCTCGCTGCCTTGCCCGTCTGGCGCCATATTCACCCATGTCTTTTTGCGTACTACTTGTTTCCTTGGCGGGTCCGCCCGCCAATTGGACCTTATTCAAACCTTTTTTTCAGTTGCAATCAGCGTCAGCAAAACAAATGTAATCAATTACAACTTTCAACAACGGATCTCTTGGTTCTGGCATCGATGAAGAACGCAGCGAAATGCGATAAGTAGTGTGAATTGCAGAATTCAGTGAATCATCGAATCTTTGAACGCACATTGCGCCCTTTGGTATTCCAAAGGGCATGCCTGTTCGAGCGTCATTTGTACCCTCAAGCTTTGCT…	k__Fungi	p__Ascomycota	c__Dothideomycetes	o__Pleosporales	f__Pleosporaceae	g__Pyrenophora	Pyrenophora tritici-repentis	plant_pathogen	wood_saprotroph		no_endophytic_capacity	leaf/fruit/seed_pathogen	wood,leaf/fruit/seed		partly_freshwater_(partly_non-aquatic)			filamentous_mycelium	perithecium_(hymenium_hidden,_narrow_opening)	closed
ASV47	AAGTCGTAACAAGGTCTCCGTAGGTGAACCTGCGGAGGGATCATTACACAAATATGAAGGCGGGCTGGAATCTCTCGGGGTTACAGCCTTGCTGAATTATTCACCCTTGTCTTTTGCGTACTTCTTGTTTCCTTGGTGGGTTCGCCCACCACTAGGACAAACATAAACCTTTTGTAATTGCAATCAGCGTCAGTAACAAATTAATAATTACAACTTTCAACAACGGATCTCTTGGTTCTGGCATCGATGAAGAACGCAGCGAAATGCGATAAGTAGTGTGAATTGCAGAATTCAGTGAATCATCGAATCTTTGAACGCACATTGCGCCCTTTGGTATTCCAAAGGGCATGCCTGTTCGAGCGTCATTTGTACCCTCAAGCTTTGCTTGGTGTTGGGCGT…	k__Fungi	p__Ascomycota	c__Dothideomycetes	o__Pleosporales	f__Pleosporaceae	g__Alternaria	Alternaria alternata	plant_pathogen	litter_saprotroph		foliar_endophyte	leaf/fruit/seed_pathogen	leaf/fruit/seed	soft_rot	partly_aquatic			filamentous_mycelium	perithecium_(hymenium_hidden,_narrow_opening)	closed
ASV48	AAGTCGTAACAAGGTCTCCGTAGGTGAACCTGCGGAGGGATCATTACACAAATGAAAATATGAAGGCCCTTCAAACCGGCTGGATTATTTTTCTTCACCCTTGTCTTTTGCGCACTTGTTGTTTCCTGGGCGGGTTCGCTCGCCACCAGGACCACACCATAAACCTTTTTGTTAATGCAATCAGCGTCAGTAAAAAGTAATAATTATTTTACAACTTTCAACAACGGATCTCTTGGTTCTGGCATCGATGAAGAACGCAGCGAAATGCGATACGTAGTGTGAATTGCAGAATTCAGTGAATCATCGAATCTTTGAACGCACATTGCGCCCTTTGGTATTCCAAAGGGCATGCCTGTTCGAGCGTCATTTGTACCCTCAAGCTTTGCTTGGTGTTGGGCG…	k__Fungi	p__Ascomycota	c__Dothideomycetes	o__Pleosporales	f__Pleosporaceae	g__Curvularia	Curvularia verruculosa	plant_pathogen	litter_saprotroph		no_endophytic_capacity	leaf/fruit/seed_pathogen	wood,leaf/fruit/seed,roots,algal_material		partly_aquatic	opportunistic_human_parasite		filamentous_mycelium	perithecium_(hymenium_hidden,_narrow_opening)	closed
ASV49	AAGTCGTAACAAGGTCTCCGTAGGTGAACCTGCGGAGGGATCATTACACAACAAAAATATGAGGGTGTGGTTTGCTGGCAACAGCGTCCGCCCCAAGTATTTTTCACCCATGTCTTTTGCGCACTTTTTGTTTCCTGGGCGAGTTCGCTCGCCACCAGGACCCAACCATAAACCTTTTTTTATGCAGTTGCAATCAGCGTCAGTATAATAATTCAATTTATTAAAACTTTCAACAACGGATCTCTTGGTTCTGGCATCGATGAAGAACGCAGCGAAATGCGATACGTAGTGTGAATTGCAGAATTCAGTGAATCATCGAATCTTTGAACGCACATTGCGCCCTTTGGTATTCCAAAGGGCATGCCTGTTCGAGCGTCATTTGTACCCTCAAGCTTTGCT…	k__Fungi	p__Ascomycota	c__Dothideomycetes	o__Pleosporales	f__Pleosporaceae	g__Exserohilum	Exserohilum rostratum	plant_pathogen	wood_saprotroph		no_endophytic_capacity	leaf/fruit/seed_pathogen	wood,leaf/fruit/seed		partly_aquatic			filamentous_mycelium	perithecium_(hymenium_hidden,_narrow_opening)	closed
ASV50	AAGTCGTAACAAGGTCTCCGTAGGTGAACCTGCGGAGGGATCATTACACAATAAAATACGAAGGCCGTTCGCGGCTGGACTATTTATTACCCTTGTCTTTTGCGCACTTGTTGTTTCCTGGGCGGGTTCGCTCGGCCACCAGGACCACCATATAAACCTTTTTTATGCAGTTGCAATCAGCGTCAGTATAACAAATGTAAATCATTTACAACTTTCAACAACGGATCTCTTGGTTCTGGCATCGATGAAGAACGCAGCGAAATGCGATACGTAGTGTGAATTGCAGAATTCAGTGAATCATCGAATCTTTGAACGCACATTGCGCCCTTTGGTATTCCAAAGGGCATGCCTGTTCGAGCGTCATTTGTACCCTCAAGCTTTGCTTGGTGTTGGGCGTTT…	k__Fungi	p__Ascomycota	c__Dothideomycetes	o__Pleosporales	f__Pleosporaceae	g__Curvularia	Curvularia	plant_pathogen	litter_saprotroph		no_endophytic_capacity	leaf/fruit/seed_pathogen	wood,leaf/fruit/seed,roots,algal_material		partly_aquatic	opportunistic_human_parasite		filamentous_mycelium	perithecium_(hymenium_hidden,_narrow_opening)	closed
ASV51	AAGTCGTAACAAGGTCTCCGTAGGTGAACCTGCGGAGGGATCATTACAGAGCGTAAAACCTCTTAAACCACTGTGAACATACCTATTTTCTTCTTTTGGCAGGCGGTCCCTGGGAGGGGCCTGTAGCTGGCTTGTCTGGTGCCTGCCAAAGGGACAACCAAAACTCTTGTTTTTACAATTACAGTTGTCTGAGCTTCTATAAATTATCAAAACTTTCAACAACGGATCTCTTGGTTCTGGCATCGATGAAGAACGCAGCGAAATGCGATACGTAATGTGAATTGCAGAATTCAACGAATCATCGAATTTTTGAACGCATATTGCGCCCATTGGTAACCCGATGGGCATGCCTGTTCGAGCGTCATTTCAACCCTCAAGCACTGTTTTGCTTGGTGTTAG…	k__Fungi	p__	c__	o__	f__	g__
ASV52	AAGTCGTAACAAGGTCTCCGTAGGTGAACCTGCGGAGGGATCATTACAGAGCGTAAAACCTCTTAAACCACTGTGAACATACTTATTTTCTTCCTTTGGCAGGCGGTCCCTGGGAGGGGCCTGTAGCTAGCTTGTCTGGTGCCTGCCAGAGGGACAACCAAAACTCTTGTTTTTATAATTACAGTTGTCTGAGCTTCTATAAATTATCAAAACTTTCAACAACGGATCTCTTGGTTCTGGCATCGATGAAGAACGCAGCGAAATGCGATACGTAATGTGAATTGCAGAATTCAACGAATCATCGAATTTTTGAACGCATATTGCGCCCATTGGTAACCCGATGGGCATGCCTGTTCGAGCGTCATTTCAACCCTCAAGCACTATTTTTGCTTGGTGTTA…	k__Fungi	p__	c__	o__	f__	g__
ASV53	AAGTCGTAACAAGGTCTCCGTAGGTGAACCTGCGGAGGGATCATTACAGAGCTCCTGCCCGTATGGGTAGATCTCCCACCCGGTGTTATCGTTACCATTGTTGCTTTGGCAGGCCGGAGGGTCAGCCCTCCCACCGGCCCCGGCTGGTGCGTGCCCGCCAGAAGCCCCCTCAACTCTACCTGTTAAGTATTGTCTGAGTCGCAAAGAAATAATTAAAACTTTCAACAACGGATCTCTTGGTTCTGGCATCGATGAAGAACGCAGCGAAATGCGATAAGTAATGCGAATTGCAGAATTCAGTGAGTCATCGAATCTTTGAACGCACATTGCGCCCTGTGGTATTCCGCAGGGCATGCCTGTTCGAGCGTCATTACAACCCTCACGCCTTGCGTGGTGTTG…	k__Fungi	p__Ascomycota	c__Leotiomycetes	o__	f__	g__
ASV54	AAGTCGTAACAAGGTCTCCGTAGGTGAACCTGCGGAGGGATCATTACAGAGTATCATGCCCTTCGGGGTAGATCTCCCACCCTGTGTATTATATACCTTTTGTTGCTTTGGCGGGCCGCCTCGGCCACCGGCTCCGGCTGGTGCGTGCCCGCCAGAGGACCCCAAACTCTGAATGTTAGTGTCGTCTGAGTACTATCTAATAGTTAAAACTTTCAACAACGGATCTCTTGGTTCTGGCATCGATGAAGAACGCAGCGAAATGCGATAAGTAATGTGAATTGCAGAATTCAGTGAATCATCGAATCTTTGAACGCACATTGCGCCCTCTGGTATTCCGGAGGGCATGCCTGTTCGAGCGTCATTACAACCCTCAAGCTCTGCTTGGCCTTGGGCGTCACC…	k__Fungi	p__Ascomycota	c__Leotiomycetes	o__Helotiales	f__Helotiales_fam_Incertae_sedis	g__Coleophoma	Coleophoma camelliae	plant_pathogen	foliar_endophyte		foliar_endophyte	leaf/fruit/seed_pathogen	leaf/fruit/seed		non-aquatic			filamentous_mycelium
ASV55	AAGTCGTAACAAGGTCTCCGTAGGTGAACCTGCGGAGGGATCATTACAGAGTATCATGCCCTTCGGGGTAGATCTCCCACCCTGTGTATTTATACCTTTTGTTGCTTTGGCGGGCCGCCTTAGGCCACCGGCTCCGGCTGGTGCGCGCCCGCCAGAGGACCCCAAACTCTGAATGTTAGTGTCGTCTGAGTACTATATAATAGTTAAAACTTTCAACAACGGATCTCTTGGTTCTGGCATCGATGAAGAACGCAGCGAAATGCGATAAGTAATGTGAATTGCAGAATTCAGTGAATCATCGAATCTTTGAACGCACATTGCGCCCTCTGGTATTCCGGAGGGCATGCCTGTTCGAGCGTCATTACAACCCTCAAGCTCTGCTTGGTCTTGGGCATCACC…	k__	p__	c__	o__	f__	g__
ASV56	AAGTCGTAACAAGGTCTCCGTAGGTGAACCTGCGGAGGGATCATTACAGAGTTAAATAAACTCCAAAACCCACTGTTATTTCTACCTTTTCTTGTTGCTTTGGCAGGCGGTCCCAGGGCGGGGCCTTTGTCACCTCGGTGGCGCCTGCCAGAGGACAACCAAAACTCTGTCAGTCTGTAGTACTCTGAGTTACAAAACAAAATAAGTCAAAACCTTCAACAACGGATCTCTTGGTTCTGGCATCGATGAAGAACGCAGCGAAATGCGATAAGTAATGTGAATTGCAGAATTCAGTGAATCATCGAATCTTTGAACGCACATTGCGCCCATTAGTATTCTAGTGGGCATGCCTGTTCGAGCGTCATTTCAACCCTCAAGCCCTGGCTGCTTGGTGCTGGG…	k__Fungi	p__	c__	o__	f__	g__
ASV57	AAGTCGTAACAAGGTCTCCGTAGGTGAACCTGCGGAGGGATCATTACAGAGTTATCTAACTCCTAAAACCATGTGAACTTACCACTGTTGCCTCGGTGGAAGGTACCCGAAAGGGTGCTGGAAGCCGGTGGACATCTTAAACTCTTGTTAATTTTTGGCATTCTGAATCATAACTAAGAAATAAGTTAAAACTTTCAACAACGGATCTCTTGGTTCTGGCATCGATGAAGAACGCAGCGAAATGCGATAAGTAATGTGAATTGCAGAATTCAGTGAATCATCGAATCTTTGAACGCACATTGCGCCCATTAGTATTCTAGTGGGCATGCCTGTTCGAGCGTCATTTCAACCCTTAAGCCTAGCTTAGTGTTGGGAGACTGCCTAATACGCAGCTCCTCA…	k__Fungi	p__Ascomycota	c__	o__	f__	g__
ASV58	AAGTCGTAACAAGGTCTCCGTAGGTGAACCTGCGGAGGGATCATTACAGAGTTCAAGCCCCTCGGGGCAGATCTCCCACCCTTGTGTATTCATACCTCTGTTGCTTTGGCAGGCCGCTGGGTTTCGACTTGGCCACCGGCTCTTGGGCTGGTGTGCGCCTGCCAGAGGACCTCCAAACTCTGGTTATCAGTGTCGTCTGAGTATTATACAATCGTTAAAACTTTCAACAACGGATCTCTTGGTTCTGGCATCGATGAAGAACGCAGCGAAATGCGATAAGTAATGAGAATTGCAGAATTCAGTGGATCATCGAATCTTTGAACGCACATTGCGCCCCTTGGTATTCCGAGGGGCATGCCTGTTCGAGCGTCATTTCAACCCTCAAGCTCTGCTTGGTCT…	k__Fungi	p__Ascomycota	c__Leotiomycetes	o__Helotiales	f__Helotiaceae	g__Scytalidium	Scytalidium album	0	litter_saprotroph	animal_parasite_some_species_mycoparasite_some_species			wood,leaf/fruit/seed,soil,animal_material	soft_rot	partly_aquatic	opportunistic_human_parasite		filamentous_mycelium
ASV59	AAGTCGTAACAAGGTCTCCGTAGGTGAACCTGCGGAGGGATCATTACAGAGTTCAAGCCCCTCGGGGCAGATCTCCCACCCTTGTGTATTCATACCTCTGTTGCTTTGGCAGGCCGCTGGGTTTCGACTTGGCCACCGGCTCTTGGGCTGGTGTGCGCCTGCCAGAGGACCTCCAAACTCTGGTTATCAGTGTCGTCTGAGTATTATACAATCGTTAAAACTTTCAACAACGGATCTCTTGGTTCTGGCATCGATGAAGAACGCAGCGAAATGCGATAAGTAATGAGAATTGCAGAATTCAGTGGATCATCGAATCTTTGAACGCACATTGCGCCCCTTGGTATTCCGAGGGGCATGCCTGTTCGAGCGTCATTTCAACCCTCAAGCTCTGCTTGGTCT…	k__Fungi	p__Ascomycota	c__Leotiomycetes	o__Helotiales	f__Helotiaceae	g__Scytalidium	Scytalidium album	wood_saprotroph	litter_saprotroph	animal_parasite_some_species_mycoparasite_some_species			wood,leaf/fruit/seed,soil,animal_material	soft_rot	partly_aquatic	opportunistic_human_parasite		filamentous_mycelium
ASV60	AAGTCGTAACAAGGTCTCCGTAGGTGAACCTGCGGAGGGATCATTACAGAGTTCAAGCCCCTCGGGGCAGATCTCCCACCCTTGTGTATTCATACCTCTGTTGCTTTGGCAGGCCGTTGGGTTTCGACTTGGCCACCGGCTCTTGGGCTGGTGTGCGCCTGCCAGAGGACCTCCAAACTCTGGTTATCAGTGTCGTCTGAGTATTATACAATCGTTAAAACTTTCAACAACGGATCTCTTGGTTCTGGCATCGATGAAGAACGCAGCGAAATGCGATAAGTAATGAGAATTGCAGAATTCAGTGGATCATCGAATCTTTGAACGCACATTGCGCCCCTTGGTATTCCGAGGGGCATGCCTGTTCGAGCGTCATTTCAACCCTCAAGCTCTGCTTGGTCT…	k__Fungi	p__Ascomycota	c__Leotiomycetes	o__Helotiales	f__Helotiaceae	g__Scytalidium	Scytalidium album	wood_saprotroph	litter_saprotroph	animal_parasite_some_species_mycoparasite_some_species			wood,leaf/fruit/seed,soil,animal_material	soft_rot	partly_aquatic	opportunistic_human_parasite		filamentous_mycelium
ASV61	AAGTCGTAACAAGGTCTCCGTAGGTGAACCTGCGGAGGGATCATTACAGAGTTCAAGCCCTCACGGGCAGATCTCCCACCCCTGTGTATTCATACCTTTGTTGCTTTGGCGGGCCGCCAGGTCACTGGCCACCGGCTTTGGAGCTGGTGCGCGCCCGCCAGAGGACCCCCAAACTCTGGTTATCTGTGTCGTCTGAGTACTATACAATCGTTAAAACTTTCAACAACGGATCTCTTGGTTCTGGCATCGATGAAGAACGCAGCGAAATGCGATAAGTAATGAGAATTGCAGAATTCAGTGGATCATCGAATCTTTGAACGCACATTGCGCCCCTTGGTATTCCGGGGGGCATGCCTGTTCGAGCGTCATTTCAACCCTCAAGCTCTGCTTGGTCTTGGG…	k__Fungi	p__Ascomycota	c__Leotiomycetes	o__Helotiales	f__Helotiaceae	g__Scytalidium	Scytalidium aurantiacum	wood_saprotroph	litter_saprotroph	animal_parasite_some_species_mycoparasite_some_species			wood,leaf/fruit/seed,soil,animal_material	soft_rot	partly_aquatic	opportunistic_human_parasite		filamentous_mycelium
ASV62	AAGTCGTAACAAGGTCTCCGTAGGTGAACCTGCGGAGGGATCATTACAGAGTTCAAGCCCTCACGGGCAGATCTCCCACCCCTGTGTATTCATACCTTTGTTGCTTTGGCGGGCCGCCAGGTCACTGGCCACCGGCTTTGGAGCTGGTGCGCGCCCGCCAGAGGACCCCCAAACTCTGGTTATCTGTGTCGTCTGAGTACTATACAATCGTTAAAACTTTCAACAACGGATCTCTTGGTTCTGGCATCGATGAAGAACGCAGCGAAATGCGATAAGTAATGAGAATTGCAGAATTCAGTGGATCATCGAATCTTTGAACGCACATTGCGCCCCTTGGTATTCCGGGGGGCATGCCTGTTCGAGCGTCATTTCAACCCTCAAGCTCTGCTTGGTCTTTGG…	k__Fungi	p__Ascomycota	c__Leotiomycetes	o__Helotiales	f__Helotiaceae	g__Scytalidium	Scytalidium aurantiacum	wood_saprotroph	litter_saprotroph	animal_parasite_some_species_mycoparasite_some_species			wood,leaf/fruit/seed,soil,animal_material	soft_rot	partly_aquatic	opportunistic_human_parasite		filamentous_mycelium
ASV63	AAGTCGTAACAAGGTCTCCGTAGGTGAACCTGCGGAGGGATCATTACAGAGTTCAGGCCCTCACGGGCAGATCTCCCACCCCTGTGTATTCATACCTTTGTTGCTTTGGCGGGCCGCCAGGTCACTGGCCACCGGCTCTGGAGCTGGTGCGCGCCCGCCAGAGGACCCCCAAACTCTGGTTATCTGTGTCGTCTGAGTACTATACAATCGTTAAAACTTTCAACAACGGATCTCTTGGTTCTGGCATCGATGAAGAACGCAGCGAAATGCGATAAGTAATGAGAATTGCAGAATTCAGTGGATCATCGAATCTTTGAACGCACATTGCGCCCCTTGGTATTCCGGGGGGCATGCCTGTTCGAGCGTCATTTCAACCCTCAAGCTCTGCTTGGTCTTGGG…	k__Fungi	p__Ascomycota	c__Leotiomycetes	o__Helotiales	f__Helotiaceae	g__Scytalidium	Scytalidium aurantiacum	wood_saprotroph	litter_saprotroph	animal_parasite_some_species_mycoparasite_some_species			wood,leaf/fruit/seed,soil,animal_material	soft_rot	partly_aquatic	opportunistic_human_parasite		filamentous_mycelium
ASV64	AAGTCGTAACAAGGTCTCCGTAGGTGAACCTGCGGAGGGATCATTACAGAGTTCATGCCCGCACGGGTAGATCTCCCACCCTATGTTATCTCTATCTTTGTTGCTTTGGCGGGCCGCCAGGCCTTGGCCAGGCTACCGGCTTCGGCTGGTAAGCGCCCGCCAGAGGACCCTAAACCCTGAACGTTAGTGTTGTCTGAGCACTATATAATAGTTAAAACTTTCAACAACGGATCTCTTGGTTCTGGCATCGATGAAGAACGCAGCGAAATGCGATAAGTAATGTGAATTGCAGAATTTAGTGAATCATCGAATCTTTGAACGCACATTGCGCCCCCTGGTATTCCGAGGGGCATGCCTGTTCGAGCGTCATTAACACCCCTCAAGCACTGCTTGGTCTTG…	k__Fungi	p__Ascomycota	c__Leotiomycetes	o__Helotiales	f__	g__
ASV65	AAGTCGTAACAAGGTCTCCGTAGGTGAACCTGCGGAGGGATCATTACAGAGTTCATGCCCGCATGGGTAGATCTCCCACCCTATGTTATCTCTATCTTTGTTGCTTTGGCGGGCCGCCAGGCCTTGGCCAGGCTACCGGCTTCGGCTGGTAAGCGCCCGCCAGAGGACCCCAAACTCTGAACGTTAGTGTTGTCTGAGCACTATATAATAGTTAAAACTTTCAACAACGGATCTCTTGGTTCTGGCATCGATGAAGAACGCAGCGAAATGCGATAAGTAATGTGAATTGCAGAATTCAGTGAATCATCGAATCTTTGAACGCACATTGCGCCCCCTGGTATTCCGAGGGGCATGCCTGTTCGAGCGTCATTAACACCCCTCAAGCACTGCTTGGTCTTG…	k__Fungi	p__Ascomycota	c__Leotiomycetes	o__Helotiales	f__	g__
ASV66	AAGTCGTAACAAGGTCTCCGTAGGTGAACCTGCGGAGGGATCATTACAGAGTTCATGCCCTCACGGGTAGATCTCCCACCCTTGCGTATTCATACCTTTGTTGCTTTGGCAGGCCGCCTGGGCTCATGCCTGGCCACCGGCTCTCGGGCTGGTGCGTGCCTGCCAGAGGATCTCCAAACTCCAGTTATCAGTGTTGTCTGAGTCTTATACAATCGTTAAAACTTTCAACAACGGATCTCTTGGTTCTGGCATCGATGAAGAACGCAGCGAAATGCGATAAGTAATGTGAATTGCAGAATTCAGTGAATCATCGAATCTTTGAACGCACATTGCGCCCCTTGGTATTCCGAGGGGCATGCCTGTTCGAGCGTCATTTCAACCCTCAAGCTCTGCTTGGTA…	k__Fungi	p__Ascomycota	c__Leotiomycetes	o__Helotiales	f__Helotiaceae	g__Scytalidium	Scytalidium	wood_saprotroph	litter_saprotroph	animal_parasite_some_species_mycoparasite_some_species			wood,leaf/fruit/seed,soil,animal_material	soft_rot	partly_aquatic	opportunistic_human_parasite		filamentous_mycelium
ASV67	AAGTCGTAACAAGGTCTCCGTAGGTGAACCTGCGGAGGGATCATTACAGAGTTCATGCCCTCACGGGTAGATCTCCCACCCTTGCGTATTTATACCTTTGTTGCTTTGGCAGGCCGCCTGGGCTCGCGCCTGGCCACCGGCTCCCGGGCTGGTGCGTGCCTGCCAGAGGATCTCCAAACTCTAGTTATCAGTGTTGTCTGAGTATTATAACAATCGTTAAAACTTTCAACAACGGATCTCTTGGTTCTGGCATCGATGAAGAACGCAGCGAAATGCGATAAGTAATGTGAATTGCAGAATTCAGTGAATCATCGAATCTTTGAACGCACATTGCGCCCCTTGGTATTCCGAGGGGCATGCCTGTTCGAGCGTCATTTCAACCCTCAAGCTCTGCTTGGT…	k__Fungi	p__Ascomycota	c__Leotiomycetes	o__Helotiales	f__Helotiaceae	g__Scytalidium	Scytalidium	wood_saprotroph	litter_saprotroph	animal_parasite_some_species_mycoparasite_some_species			wood,leaf/fruit/seed,soil,animal_material	soft_rot	partly_aquatic	opportunistic_human_parasite		filamentous_mycelium
ASV68	AAGTCGTAACAAGGTCTCCGTAGGTGAACCTGCGGAGGGATCATTACAGAGTTCATGCCCTCACGGGTAGATCTCCCACCCTTGCGTATTTATACCTTTGTTGCTTTGGCAGGCCGCCTGGGCTCGCGCCTGGCCACCGGCTCCCGGGCTGGTGCGTGCCTGCCAGAGGATCTCCAAACTCTAGTTATCAGTGTTGTCTGAGTATTATAACAATCGTTAAAACTTTCAACAACGGATCTCTTGGTTCTGGCATCGATGAAGAACGCAGCGAAATGCGATAAGTAATGTGAATTGCAGAATTCAGTGAATCATCGAATCTTTGAACGCACATTGCGCCCCTTGGTGTTCCGAGGGGCATGCCTGTTCGAGCGTCATTTCAACCCTCAAGCTCTGCTTGGT…	k__Fungi	p__Ascomycota	c__Leotiomycetes	o__Helotiales	f__Helotiaceae	g__Scytalidium	Scytalidium	wood_saprotroph	litter_saprotroph	animal_parasite_some_species_mycoparasite_some_species			wood,leaf/fruit/seed,soil,animal_material	soft_rot	partly_aquatic	opportunistic_human_parasite		filamentous_mycelium
ASV69	AAGTCGTAACAAGGTCTCCGTAGGTGAACCTGCGGAGGGATCATTACAGAGTTCATGCCCTCACGGGTAGATCTCCCACCCTTGCGTATTTATACCTTTGTTGCTTTGGCAGGCCGCCTGGGCTCGCGTCTGGCCACCGGCTCCCGGGCTGGTGCGTGCCTGCCAGAGGATCTCCAAACTCTAGTTATCAGTGTTGTCTGAGTATTATAACAATCGTTAAAACTTTCAACAACGGATCTCTTGGTTCTGGCATCGATGAAGAACGCAGCGAAATGCGATAAGTAATGTGAATTGCAGAATTCAGTGAATCATCGAATCTTTGAACGCACATTGCGCCCCTTGGTATTCCGAGGGGCATGCCTGTTCGAGCGTCATTTCAACCCTCAAGCTCTGCTTGGT…	k__Fungi	p__Ascomycota	c__Leotiomycetes	o__Helotiales	f__Helotiaceae	g__Scytalidium	Scytalidium	wood_saprotroph	litter_saprotroph	animal_parasite_some_species_mycoparasite_some_species			wood,leaf/fruit/seed,soil,animal_material	soft_rot	partly_aquatic	opportunistic_human_parasite		filamentous_mycelium
ASV70	AAGTCGTAACAAGGTCTCCGTAGGTGAACCTGCGGAGGGATCATTACAGAGTTCATGCCCTCACGGGTAGATCTCCCACCCTTGTGTATTCCTACCTGTGTTGCTTTGGCAGGCCGCTGGGCTTCGGCCTGGCCACCGGCTGCATGGCTGGTGCGCGCCTGCCAGAGGATCTCCCAACTCTGGTCATCAGTGTCGTCTGAGTATCATACAATCGTTAAAACTTTCAACAACGGATCTCTTGGTTCTGGCATCGATGAAGAACGCAGCGAAATGCGATAAGTAATGTGAATTGCAGAATTCAGTGAATCATCGAATCTTTGAACGCACATTGCGCCCTTTGGTATTCCGAGGGGCATGCCTGTTCGAGCGTCATTTCAACCCTCAAGCTCTGCTTGGTGT…	k__Fungi	p__Ascomycota	c__Leotiomycetes	o__Helotiales	f__Helotiaceae	g__Scytalidium	Scytalidium	wood_saprotroph	litter_saprotroph	animal_parasite_some_species_mycoparasite_some_species			wood,leaf/fruit/seed,soil,animal_material	soft_rot	partly_aquatic	opportunistic_human_parasite		filamentous_mycelium
ASV71	AAGTCGTAACAAGGTCTCCGTAGGTGAACCTGCGGAGGGATCATTACAGAGTTCATGCCCTCACGGGTAGATCTCCCACCCTTGTGTATTCTTACCTGTGTTGCTTTGGCAGGCCGCTGGGCTTCGGCCTGGCCACCGGCTGCATGGCTGGTGCGCGCCTGCCAGAGGATCTCCCAACTCTGGTCATCAGTGTCGTCTGAGTATCATACAATCGTTAAAACTTTCAACAACGGATCTCTTGGTTCTGGCATCGATGAAGAACGCAGCGAAATGCGATAAGTAATGTGAATTGCAGAATTCAGTGAATCATCGAATCTTTGAACGCACATTGCGCCCTTTGGTATTCCGAGGGGCATGCCTGTTCGAGCGTCATTTTCAACCCTCAAGCTCTGCTTGGTG…	k__Fungi	p__Ascomycota	c__Leotiomycetes	o__Helotiales	f__Helotiaceae	g__Scytalidium	Scytalidium	wood_saprotroph	litter_saprotroph	animal_parasite_some_species_mycoparasite_some_species			wood,leaf/fruit/seed,soil,animal_material	soft_rot	partly_aquatic	opportunistic_human_parasite		filamentous_mycelium
ASV72	AAGTCGTAACAAGGTCTCCGTAGGTGAACCTGCGGAGGGATCATTACAGAGTTCATGCCCTCACGGGTAGATCTCCCACCCTTGTGTATTCTTACCTTTGTTGCTTTGGCAGGCCGCTGGGCTGAAATTTGGCCTGGCTACCGGCTCTGGAGCGGGTACGTGCCTGCCAGAGACTTTCCAAACTCTGGTTATCAGTGTCGTCTGAGTATTATACAATCGTTAAAACTTTCAACAACGGATCTCTTGGTTCTGGCATCGATGAAGAACGCAGCGAAATGCGATAAGTAATGTGAATTGCAGAATTCAGTGGATCATCGAATCTTTGAACGCACATTGCGCCCTTTGGTATTCCGAGGGGCATGCCTGTTCGAGCGTCATTTCAACCCTCAAGCTCTGCTT…	k__Fungi	p__Ascomycota	c__Leotiomycetes	o__Helotiales	f__Helotiaceae	g__Scytalidium	Scytalidium	wood_saprotroph	litter_saprotroph	animal_parasite_some_species_mycoparasite_some_species			wood,leaf/fruit/seed,soil,animal_material	soft_rot	partly_aquatic	opportunistic_human_parasite		filamentous_mycelium
ASV73	AAGTCGTAACAAGGTCTCCGTAGGTGAACCTGCGGAGGGATCATTACAGAGTTCATGCCCTCACGGGTAGATCTCCCACCCTTGTGTATTTATACCTTTGTTGCTTTGGCAGGCCGCTTGGGTTCGCGCCTGGCCACCGGCTCTCGGGCTGGTGCGTGCCTGCCAGAGGATCTCCAAACTCTAGTTATCAGTGTTGTCTGAGTACTATACAATAGTTAAAACTTTCAACAACGGATCTCTTGGTTCTGGCATCGATGAAGAACGCAGCGAAATGCGATAAGTAATGTGAATTGCAGAATTCAGTGAATCATCGAATCTTTGAACGCACATTGCGCCCTTTGGTATTCCGAGGGGCATGCCTGTTCGAGCGTCATTTCAACCCTCAAGCTCTGCTTGGTA…	k__Fungi	p__Ascomycota	c__Leotiomycetes	o__Helotiales	f__Helotiaceae	g__Scytalidium	Scytalidium	wood_saprotroph	litter_saprotroph	animal_parasite_some_species_mycoparasite_some_species			wood,leaf/fruit/seed,soil,animal_material	soft_rot	partly_aquatic	opportunistic_human_parasite		filamentous_mycelium
ASV74	AAGTCGTAACAAGGTCTCCGTAGGTGAACCTGCGGAGGGATCATTACAGAGTTCATGCCCTCACGGGTAGATCTCCCACCCTTGTGTATTTCTTGTTTTTGTTGCTTTGGCAGGCCGTTAGCTCGCTAACCACCGGCTCTCGGGCTGGTGCGCGCCTGCCGGAGGACCTCCCAAACTCTGTTTGTTAGTGTCGTCTGAGTACTATAACAATTTGTTAAAACTTTCAACAACGGATCTCTTGGTTCTGGCATCGATGAAGAACGCAGCGAAATGCGATAAGTAATGTGAATTGCAGAATTCAGTGAATCATCGAATCTTTGAACGCACATTGCGCCCTTTGGTATTCCGAGGGGCATGCCTGTTCGAGCGTCATTTCAACCTCTCAAGCTCTGCTTGGTG…	k__Fungi	p__Ascomycota	c__Leotiomycetes	o__Helotiales	f__Helotiaceae	g__Scytalidium	Scytalidium lignicola	wood_saprotroph	litter_saprotroph	animal_parasite_some_species_mycoparasite_some_species			wood,leaf/fruit/seed,soil,animal_material	soft_rot	partly_aquatic	opportunistic_human_parasite		filamentous_mycelium
ASV75	AAGTCGTAACAAGGTCTCCGTAGGTGAACCTGCGGAGGGATCATTACAGAGTTCATGCCCTCACGGGTAGATCTCCCACCCTTGTGTATTTTATACCTTTGTTGCTTTGGCAGGTCGCCCAGGCTTCGTGCCTGGCCCCGGCTCTCGAGCTGGCGCGTGCCTGCCAGAGGATCTCCAAACTCTAGTTATCAGTGTTGTCTGAGTATTATACAATCGTTAAAACTTTCAACAACGGATCTCTTGGTTCTGGCATCGATGAAGAACGCAGCGAAATGCGATAAGTAATGTGAATTGCAGAATTCAGTGAATCATCGAATCTTTGAACGCACATTGCGCCCTTTGGTATTCCGAAGGGCATGCCTGTTCGAGCGTCATTTCAACCCTCAAGCTCTGCTTGGT…	k__Fungi	p__Ascomycota	c__Leotiomycetes	o__Helotiales	f__Helotiaceae	g__Scytalidium	Scytalidium	wood_saprotroph	litter_saprotroph	animal_parasite_some_species_mycoparasite_some_species			wood,leaf/fruit/seed,soil,animal_material	soft_rot	partly_aquatic	opportunistic_human_parasite		filamentous_mycelium
ASV76	AAGTCGTAACAAGGTCTCCGTAGGTGAACCTGCGGAGGGATCATTACAGAGTTCATGCCCTCCATGGGTAGATCTCCCACCCTTGCGTATTCATACCTTTGTTGCTTTGGCAGGCCGCTGGGCCTTGGTCCAGCCACCGGCCGCGAGGCTGGCGTGCGCCTGCCAGAGGATCTCCAAACTCTGGTTGTTAGTGTCGTCTGAGTATCATGCAATTGTTAAAACTTTCAACAACGGATCTCTTGGTTCTGGCATCGATGAAGAACGCAGCGAAATGCGATAAGTAATGTGAATTGCAGAATTCAGTGAATCATCGAATCTTTGAACGCACATTGCGCCCTTTGGTATTCCGAAGGGCATGCCTGTTCGAGCGTCATTTCAACCCTCAAGCTCTGCTTGGTA…	k__Fungi	p__Ascomycota	c__Leotiomycetes	o__Helotiales	f__Helotiaceae	g__Scytalidium	Scytalidium	wood_saprotroph	litter_saprotroph	animal_parasite_some_species_mycoparasite_some_species			wood,leaf/fruit/seed,soil,animal_material	soft_rot	partly_aquatic	opportunistic_human_parasite		filamentous_mycelium
ASV77	AAGTCGTAACAAGGTCTCCGTAGGTGAACCTGCGGAGGGATCATTACAGAGTTCATGCCCTCCATGGGTAGATCTCCCACCCTTGCGTATTCATACCTTTGTTGCTTTGGCAGGCCGCTGGGCCTTGGTCCAGCCACCGGCCGCGAGGCTGGCGTGCGCCTGTCAGAGGATCTCCAAACTCTGGTTGTTAGTGTCGTCTGAGTATCATGCAATCGTTAAAACTTTCAACAACGGATCTCTTGGTTCTGGCATCGATGAAGAACGCAGCGAAATGCGATAAGTAATGTGAATTGCAGAATTCAGTGAATCATCGAATCTTTGAACGCACATTGCGCCCTTTGGTATTCCGAAGGGCATGCCTGTTCGAGCGTCATTTCAACCCTCAAGCTCTGCTTGGTA…	k__Fungi	p__Ascomycota	c__Leotiomycetes	o__Helotiales	f__Helotiaceae	g__Scytalidium	Scytalidium	wood_saprotroph	litter_saprotroph	animal_parasite_some_species_mycoparasite_some_species			wood,leaf/fruit/seed,soil,animal_material	soft_rot	partly_aquatic	opportunistic_human_parasite		filamentous_mycelium
ASV78	AAGTCGTAACAAGGTCTCCGTAGGTGAACCTGCGGAGGGATCATTACAGAGTTCATGCCCTTCGGGGTAGATCTCCCACCCGTGTTATTATACTATTGTTGCTTTGGCGGGCCCGCCTCGGCCACCGGCTCCGGCTGGTGAGCGCCCGCCAGAGGACCCCAAACTCTGAAATTTAGTGTCGTCTGAGTACTATTTTAATAGTTAAAACTTTCAACAACGGATCTCTTGGTTCTGGCATCGATGAAGAACGCAGCGAAATGCGATAAGTAATGTGAATTGCAGAATTCAGTGAATCATCGAATCTTTGAACGCACATTGCGCCCCTTGGTATTCCGGGGGGCATGCCTGTTCGAGCGTCATTACAACCCTCAAGCTCTGCTTGGTATTGGGCGTCCCCGG…	k__Fungi	p__Ascomycota	c__Leotiomycetes	o__Helotiales	f__Dermateaceae	g__Neofabraea	Neofabraea actinidiae	plant_pathogen	litter_saprotroph		foliar_endophyte	leaf/fruit/seed_pathogen	leaf/fruit/seed		non-aquatic			filamentous_mycelium	apothecium_(hymenium_on_surface)	smooth
ASV79	AAGTCGTAACAAGGTCTCCGTAGGTGAACCTGCGGAGGGATCATTACAGAGTTCATGCCCTTCGGGGTAGATCTCCCACCCTGTGTATTATTACTTTGTTGCTTTGGCGGGCCGTTAGGCTCCGGTCTAGCTACCGGCTCCAGCTGGTAAGCGCCCGCCAGAGGACCCCAAACTCTGAATTTTAGTGTCGTCTGAGTACTATTTTAATAGTTAAAACTTTCAACAACGGATCTCTTGGTTCTGGCATCGATGAAGAACGCAGCGAAATGCGATAAGTAATGTGAATTGCAGAATTCAGTGAATCATCGAATCTTTGAACGCACATTGCGCCCTCTGGTATTCCGGAGGGCATGCCTGTTCGAGCGTCATTACAACCCTCAAGCTCTGCTTGGTATTGGA…	k__Fungi	p__Ascomycota	c__Leotiomycetes	o__Helotiales	f__	g__
ASV80	AAGTCGTAACAAGGTCTCCGTAGGTGAACCTGCGGAGGGATCATTACAGAGTTTTCCAAACTCCAAACCCATGTGAACTTACCACTGTTGCCTCGGCGGCAGGTCATCTCTCGGGGTGGCAGCCGCCGGTGGACTACTAAACTCTTGTTAATATTTGTCATTCTGAATACAAAACTTAATAAGTTAAAACTTTCAACAACGGATCTCTTGGTTCTGGCATCGATGAAGAACGCAGCGAAATGCGATAAGTAATGTGAATTGCAGAATTCAGTGAATCATCGAATCTTTGAACGCACATTGCGCCCATTAGTATTCTAGTGGGCATGCCTGTTCGAGCGTCATTTCAACCCTTAAGCCTTGCTTAGTATTGGGAGACTGCCTAAACCGCAGCTCCTTAAA…	k__Fungi	p__Ascomycota	c__Sordariomycetes	o__Xylariales	f__Microdochiaceae	g__Selenodriella	Selenodriella cubensis	litter_saprotroph					leaf/fruit/seed		non-aquatic		Persea	filamentous_mycelium	none	none
ASV81	AAGTCGTAACAAGGTCTCCGTAGGTGAACCTGCGGAGGGATCATTACCAAAGATGGCGGGCCTCCGTGCCCCCGTCCCCAACCCATTGTTGACCAAAACCCTTTTGCCTCGGGGGCAGAGCGTCCGCCGCCGCCCCCGGAGGACCACCTAACGCTGTCTCTTTGCGTCAGAGTAATTGATTAAATGAATGAAAACTTTCAACAACGGATCTCTTGGTTCTGGCATCGATGAAGAACGCAGCGAAATGCGATAAGTAATGTGAATTGCAGAATTCAGTGAATCATCGAATCTTTGAACGCACATTGCGCCCCCTGGCATTCCGGGGGGCATGCCCGTTCGAGCGTCATTAAATCCAATCAAGCCTGGCTTGGTATTGGGCGCCGGGACACCCCCGCGCCT…	k__Fungi	p__Ascomycota	c__Dothideomycetes	o__Capnodiales	f__	g__
ASV82	AAGTCGTAACAAGGTCTCCGTAGGTGAACCTGCGGAGGGATCATTACCAAAGATGGCGGGCCTCCGTGCCCCCGTCCCCAACCCATTGTTGACCAAAACCCTTTTGCCTCGGGGGCAGAGCGTCCGCCGCCGCCCCCGGAGGACCACCTAACGCTGTCTCTTTGCGTCGGAGTAATTGATTAAATGAATGAAAACTTTCAACAACGGATCTCTTGGTTCTGGCATCGATGAAGAACGCAGCGAAATGCGATAAGTAATGTGAATTGCAGAATTCAGTGAATCATCGAATCTTTGAACGCACATTGCGCCCTCTGGCATTCCGGGGGGCATGCCCGTTCGAGCGTCATTAAATCCAATCAAGCCTGGCTTGGTATTGGGCGCCGGGACGTCCCCGCGCCC…	k__Fungi	p__Ascomycota	c__Dothideomycetes	o__Capnodiales	f__	g__
ASV83	AAGTCGTAACAAGGTCTCCGTAGGTGAACCTGCGGAGGGATCATTACCAAAGATGGCGGGCCTCCGTGCCCCGTCCCCAACCCATTGTTGACTAAAACCTTTTTGCCTCGGGGGCAGAGCGTCCGCCGCCGCCCCCGGAGGACCATTTAACGCTGTCTTTTTGCGTCGGAGTATTGATTAAATGAATAAAAACTTTCAACAACGGATCTCTTGGTTCTGGCATCGATGAAGAACGCAGCGAAATGCGATAAGTAATGTGAATTGCAGAATTCAGTGAATCATCGAATCTTTGAACGCACATTGCGCCCTCTGGCATTCCGGGGGGCATGCCCGTTCGAGCGTCATTAAATCCAATCAAGCCTGGCTTGGTATTGGGCGGTGGGACTTCCCCGCGCCTCA…	k__Fungi	p__Ascomycota	c__Dothideomycetes	o__Capnodiales	f__	g__
ASV84	AAGTCGTAACAAGGTCTCCGTAGGTGAACCTGCGGAGGGATCATTACCAAAGATGGCGGGCTCCGGCCCCCGTCCCCAACCCTTTGTTGACCAAAACCTTTTTGCCTCGGGGGCAGAGCGTCCGCCGCCGCCCCCGGAGGACCACCGAACACTGTCTCTGTACGTCGGAGTAATTGATTAAATGAATGAAAACTTTCAACAACGGATCTCTTGGTTCTGGCATCGATGAAGAACGCAGCGAAATGCGATAAGTAATGTGAATTGCAGAATTCAGTGAATCATCGAATCTTTGAACGCACATTGCGCCCCCTGGCATTCCGGGGGGCATGCCCGTTCGAGCGTCATTAAATCCAATCAAGCCTGGCTTGGTATTGGGCGCCGGGGACCCCCCGCGCCCCA…	k__Fungi	p__Ascomycota	c__Dothideomycetes	o__Capnodiales	f__	g__
ASV85	AAGTCGTAACAAGGTCTCCGTAGGTGAACCTGCGGAGGGATCATTACCAAAGATGGCGGGCTTCGGCCCCCGTCCCCAACCCTTTGCTGATCAAAACCCTTTTGCCTCGGGGGCAGAGCGTCCGCCGCCGCCCCCGGAGGACCACCGAACGCTGTCTCTGTACGTCGGAGTATTGATTAAATGGATGAAAACTTTCAACAACGGATCTCTTGGTTCTGGCATCGATGAAGAACGCAGCGAAATGCGATAAGTAATGTGAATTGCAGAATTCAGTGAATCATCGAATCTTTGAACGCACATTGCGCCCCTTGGCATTCCGGGGGGCATGCCCGTTCGAGCGTCATTAAATCCAATCAAGCTTGGCTTGGTATTGGGTGCCGGGGTCTTCCCCGCGCCTCA…	k__Fungi	p__Ascomycota	c__Dothideomycetes	o__Capnodiales	f__	g__
ASV86	AAGTCGTAACAAGGTCTCCGTAGGTGAACCTGCGGAGGGATCATTACCAAGTACAACCCGTCTCAGGACGGGCTGCTACCAAAACCCTTTGTTGTCCGACCGCGTTGCCTCCGGGGCGACCCTGACCTTCGGGTTTTGGGGGACCCCGGGTGGACACCTAAACTCTGCGTAACTTTGTAGTCTGAGTAATAGATTAAATCAATCAAAACTTTCAACAACGGATCTCTTGGTTCTGGCATCGATGAAGAACGCAGCGAAATGCGATAAGTAATGTGAATTGCAGAATTCAGTGAATCATCGAATCTTTGAACGCACATTGCGCCCCGTGGTATTCCGCGGGGCATGCCTGTTCGAGCGTCATTTCACCACTCAAGCCTCGCTTGGTATTGGGCGACGCGG…	k__Fungi	p__Ascomycota	c__Dothideomycetes	o__Capnodiales	f__Cladosporiaceae	g__Toxicocladosporium	Toxicocladosporium irritans	plant_pathogen	foliar_endophyte		foliar_endophyte	leaf/fruit/seed_pathogen	leaf/fruit/seed		partly_aquatic			filamentous_mycelium	perithecium_(hymenium_hidden,_narrow_opening)	closed
ASV87	AAGTCGTAACAAGGTCTCCGTAGGTGAACCTGCGGAGGGATCATTACCAATGTTCTTCGATCGGCTCCGGCCGACCGACCACATTACACCCCTTCTTTACGCGTACCTTTTGTTCTCCTTCGGCGGGGCGACCCGCCGCTGGAACCACATCAAAAACCTTTTTGCATACAGCATTACCTGTTCCGATACCTATAATCGTTACAACTTTCAACAATGGATCTCTTGGCTCTGGCATCGATGAAGAACGCAGCGAAATGCGATAAGTAGTGTGAATTGCAGAATTCAGTGAATCATCGAATCTTTGAACGCACATTGCGCCCCTTGGTATTCCATGGGGCATGCCTGTTCGAGCGTCATCTACACCCTCAAGCTCTGCTTGGTGTTGGGCGTCTGTTCCGC…	k__	p__	c__	o__	f__	g__
ASV88	AAGTCGTAACAAGGTCTCCGTAGGTGAACCTGCGGAGGGATCATTACCAATGTTCTTCGATCGGCTCCGGCCGACCGACCACATTACACCCCTTCTTTACGCGTACCTTTTGTTCTCCTTCGGCGGGGCGACCCGCCGCTGGAACCACATCAAAACCTTTTTGCATACAGCATTACCTGTTCCGATACCCATAATCGTTACAACTTTCAACAATGGATCTCTTGGCTCTGGCATCGATGAAGAACGCAGCGAAATGCGATAAGTAGTGTGAATTGCAGAATTCAGTGAATCATCGAATCTTTGAACGCACATTGCGCCCCTTGGTATTCCATGGGGCATGCCTGTTCGAGCGTCATCTACACCCTCAAGCTCTGCTTGGTGTTGGGCGTCTGTTCCGCC…	k__Fungi	p__Ascomycota	c__Dothideomycetes	o__Pleosporales	f__	g__
ASV89	AAGTCGTAACAAGGTCTCCGTAGGTGAACCTGCGGAGGGATCATTACCAATGTTCTTCGATCGGCTCCGGCCGACCGACCACATTACACCCCTTCTTTACGCGTACCTTTTGTTCTCCTTCGGCGGGGCGACCCGCCGCTGGAACCACATCAAAACCTTTTTGCATACAGCATTACCTGTTCCGATACCTATAATCGTTACAACTTTCAACAATGGATCTCTTGGCTCTGGCATCGATGAAGAACGCAGCGAAATGCGATAAGTAGTGTGAATTGCAGAATTCAGTGAATCATCGAATCTTTGAACGCACATTGCGCCCCTTGGTATTCCATGGGGCATGCCTGTTCGAGCGTCATCTACACCCTCAAGCTCTGCTTGGTGTTGGGCGTCTGTTCCGCC…	k__Fungi	p__Ascomycota	c__Dothideomycetes	o__Pleosporales	f__	g__
ASV90	AAGTCGTAACAAGGTCTCCGTAGGTGAACCTGCGGAGGGATCATTACCAATGTTCTTCGATCGGCTCCGGCCGACCGACCACATTACACCCCTTCTTTACGCGTACCTTTTGTTCTCCTTCGGCGGGGCGACCCGCCGCTGGAACCACATCAAAACCTTTTTGCATCCAGCATTACCTGTTCCGATACCTATAATCGTTACAACTTTCAACAATGGATCTCTTGGCTCTGGCATCGATGAAGAACGCAGCGAAATGCGATAAGTAGTGTGAATTGCAGAATTCAGTGAATCATCGAATCTTTGAACGCACATTGCGCCCCTTGGTATTCCATGGGGCATGCCTGTTCGAGCGTCATCTACACCCTCAAGCTCTGCTTGGTGTTGGGCGTCTGTTCCGCC…	k__	p__	c__	o__	f__	g__
ASV91	AAGTCGTAACAAGGTCTCCGTAGGTGAACCTGCGGAGGGATCATTACCAGAGATGGCGGGCCCCCGCGCCCCCGTCCCCAACCCACTGTTGACCTAAAACCCTTTTGCCTCGGGGGCAGAGCGTCCGCCGCCGCCCCCGGAGGACCATCAAACGCTGTCTCTTTGCGTCGGAGGAATTGATTAAATGAATAAAAACTTTCAACAACGGATCTCTTGGTTCTGGCATCGATGAAGAACGCAGCGAAATGCGATAAGTAATGTGAATTGCAGAATTCAGTGAATCATCGAATCTTTGAACGCACATTGCGCCCTCTGGCATTCCGGGGGGCATGCCCGTTCGAGCGTCATTAAATCCAATCAAGCCTGGCTTGGTATTGGGCGGCGAGACCCCCTCGCGCC…	k__Fungi	p__Ascomycota	c__Dothideomycetes	o__Capnodiales	f__	g__
ASV92	AAGTCGTAACAAGGTCTCCGTAGGTGAACCTGCGGAGGGATCATTACCAGAGATGGCGGGCCCCCGCGCCCCCGTCCCCAACCCACTGTTGACCTAAAACCCTTTTGCCTCGGGGGCAGAGCGTCCGCCGCCGCCGCCCCCGGAGGACCATCAAACGCTGTCTCTTTGCGTCGGAGGAATTGATTAAATGAATAAAAACTTTCAACAACGGATCTCTTGGTTCTGGCATCGATGAAGAACGCAGCGAAATGCGATAAGTAATGTGAATTGCAGAATTCAGTGAATCATCGAATCTTTGAACGCACATTGCGCCCTCTGGCATTCCGGGGGGCATGCCCGTTCGAGCGTCATTAAATCCAATCAAGCCTGGCTTGGTATTGGGCGGCGAGACCCCCTCGC…	k__Fungi	p__Ascomycota	c__Dothideomycetes	o__Capnodiales	f__	g__
ASV93	AAGTCGTAACAAGGTCTCCGTAGGTGAACCTGCGGAGGGATCATTACCAGAGATGGCGGGCCCCCGCGCCCCCGTCCCCAACCCTTTGTTGACCAAAACCATTTTGCCTCGGGGGTGGAGCGTCCGTCGCCGCCCCCGGAGGACCAACCAACGCTGTCTCTGTACGTCGGAGTCTTAATGAAATGAATAAAAACTTTCAACAACGGATCTCTTGGTTCTGGCATCGATGAAGAACGCAGCGAAATGCGATAAGTAATGTGAATTGCAGAATTCAGTGAATCATCGAATCTTTGAACGCACATTGCGCCCTCTGGCATTCCGGGGGGCATGCCCGTTCGAGCGTCATTAAATCCCATCAAGCCTGGCTTGGTATTGGGCGTCGGGACGTCCCCGCGCCCC…	k__Fungi	p__Ascomycota	c__Dothideomycetes	o__Capnodiales	f__Teratosphaeriaceae	g__Devriesia	Devriesia strelitziicola	plant_pathogen	litter_saprotroph			leaf/fruit/seed_pathogen	leaf/fruit/seed		non-aquatic			filamentous_mycelium	perithecium_(hymenium_hidden,_narrow_opening)	closed
ASV94	AAGTCGTAACAAGGTCTCCGTAGGTGAACCTGCGGAGGGATCATTACCAGAGATGGCGGGCCCCCGCGCCCCCGTCCCCAACCCTTTGTTGACCAAAACCATTTTGCCTCGGGGGTGGAGCGTCCGTCGCCGCCCCCGGAGGACCAACCAACGCTGTCTCTGTACGTCGGAGTCTTAATGAAATGAATGAAAACTTTCAACAACGGATCTCTTGGTTCTGGCATCGATGAAGAACGCAGCGAAATGCGATAAGTAATGTGAATTGCAGAATTCAGTGAATCATCGAATCTTTGAACGCACATTGCGCCCTCTGGCATTCCGGGGGGCATGCCCGTTCGAGCGTCATTAAATCCAATCAAGCCTGGCTTGGTATTGGGCGTCGGGACGTCCCCGCGCCCC…	k__Fungi	p__Ascomycota	c__Dothideomycetes	o__Capnodiales	f__Teratosphaeriaceae	g__Devriesia	Devriesia strelitziicola	plant_pathogen	litter_saprotroph			leaf/fruit/seed_pathogen	leaf/fruit/seed		non-aquatic			filamentous_mycelium	perithecium_(hymenium_hidden,_narrow_opening)	closed
ASV95	AAGTCGTAACAAGGTCTCCGTAGGTGAACCTGCGGAGGGATCATTACCAGAGATGGCGGGCCCCCGCGCCCCCGTCCCCAACCCTTTGTTGACCAAACCACTTTTGCCTCGGGGGCAGAGCGGCCTCCGCCGCCCCCGGTGGACCATTCAACCCTGTCTCTGTACGTCGGAGTCTTTGATGAATATATGAAAACTTTTAACAACGGATCTCTTGGTTCTGGCATCGATGAAGAACGCAGCGAAATGCGATAAGTAATGTGAATTGCAGAATTCAGTGAATCATCGAATCTTTGAACGCACATTGCGCCCTCTGGCATTCCGGGGGGCATGCCCGTTCGAGCGTCATTAACACCCATCAAGCCTGGCTTGGTATTGGGCGACGGGATCTCCCCGCGCCCC…	k__Fungi	p__Ascomycota	c__Dothideomycetes	o__Capnodiales	f__Teratosphaeriaceae	g__Devriesia	Devriesia	plant_pathogen	litter_saprotroph			leaf/fruit/seed_pathogen	leaf/fruit/seed		non-aquatic			filamentous_mycelium	perithecium_(hymenium_hidden,_narrow_opening)	closed
ASV96	AAGTCGTAACAAGGTCTCCGTAGGTGAACCTGCGGAGGGATCATTACCAGAGATGGCGGGCCCCCGCGCCCTCGTCCCCAACCCTTTGTCGACCCAACCACTTTTGCCTCGGGGGTGGAGCGGCCTCCGCCGCCCCCGGTGGACCAACCAACTCTGTCTCTTTGCGTCGGAGTCTTTGATGAATATACAAAAACTTTTAACAACGGATCTCTTGGTTCTGGCATCGATGAAGAACGCAGCGAAATGCGATAAGTAATGTGAATTGCAGAATTCAGTGAATCATCGAATCTTTGAACGCACATTGCGCCCTCTGGCATTCCGGGGGGCATGCCCGTTCGAGCGTCATTAACACCCATCAAGCCTGGCTTGGTATTGGGCGACGGGACCTCCCCGCGCCCC…	k__Fungi	p__Ascomycota	c__Dothideomycetes	o__Capnodiales	f__Teratosphaeriaceae	g__Devriesia	Devriesia	plant_pathogen	litter_saprotroph			leaf/fruit/seed_pathogen	leaf/fruit/seed		non-aquatic			filamentous_mycelium	perithecium_(hymenium_hidden,_narrow_opening)	closed
ASV97	AAGTCGTAACAAGGTCTCCGTAGGTGAACCTGCGGAGGGATCATTACCAGAGATGGCGGGCCCCCGGCCCCCGTCCCCAACCCTTTGTTGACAAACCTTTTGCCTCGGGGGCAGAGCGTCCGCCGCCGCCCCCGGAGGACCACCGAACGCTGTCTCTGTACGTCGGAGTGAAAATGAAATAAATGAAAACTTTCAACAACGGATCTCTTGGTTCTGGCATCGATGAAGAACGCAGCGAAATGCGATAAGTAATGTGAATTGCAGAATTCAGTGAATCATCGAATCTTTGAACGCACATTGCGCCCCTTGGCATTCCGAGGGGCATGCCCGTTCGAGCGTCATTAAATCCAATCAAGCCTGGCTTGGTATTGGGCGTCGGGGCTCACCCGCGCCTTAATT…	k__Fungi	p__Ascomycota	c__Dothideomycetes	o__Capnodiales	f__Teratosphaeriaceae	g__Devriesia	Devriesia strelitziicola	plant_pathogen	litter_saprotroph			leaf/fruit/seed_pathogen	leaf/fruit/seed		non-aquatic			filamentous_mycelium	perithecium_(hymenium_hidden,_narrow_opening)	closed
ASV98	AAGTCGTAACAAGGTCTCCGTAGGTGAACCTGCGGAGGGATCATTACCAGAGATGGCGGGCCTCCGTGCCCCCGTCCCCAACCCTTTGTTGACACAAAAAACCTTTTACCTCGGGGGCAGAGTGGCCGTCAGGCCGCCGCCCCCGGAGGACCACCAAACTCTGTCTCTTTACGTCGGAGTCTTTGATAAATCAATCAAAACTTTCAACAACGGATCTCTTGGTTCTGGCATCGATGAAGAACGCAGCGAAATGCGATAAGTAATGTGAATTGCAGAATTCAGTGAATCATCGAATCTTTGAACGCACATTGCGCCCTTTGGCATTCCGAGGGGCATGCCCGTTCGAGCGTCATTAAATCCACTCAAGCCTGGCTTGGTATTGGGCGTCGGGGACTCCCC…	k__Fungi	p__Ascomycota	c__Dothideomycetes	o__Capnodiales	f__Teratosphaeriaceae	g__Devriesia	Devriesia strelitziicola	plant_pathogen	litter_saprotroph			leaf/fruit/seed_pathogen	leaf/fruit/seed		non-aquatic			filamentous_mycelium	perithecium_(hymenium_hidden,_narrow_opening)	closed
ASV99	AAGTCGTAACAAGGTCTCCGTAGGTGAACCTGCGGAGGGATCATTACCAGAGATGGCGGGCCTCCGTGCCCCCGTCCCCAACCCTTTGTTGACACAAAAACCTTTTGCCTCGGGGGCAGAGTGGCCGTCAGGCCGCCGCCCCCGGAGGACCACCAAACTCTGTCTCTTTACGTCGGAGTCTTTGATAAATGAATCAAAACTTTCAACAACGGATCTCTTGGTTCTGGCATCGATGAAGAACGCAGCGAAATGCGATAAATAATGTGAATTGCAGAATTCAGTGAATCATCGAATCTTTGAACGCACATTGCGCCCTTTGGCATTCCGAGGGGCATGCCCGTTCGAGCGTCATTAAATCCACTCAAGCCTGGCTTGGTATTGGGCGACGGGGACCCCCCG…	k__Fungi	p__Ascomycota	c__Dothideomycetes	o__Capnodiales	f__Teratosphaeriaceae	g__Devriesia	Devriesia strelitziicola	plant_pathogen	litter_saprotroph			leaf/fruit/seed_pathogen	leaf/fruit/seed		non-aquatic			filamentous_mycelium	perithecium_(hymenium_hidden,_narrow_opening)	closed
ASV100	AAGTCGTAACAAGGTCTCCGTAGGTGAACCTGCGGAGGGATCATTACCAGAGATGGCGGGCCTCCGTGCCCCCGTCCCCAACCCTTTGTTGACCAAAACCTTTTTGCCTCGGGGGCAGAGCGTCCGCCGCCGCCCCCGGAGGATCACCAAACGCTGTCTCGATACGTCAGAGTTTTAAAAGTAAATGAATGAAAACTTTCAACAACGGATCTCTTGGTTCTGGCATCGATGAAGAACGCAGCGAAATGCGATAAGTAATGTGAATTGCAGAATTCAGTGAATCATCGAATCTTTGAACGCACATTGCGCCCTTTGGCATTCCGAAGGGCATGCCCGTTCGAGCGTCATTAAATCCAATCAAGCCTGGCTTGGTATTGGGCGTCGGGGACTTCCCGCGCC…	k__Fungi	p__Ascomycota	c__Dothideomycetes	o__Capnodiales	f__Teratosphaeriaceae	g__Devriesia	Devriesia strelitziicola	plant_pathogen	litter_saprotroph			leaf/fruit/seed_pathogen	leaf/fruit/seed		non-aquatic			filamentous_mycelium	perithecium_(hymenium_hidden,_narrow_opening)	closed
ASV101	AAGTCGTAACAAGGTCTCCGTAGGTGAACCTGCGGAGGGATCATTACCAGAGATGGCGGGCCTCCGTGCCCCCGTCCCCACCCCTTTGTTGACCAAAACCCTTTTGCCTCGGGGGCAGAGCGTCCGCCGCCGCCCCCGGAGGACCACCAAACGCTGTCTCGATACGTCAGAGTTTTAAAAGTAAATGAATGAAAACTTTCAACAACGGATCTCTTGGTTCTGGCATCGATGAAGAACGCAGCGAAATGCGATAAGTAATGTGAATTGCAGAATTCAGTGAATCATCGAGTCTTTGAACGCACATTGCGCCCTTTGGCATTCCGAAGGGCATGCCCGTTCGAGCGTCATTAAATCCAATCAAGCCTGGCTTGGTATTGGGCGTCGGGGACCTCCCGCGCC…	k__Fungi	p__Ascomycota	c__Dothideomycetes	o__Capnodiales	f__Teratosphaeriaceae	g__Devriesia	Devriesia strelitziicola	plant_pathogen	litter_saprotroph			leaf/fruit/seed_pathogen	leaf/fruit/seed		non-aquatic			filamentous_mycelium	perithecium_(hymenium_hidden,_narrow_opening)	closed
ASV102	AAGTCGTAACAAGGTCTCCGTAGGTGAACCTGCGGAGGGATCATTACCAGAGATGGCGGGCCTCTGTGCCCCCGTCCCCAACCCATTGTTGACAGAGCCCTTTTGCCTCGGGGGCGGAGCATCCGCCGCCGCCCCCGGAGGACCACCGAACGCCGTCTCTTTGCGTCAGAGTAATTGATTAAATGAATGAAAACTTTCAACAACGGATCTCTTGGTTCTGGCATCGATGAAGAACGCAGCGAAATGCGATAAGTAATGTGAATTGCAGAATTCAGTGAATCATCGAATCTTTGAACGCACATTGCGCCCCCTGGCATTCCGGGGGGCATGCCCGTTCGAGCGTCATTAAATCCAATCAAGCCTGGCTTGGTATTGGGCGCCGGGACACCCCGTGCCTTA…	k__Fungi	p__Ascomycota	c__Dothideomycetes	o__Capnodiales	f__Teratosphaeriaceae	g__Devriesia	Devriesia strelitziicola	plant_pathogen	litter_saprotroph			leaf/fruit/seed_pathogen	leaf/fruit/seed		non-aquatic			filamentous_mycelium	perithecium_(hymenium_hidden,_narrow_opening)	closed
ASV103	AAGTCGTAACAAGGTCTCCGTAGGTGAACCTGCGGAGGGATCATTACCAGAGATGGCGGGCTCCGGCCCCCGTCCCCAACCCTGTGCCGATCAAAACCTTTTTGCCTCGGGGGCAGAGCGTCCGCCGCCGCCCCCGGAGGACCACCGAACGCTGTCTCCTGTACGTCGGAGTATTGATGAAATGAATGAAAACTTTCAACAACGGATCTCTTGGTTCTGGCATCGATGAAGAACGCAGCGAAATGCGATAAGTAATGTGAATTGCAGAATTCAGTGAATCATCGAATCTTTGAACGCACATTGCGCCCCCTGGCATTCCGGGGGGCATGCCCGTTCGAGCGTCATTAAATCCAATCAAGCCCGGCTTGGTATTGGGCGTCGGGGGTCCCCCGCGCCTCA…	k__Fungi	p__Ascomycota	c__Dothideomycetes	o__Capnodiales	f__Teratosphaeriaceae	g__Devriesia	Devriesia strelitziicola	plant_pathogen	litter_saprotroph			leaf/fruit/seed_pathogen	leaf/fruit/seed		non-aquatic			filamentous_mycelium	perithecium_(hymenium_hidden,_narrow_opening)	closed
ASV104	AAGTCGTAACAAGGTCTCCGTAGGTGAACCTGCGGAGGGATCATTACCAGAGATGGCGGGCTCCGGCCCCCGTCCCCAACCCTGTGCCGATCAAAACCTTTTTGCCTCGGGGGCAGAGCGTCCGCCGCCGCCCCCGGAGGACCACCGAACGCTGTCTCTGTACGTCGGAGTCTTAATGAAATGAATGAAAACTTTCAACAACGGATCTCTTGGTTCTGGCATCGATGAAGAACGCAGCGAAATGCGATAAGTAATGTGAATTGCAGAATTCAGTGAATCATCGAATCTTTGAACGCACATTGCGCCCCCTGGCATTCCGGGGGGCATGCCCGTTCGAGCGTCATTAAATCCAATCAAGCCTGGCTTGGTATTGGGCGCCGGGGACTCCCCGCGCCTCAA…	k__Fungi	p__Ascomycota	c__Dothideomycetes	o__Capnodiales	f__	g__
ASV105	AAGTCGTAACAAGGTCTCCGTAGGTGAACCTGCGGAGGGATCATTACCAGAGATGGCGGGCTCCGGCCCCCGTCCCCAACCCTGTGCCGATCAAAACCTTTTTGCCTCGGGGGCAGAGCGTCCGCCGCCGCCCCCGGAGGACCGCCGAACGCTGTCTCTGTACGTCGGAGTCTTAATGAAATGAATGAAAACTTTCAACAACGGATCTCTTGGTTCTGGCATCGATGAAGAACGCAGCGAAATGCGATAAGTAATGTGAATTGCAGAATTCAGTGAATCATCGAATCTTTGAACGCACATTGCGCCCCCTGGCATTCCGGGGGGCATGCCCGTTCGAGCGTCATTAAATCCAATCAAGCCTGGCTTGGTATTGGGCGCCGGGGACTCCCCGCGCCTCAA…	k__Fungi	p__Ascomycota	c__Dothideomycetes	o__Capnodiales	f__	g__
ASV106	AAGTCGTAACAAGGTCTCCGTAGGTGAACCTGCGGAGGGATCATTACCAGAGATGGCGGGCTCCGGCCCCCGTCCCCAACCCTGTGCCGATCAAACCTTTTTGCCTCGGGGGCAGAGCGTCCGCCGCCGCCCCCGGAGGACCACCGAACGCTGTCTCCTGTACGTCGGAGTATTGATGAAATGAATGAAAACTTTCAACAACGGATCTCTTGGTTCTGGCATCGATGAAGAACGCAGCGAAATGCGATAAGTAATGTGAATTGCAGAATTCAGTGAATCATCGAATCTTTGAACGCACATTGCGCCCCCTGGCATTCCGGGGGGCATGCCCGTTCGAGCGTCATTAAATCCAATCAAGCCCGGCTTGGTATTGGGCGTCGGGGGTCCCCCGCGCCTCAA…	k__Fungi	p__Ascomycota	c__Dothideomycetes	o__Capnodiales	f__Teratosphaeriaceae	g__
ASV107	AAGTCGTAACAAGGTCTCCGTAGGTGAACCTGCGGAGGGATCATTACCAGAGATGGCGGGCTCCGGCCCCCGTCCCCAACCCTGTGCCGATCAACACCTTTTTGCCTCGGGGGCAGAGCGTCCGCCGCCGCCCCCGGAGGACCACCGAACGCTGTCTCCTGTACGTCGGAGTATTGATGAAATGAATGAAAACTTTCAACAACGGATCTCTTGGTTCTGGCATCGATGAAGAACGCAGCGAAATGCGATAAGTAATGTGAATTGCAGAATTCAGTGAATCATCGAATCTTTGAACGCACATTGCGCCCCCTGGCATTCCGGGGGGCATGCCCGTTCGAGCGTCATTAAATCCAATCAAGCCCGGCTTGGTATTGGGCGTCGGGGATCCTCCGCGCCTCA…	k__Fungi	p__Ascomycota	c__Dothideomycetes	o__Capnodiales	f__Teratosphaeriaceae	g__Devriesia	Devriesia strelitziicola	plant_pathogen	litter_saprotroph			leaf/fruit/seed_pathogen	leaf/fruit/seed		non-aquatic			filamentous_mycelium	perithecium_(hymenium_hidden,_narrow_opening)	closed
ASV108	AAGTCGTAACAAGGTCTCCGTAGGTGAACCTGCGGAGGGATCATTACCAGAGATGGCGGGCTCCGGCCCCCGTCCCCAACCCTGTGCCGATCACAACCTTTTTGCCTCGGGGGCAGAGCGTCCGCCGCCGCCCCCGGAGGACCACCGAACGCTGTCTCCTGTACGTCGGAGTATTGATGAAATGAACGAAAACTTTCAACAACGGATCTCTTGGTTCTGGCATCGATGAAGAACGCAGCGAAATGCGATAAGTAATGTGAATTGCAGAATTCAGTGAATCATCGAATCTTTGAACGCACATTGCGCCCCCTGGCATTCCGGGGGGCATGCCCGTTCGAGCGTCATTAAATCCAATCAAGCCCGGCTTGGTATTGGGCGTCGGGGATCCCCCGCGCCTCA…	k__Fungi	p__Ascomycota	c__Dothideomycetes	o__Capnodiales	f__Teratosphaeriaceae	g__Devriesia	Devriesia strelitziicola	plant_pathogen	litter_saprotroph			leaf/fruit/seed_pathogen	leaf/fruit/seed		non-aquatic			filamentous_mycelium	perithecium_(hymenium_hidden,_narrow_opening)	closed
ASV109	AAGTCGTAACAAGGTCTCCGTAGGTGAACCTGCGGAGGGATCATTACCAGAGATGGCGGGCTCCGGCCCCCGTCCCCAACCCTTTGCCGATCTAAACCTTTTTGCCTCGGGGGCAGAGCGTCCGCCGCCGCCCCCGGAGGACCACCGAACGCTGTCTCTGTACGTCGGAGTATTGATTAAATGAATGAAAACTTTTAACAACGGATCTCTTGGTTCTGGCATCGATGAAGAACGCAGCGAAATGCGATAAGTAATGTGAATTGCAGAATTCAGTGAATCATCGAATCTTTGAACGCACATTGCGCCCCCTGGCATTCCGGGGGGCATGCCCGTTCGAGCGTCATTAAATCCAATCAAGCCTGGCTTGGTATTGGGCGTCGGGGCCTCCCCGCGCCTGCA…	k__Fungi	p__Ascomycota	c__Dothideomycetes	o__Capnodiales	f__Teratosphaeriaceae	g__Devriesia	Devriesia strelitziicola	plant_pathogen	litter_saprotroph			leaf/fruit/seed_pathogen	leaf/fruit/seed		non-aquatic			filamentous_mycelium	perithecium_(hymenium_hidden,_narrow_opening)	closed
ASV110	AAGTCGTAACAAGGTCTCCGTAGGTGAACCTGCGGAGGGATCATTACCAGAGATGGCGGGCTCCGGCCCCCGTCCCCAACCCTTTGTCGACCCAAACCTTTTTTGCCTCGGGGGCGGAACGTCCGCGTGCGCCCCCGGTGGACCTTTAAACTCTGTCTCTGTACGTCGGAGTCGAAAGCAAATGAAATGAAAACTTTCAACAACGGATCTCTTGGTTCTGGCATCGATGAAGAACGCAGCGAAATGCGATAAGTAATGTGAATTGCAGAATTCAGTGAATCATCGAATCTTTGAACGCACATTGCGCCCTTTGGCATTCCGAGGGGCATGCCCGTTCGAGCGTCATTAAACCCAATCAAGCCCGGCTTGGTGTTGGGCGGTGGGATCATCTTCCCGCGC…	k__Fungi	p__Ascomycota	c__Dothideomycetes	o__Capnodiales	f__Teratosphaeriaceae	g__Devriesia	Devriesia	plant_pathogen	litter_saprotroph			leaf/fruit/seed_pathogen	leaf/fruit/seed		non-aquatic			filamentous_mycelium	perithecium_(hymenium_hidden,_narrow_opening)	closed
ASV111	AAGTCGTAACAAGGTCTCCGTAGGTGAACCTGCGGAGGGATCATTACCAGAGATGGCGGGCTCCGGCCCCCGTCCCCCAACCCTTTGCTGAACAAAACCCTTTTGCCTCGGGGGCAGAGCGTCCGCCGCCGCCCCCGGAGGACCACCGAACGCTGTCTCTGTACGTCGGAGTATTGATTAAATGAATGAAAACTTTCAACAACGGATCTCTTGGTTCTGGCATCGATGAAGAACGCAGCGAAATGCGATAAGTAATGTGAATTGCAGAATTCAGTGAATCATCGAATCTTTGAACGCACATTGCGCCCCCTGGCATTCCGGGGGGCATGCCCGTTCGAGCGTCATTAAATCCAATCAAGCCTGGCTTGGTATTGGGCGCCGGGGTCTCCCCGCGCCTCA…	k__Fungi	p__Ascomycota	c__Dothideomycetes	o__Capnodiales	f__	g__
ASV112	AAGTCGTAACAAGGTCTCCGTAGGTGAACCTGCGGAGGGATCATTACCAGAGATGGCGGGCTCCGGCCCCCGTCCCCCAACCCTTTGCTGAACAAAACCCTTTTGCCTCGGGGGCAGAGCGTCCGCCGCCGCCCCCGGAGGACCACCGAACGCTGTCTCTGTACGTCGGAGTATTGATTAAATGAATGAAAACTTTCAACAACGGATCTCTTGGTTCTGGCATCGATGAAGAACGCAGCGAAATGCGATAAGTAATGTGAATTGCAGAATTCAGTGAATCATCGAATCTTTGAACGCACATTGCGCCCCCTGGCATTCCGGGGGGCATGCCCGTTCGAGCGTCATTAAATCCAATCAAGCCTGGCTTGGTATTGGGCGTCGGGGCCTCCCCGCGCCCCA…	k__Fungi	p__Ascomycota	c__Dothideomycetes	o__Capnodiales	f__	g__
ASV113	AAGTCGTAACAAGGTCTCCGTAGGTGAACCTGCGGAGGGATCATTACCAGAGATGGCGGGCTCCGGCCCCCGTCCCCCAACCCTTTGCTGAACAAAACCCTTTTTGCCTCGGGGGCAGAGCGTCCGCCGCCGCCCCCGGAGGACCACCGAACGCTGTCTCTGTACGTCGGAGTATTGATTAAACGAATAAAAACTTTCAACAACGGATCTCTTGGTTCTGGCATCGATGAAGAACGCAGCGAAATGCGATAAGTAATGTGAATTGCAGAATTCAGTGAATCATCGAATCTTTGAACGCACATTGCGCCCCCTGGCATTCCGGGGGGCATGCCCGTTCGAGCGTCATTAAATCCAATCAAGCCTAGCTTGGTATTGGGCGTCGGGGCCTCCCCGCGCCTC…	k__Fungi	p__Ascomycota	c__Dothideomycetes	o__Capnodiales	f__	g__
ASV114	AAGTCGTAACAAGGTCTCCGTAGGTGAACCTGCGGAGGGATCATTACCAGAGATGGCGGGCTCCGGCCCCCGTCCCCCAACCCTTTGCTGAACAACCCTTTTGCCTCGGGGGCAGAGCGTCCGCCGCCGCTCCCGGAGGACCACCGAACGCTGTCTCTGTACGTCGGAGTATTGATTAAATGAATGAAAACTTTCAACAACGGATCTCTTGGTTCTGGCATCGATGAAGAACGCAGCGAAATGCGATAAGTAATGTGAATTGCAGAATTCAGTGAATCATCGAATCTTTGAACGCACATTGCGCCCCCTGGCATTCCGGGGGGCATGCCCGTTCGAGCGTCATTAAATCCAATCAAGCCTGGCTTGGTATTGGGCGCCGGGGTCTCCCCGCGCCTCAAT…	k__Fungi	p__Ascomycota	c__Dothideomycetes	o__Capnodiales	f__	g__
ASV115	AAGTCGTAACAAGGTCTCCGTAGGTGAACCTGCGGAGGGATCATTACCAGAGATGGTGGGCCTCGTGCCCCCGTCCCCAACCCTTTGTTGATTAATATCTTTTTGCCTCGGGGGCAGAGCTTGAGCTTACGCCCCCGGTGGACCACTAAACACTGTCTCTGTACGTCGGAGTTTTGATTAAAATAAATGAAAACTTTCAACAACGGATCTCTTGGTTCTGGCATCGATGAAGAACGCAGCGAAATGCGATAAGTAATGTGAATTGCAGAATTCAGTGAATCATCGAATCTTTGAACGCACATTGCGCCCTTTGGCATTCCGAGGGGCATGCCCGTTCGAGCGTCATTAAATCCAATCAAGCTCTGCTTGGTAATTGGGCGTCGGGGAATTCCCGCGCCC…	k__Fungi	p__Ascomycota	c__Dothideomycetes	o__Capnodiales	f__Teratosphaeriaceae	g__Devriesia	Devriesia strelitziicola	plant_pathogen	litter_saprotroph			leaf/fruit/seed_pathogen	leaf/fruit/seed		non-aquatic			filamentous_mycelium	perithecium_(hymenium_hidden,_narrow_opening)	closed
ASV116	AAGTCGTAACAAGGTCTCCGTAGGTGAACCTGCGGAGGGATCATTACCAGAGATGGTGGGCCTCGTGCTCCCGTCCCCAACCCTTTGTTGATTAATATCTTTTTGCCTCGGGGGCAGAGCTTGAGCTTACGCCCCCGGTGGACCACTAAACACTGTCTCTGTACGTCGGAGTTTTGATTAAAATAAATGAAAACTTTCAACAACGGATCTCTTGGTTCTGGCATCGATGAAGAACGCAGCGAAATGCGATAAGTAATGTGAATTGCAGAATTCAGTGAATCATCGAATCTTTGAACGCACATTGCGCCCTTTGGCATTCCGAGGGGCATGCCCGTTCGAGCGTCATTAAATCCAATCAAGCTCTGCTTGGTAATTGGGCGTCGGGGAATTCCCGCGCCC…	k__Fungi	p__Ascomycota	c__Dothideomycetes	o__Capnodiales	f__Teratosphaeriaceae	g__Devriesia	Devriesia strelitziicola	plant_pathogen	litter_saprotroph			leaf/fruit/seed_pathogen	leaf/fruit/seed		non-aquatic			filamentous_mycelium	perithecium_(hymenium_hidden,_narrow_opening)	closed
ASV117	AAGTCGTAACAAGGTCTCCGTAGGTGAACCTGCGGAGGGATCATTACCAGATGAGGGCTTCGGCCCCCGTCCCAACCCTTTGTTGACCGAAACCTTTTTGCCTCGGGGGCAGAGCGTCCGCCGCCGCCCCCGGAGGACCACCGAACGCTGTCTCTTTACGTCGGAGTCTTAAATGAAAATGAATCAAAACTTTTAACAACGGATCTCTTGGTTCTGGCATCGATGAAGAACGCAGCGAAATGCGATAAGTAATGTGAATTGCAGAATTCAGTGAATCATCGAATCTTTGAACGCACATTGCGCCCTTTGGCATTCCGAAGGGCATGCCCGTTCGAGCGTCATTAAACCCCATCAAGTCTGACTTGGTATTGGGCGTCGGGACTCTCCGCGCCTCAATTT…	k__Fungi	p__Ascomycota	c__Dothideomycetes	o__Capnodiales	f__Teratosphaeriaceae	g__Devriesia	Devriesia strelitziicola	plant_pathogen	litter_saprotroph			leaf/fruit/seed_pathogen	leaf/fruit/seed		non-aquatic			filamentous_mycelium	perithecium_(hymenium_hidden,_narrow_opening)	closed
ASV118	AAGTCGTAACAAGGTCTCCGTAGGTGAACCTGCGGAGGGATCATTACCAGTGACCCCCGGCTTCGGCCGGGGATGATCATAACCCTTTGCTGTCCGACTCTGTTGCCTCCGGGGCGACCCTGCCTCCGGGCGGGGGCCCCGGGTGGACACATTCAAACTCTTGCGTAACTTTGCAGTCTGAGTAAATTTAATTAATAAATTAAAACTTTCAACAACGGATCTCTTGGTTCTGGCATCGATGAAGAACGCAGCGAAATGCGATAAGTAATGTGAATTGCAGAATTCAGTGAATCATCGAATCTTTGAACGCACATTGCGCCCCCTGGTATTCCGGGGGGCATGCCTGTTCGAGCGTCATTTCACCACTCAAGCCTCGCTTGGTATTGGGCGACGCGGTCC…	k__Fungi	p__Ascomycota	c__Dothideomycetes	o__Capnodiales	f__Cladosporiaceae	g__Cladosporium	Cladosporium dominicanum	litter_saprotroph	plant_pathogen	hypervariable	foliar_endophyte	leaf/fruit/seed_pathogen	wood,leaf/fruit/seed,soil,dung,animal_material		partly_aquatic	animal_parasite		filamentous_mycelium	perithecium_(hymenium_hidden,_narrow_opening)	closed
ASV119	AAGTCGTAACAAGGTCTCCGTAGGTGAACCTGCGGAGGGATCATTACCAGTGACCCCCGGCTTCGGCCGGGGATGATCATAACCCTTTGCTGTCCGACTCTGTTGCCTCCGGGGCGACCCTGCCTCCGGGCGGGGGCCCCGGGTGGACACATTCAAACTCTTGCGTAACTTTGCAGTCTGAGTGAATTTAATTAATAAATTAAAACTTTCAACAACGGATCTCTTGGTTCTGGCATCGATGAAGAACGCAGCGAAATGCGATAAGTAATGTGAATTGCAGAATTCAGTGAATCATCGAATCTTTGAACGCACATTGCGCCCCCTGGTATTCCGGGGGGCATGCCTGTTCGAGCGTCATTTCACCACTCAAGCCTCGCTTGGTATTGGGCGACGCGGTCC…	k__Fungi	p__Ascomycota	c__Dothideomycetes	o__Capnodiales	f__Cladosporiaceae	g__Cladosporium	Cladosporium dominicanum	litter_saprotroph	plant_pathogen	hypervariable	foliar_endophyte	leaf/fruit/seed_pathogen	wood,leaf/fruit/seed,soil,dung,animal_material		partly_aquatic	animal_parasite		filamentous_mycelium	perithecium_(hymenium_hidden,_narrow_opening)	closed
ASV120	AAGTCGTAACAAGGTCTCCGTAGGTGAACCTGCGGAGGGATCATTACCGAGCAAGGGCCCCGGGCCCGACCTCCAACCCCTTGTACTCCCCACCCGTTTCCTCGGGGGCGACCCGGCCACGAGGTCGGGGCCCCCCGTAGGACCATCGACACCCGCGTCATAGCGTCCGAGCCTACGGCAAATTGATGAAAACTTTCAACAACGGATCTCTTGGTTCTGGCATCGATGAAGAACGCAGCGAAATGCGATAAATAATGTGAATTGCAGAATTCAGTGAATCATCGAGTTTTTGAACGCACATTGCGCCCTTTGGCATTCCGAGGGGCACGCCCGTCCGAGCGTCATTGCACAACTCAAGCCTGGCTTGGTGTTGGGTCCCCGGGGGCGACCCGGACCCCA…	k__Fungi	p__Ascomycota	c__Dothideomycetes	o__Capnodiales	f__	g__
ASV121	AAGTCGTAACAAGGTCTCCGTAGGTGAACCTGCGGAGGGATCATTACCGAGCAAGGGCCCCGGGCCCGACCTCCAACCCCTTGTACTCCCCACCCGTTTCCTCGGGGGCGACCCGGCCACGAGGTCGGGGCCCCCCGTAGGACCATCGACACCCGCGTCATAGCGTCCGAGCCTACGGCAAATTGATGAAAACTTTCAACAACGGATCTCTTGGTTCTGGCATCGATGAAGAACGCAGCGAAATGCGATAAATAATGTGAATTGCAGAATTCAGTGAATCATCGAGTTTTTGAACGCACATTGCGCCCTTTGGCATTCCGAGGGGCACGCCCGTCCGAGCGTCATTGCACAACTCAAGCCTGGCTTGGTGTTGGGTCCCCGGGGGCGACCCGGACCCCA…	k__Fungi	p__Ascomycota	c__	o__	f__	g__
ASV122	AAGTCGTAACAAGGTCTCCGTAGGTGAACCTGCGGAGGGATCATTACCGAGCGAGGGCCCCCAGCCCGACCTCCAACCCTGTGTTAACCAAACCCGTTTCCTCGGGGGTGACCCGGCCTCCGGGTCGGGGCCCCCGGTGGACCATCCAACTCTTGCATCGAAGCGTCGGAGTGAACGGCAAATTGATTGAAAACTTTCAACAACGGATCTCTTGGTTCTGGCATCGATGAAGAACGCAGCGAAATGCGATAAATAATGTGAATTGCAGAATTCAGTGAATCATCGAGTTTTTGAACGCACATTGCGCCCTTTGGTATTCCGAGGGGCACGCCCGTTCGAGCGTCATTTCACCACTCAAGCCTGGCTTGGTGTTGGGTCCACGGGGGCGACCCGGACCCC…	k__Fungi	p__Ascomycota	c__Dothideomycetes	o__Capnodiales	f__	g__
ASV123	AAGTCGTAACAAGGTCTCCGTAGGTGAACCTGCGGAGGGATCATTACCGAGCGAGGGTCTCGACCCGACCTCCAACCCATTGTTGACCAACACCTGTTGCCTCGGGGGCGACCTGGTCGCGGCTTCCGCGCCGGGCCCTCAGGGGACCACTTCAACTCTGTATTCTTGCGTCAGAGTACTTGATGAATCAATCAAAACTTTCAACAACGGATCTCTTGGTTCTGGCATCGATGAAGAACGCAGCGAAATGCGATAAGTAATGTGAATTGCAGAATTCAGTGAATCATCGAATCTTTGAACGCACATTGCGCCCTTTGGTATTCCGAAGGGCACACCCGTTCGAGCGTCATTACGCCACTCAAGCCTGGCTTGGTATTGGGCGGCGAGGCACCCCTCGCG…	k__Fungi	p__Ascomycota	c__	o__	f__	g__
ASV124	AAGTCGTAACAAGGTCTCCGTAGGTGAACCTGCGGAGGGATCATTACCGAGCGAGGGTTTCGGCCCAACCTCCAACCCATTGTTGACCAAACACCTGTTGCCTCGGGGGCGACCTGGTCGCGGCTTCCGCGCCGGGCCCTCAGGGGACCACTTCAACTCTGTATTCTTGCGTCAGAGTACTTGATAAATCAATCAAAACTTTCAACAACGGATCTCTTGGTTCTGGCATCGATGAAGAACGCAGCGAAATGCGATAAGTAATGTGAATTGCAGAATTCAGTGAATCATCGAATCTTTGAACGCACATTGCGCCCTTTGGTATTCCGAAGGGCACACCCGTTCGAGCGTCATTACACCACTCAAGCCTGGCTTGGTATTGGGCAACGAGGCACCCCTCGT…	k__Fungi	p__Ascomycota	c__Dothideomycetes	o__Capnodiales	f__	g__
ASV125	AAGTCGTAACAAGGTCTCCGTAGGTGAACCTGCGGAGGGATCATTACCGAGCGAGGGTTTCGGCCCAACCTCCAACCCATTGTTGACCAACACCTGTTGCCTCGGGGGCGACCTGGTCGCGGCTTCCGCGCCGGGCCCTCAGGGGACCACTTCAAACTCTGTATTCTTGCGTCAGAGTACTTGATAAATCAATCAAAACTTTCAACAACGGATCTCTTGGTTCTGGCATCGATGAAGAACGCAGCGAAATGCGATAAGTAATGTGAATTGCAGAATTCAGTGAATCATCGAATCTTTGAACGCACATTGCGCCCTTTGGTATTCCGAAGGGCACACCCGTTCGAGCGTCATTACACCACTCAAGCCTGGCTTGGTATTGGGCGGCGAGGCACTCCTCGC…	k__Fungi	p__Ascomycota	c__Dothideomycetes	o__Capnodiales	f__	g__
ASV126	AAGTCGTAACAAGGTCTCCGTAGGTGAACCTGCGGAGGGATCATTACCGAGCGAGGGTTTCGGCCCAACCTCCAACCCATTGTTGACCAACACCTGTTGCCTCGGGGGCGACCTGGTCGCGGCTTCCGTGCCGGGCCCTCGGGGGACCACTTCAAACTCTGTATTCTTGCGTCAGAGTACTTGATAAATCAATCAAAACTTTCAACAACGGATCTCTTGGTTCTGGCATCGATGAAGAACGCAGCGAAATGCGATAAGTAATGTGAATTGCAGAATTCAGTGAATCATCGAATCTTTGAACGCACATTGCGCCCTTTGGTATTCCGAAGGGCACACCCGTTCGAGCGTCATTACACCACTCAAGCCTGGCTTGGTATTGGGCGGCGGGGCACTCCTCGC…	k__Fungi	p__Ascomycota	c__Dothideomycetes	o__Capnodiales	f__	g__
ASV127	AAGTCGTAACAAGGTCTCCGTAGGTGAACCTGCGGAGGGATCATTACCGAGCGAGGGTTTCGGCCCAACCTCCAACCCATTGTTGACCAACACCTGTTGCCTCGGGGGCGACCTGGTTGCGGCTTCCGCGCCGGGCCCTCAGGGGACCACTTCAACTCTGTATTCTTGCGTCAGAGTACTTGATAAATCAATCAAAACTTTCAACAACGGATCTCTTGGTTCTGGCATCGATGAAGAACGCAGCGAAATGCGATAAGTAATGTGAATTGCAGAATTCAGTGAATCATCGAATCTTTGAACGCACATTGCGCCCTTTGGTATTCCGAAGGGCACACCCGTTCGAGCGTCATTACACCACTCAAGCCTGGCTTGGTATTGAGCGGCGAGGCACTTCTCGCG…	k__Fungi	p__Ascomycota	c__Dothideomycetes	o__Capnodiales	f__Teratosphaeriaceae	g__
ASV128	AAGTCGTAACAAGGTCTCCGTAGGTGAACCTGCGGAGGGATCATTACCGAGTCCGCCCCCCCGGGGGCGACCTCCAACCCTTTGTTGTCGAACCCCGTTGCCTCCCGGGGAGTGAACCCGCCTCTCAGGCGCTCACCCCCGGGGTGGACCTTCAAACTCTTGTCACCTTTGCCGTCGGAGTAAATTTCTAAATATATCAAAACTTTCAACAACGGATCTCTTGGTTCTGGCATCGATGAAGAACGCAGCGAAATGCGATAAGTAATGTGAATTGCAGAATTCAGTGAATCATCGAATCTTTGAACGCACATTGCGCCCCCTGGTATTCCGGAGGGCACACCCGTTCGAGCGTCATTACACCCATCAAGCCTGGCTTGGTATTGGGGTGCGCCCCCCGGG…	k__Fungi	p__Ascomycota	c__Dothideomycetes	o__Capnodiales	f__	g__
ASV129	AAGTCGTAACAAGGTCTCCGTAGGTGAACCTGCGGAGGGATCATTACCGAGTGAGAGCCCCCGGGCTCGACCTCCAACCCTTTGACTTAACCAACTCGTGTTGCCTCGGGGGCGACCCGGTCGCGTCGGATTCGACGTCGGCGTCGGGGCCCCCGACGGACCCCCATACAACGCTGCATCTTTGCGTCGTTTTCATGAGAAAATCAATCAAAACTTTCAACAACGGATCTCTTGGTTCTGGCATCGATGAAGAACGCAGCGAAATGCGATAAGTAATGTGAATTGCAGAATTCAGTGAATCATCGAATCTTTGAACGCACATTGCGCCCCTTGGTATTCCGGGGGGCATGCCCGTTCGAGCGTCATTTCACCACTCAAGCCTCGCTTGGTGTTGGGCCA…	k__Fungi	p__Ascomycota	c__Dothideomycetes	o__Capnodiales	f__	g__
ASV130	AAGTCGTAACAAGGTCTCCGTAGGTGAACCTGCGGAGGGATCATTACCGAGTGAGGGCCCCAAGGCCCGACCTCCAACCCTTTGTTATCCAAACCATTGTTGCCTCGGGGGCGACCCGCGCCCGTCGGCGTCGGGGCCCCCGATGGACCATCCCAAAACTCTGCATCTTTGCGTCGGGTTTAAAAGTTTAATTGATTAAAACTTTCAACAACGGATCTCTTGGTTCTGGCATCGATGAAGAACGCAGCGAAATGCGATAAGTAATGTGAATTGCAGAATTCAGTGAATCATCGAGTTTTTGAACGCACACTGCGCCCCTTGGTATTCCGGGGGGCATGCCCGTTCGAGCGTCATTTCACCAATCAAGCCTGGCTTGGTATTGGGCCACGGGGGCGACCC…	k__Fungi	p__Ascomycota	c__Dothideomycetes	o__Capnodiales	f__	g__
ASV131	AAGTCGTAACAAGGTCTCCGTAGGTGAACCTGCGGAGGGATCATTACCGAGTGAGGGCCCCAAGGCCCGACCTCCAACCCTTTGTTATCCAAACCATTGTTGCCTCGGGGGCGACCCGCGCCTGTCGGCGTCGGGGCCCCCGATGGACCATCCCAAAACTCTGCATCTTTGCGTCGGGTTTAAAAGTTTAATTGATTAAAACTTTCAACAACGGATCTCTTGGTTCTGGCATCGATGAAGAACGCAGCGAAATGCGATAAGTAATGTGAATTGCAGAATTCAGTGAATCATCGAGTTTTTGAACGCACACTGCGCCCCTTGGTATTCCGGGGGGCATGCCCGTTCGAGCGTCATTTCACCAATCAAGCCTGGCTTGGTATTGGGCCACGGGGGCGACCC…	k__Fungi	p__Ascomycota	c__Dothideomycetes	o__Capnodiales	f__	g__
ASV132	AAGTCGTAACAAGGTCTCCGTAGGTGAACCTGCGGAGGGATCATTACCGAGTGAGGGCCCCCAAGGCCCGACCTCCAACCCTTTGTTATCCAAACCATTGTTGCCTCGGGGGCGACCCGCGCCCGTCGGCGTCGGGGCCCCCGATGGACCATCCCAAAATTCTGCATCTTTGCGTCGGGTTTAAAAGTTTAATTGATTAAAACTTTCAACAACGGATCTCTTGGTTCTGGCATCGATGAAGAACGCAGCGAAATGCGATAAGTAATGTGAATTGCAGAATTCAGTGAATCATCGAGTTTTTGAACGCACACTGCGCCCCTTGGTATTCCGGGGGGCATGCCCGTTCGAGCGTCATTTCACCAATCAAGCCTGGCTTGGTATTGGGCCACGGGGGCGACC…	k__Fungi	p__Ascomycota	c__Dothideomycetes	o__Capnodiales	f__	g__
ASV133	AAGTCGTAACAAGGTCTCCGTAGGTGAACCTGCGGAGGGATCATTACCGAGTGAGGGCCCCCGGCCCGACCTCCAACCCTTTGTGATTAAACACTTGTTGCCTCGGGGGCGACCCGGCCCTGTCGGCGCCGGGGCCCCCGGTGGACCACTCATCAACTCTGCATCAATGCGTCGGGTTGGATAAAGTAAATCGTTAAAACTTTCAACAACGGATCTCTTGGTTCTGGCATCGATGAAGAACGCAGCGAAATGCGATAAGTAATGTGAATTGCAGAATTCAGTGAATCATCGAGTTTTTGAACGCACACTGCGCCCCTTGGTATTCCGGGGGGCATGCCCGTTCGAGCGTCATTTCACCACTCCAGCCTGGCTGGGTGTTGGGCCCCGGGGGTGACCCGG…	k__	p__	c__	o__	f__	g__
ASV134	AAGTCGTAACAAGGTCTCCGTAGGTGAACCTGCGGAGGGATCATTACCGAGTGAGGGCCCCCGGCCCGACCTCCAACCCTTTGTTATCAAAACCACTGTTGCCTCGGGGGCGACCCGGGCCCGTCGGCTTGAGGCCCCCGGTGGACAATCTCAAAACACTGCATCTTTGCGTCGGATGAAAAAGTTTAATGAATTAAAACTTTCAACAACGGATCTCTTGGTTCTGGCATCGATGAAGAACGCAGCGAAATGCGATAAGTAATGTGAATTGCAGAATTCAGTGAATCATCGAGTTTTTGAACGCACACTGCGCCCCTTGGTATTCCGGGGGGCATGCCCGTTCGAGCGTCATTTCACCAATCAAGCCTGGCTTGGTATTGGGCCACGGGGGCGACCCGG…	k__Fungi	p__Ascomycota	c__Dothideomycetes	o__Capnodiales	f__	g__
ASV135	AAGTCGTAACAAGGTCTCCGTAGGTGAACCTGCGGAGGGATCATTACCGAGTGAGGGCCCCCGGCCCGACCTCCAACCCTTTGTTATCAAAACCACTGTTGCCTCGGGGGCGACCCGGGCCCGTCGGCTTGGGGCCCCGACGGACAATTTCAAAACACTGCATCTTTGCGTCGGATTACAAAGTTTAATGAATTAAAACTTTCAACAACGGATCTCTTGGTTCTGGCATCGATGAAGAACGCAGCGAAATGCGATAAGTAATGTGAATTGCAGAATTCAGTGAATCATCGAGTTTTTGAACGCACACTGCGCCCCTTGGTATTCCGGGGGGCATGCCCGTTCGAGCGTCATTTCACCAATCAAGCCTGGCTTGGTATTGGGCCACGGGGGCGACCCGGG…	k__Fungi	p__Ascomycota	c__Dothideomycetes	o__Capnodiales	f__	g__
ASV136	AAGTCGTAACAAGGTCTCCGTAGGTGAACCTGCGGAGGGATCATTACCGAGTGAGGGCCCCCGGCCCGACCTCCAACCCTTTGTTATCAAAACCACTGTTGCCTCGGGGGCGACCCGGGCCCGTCGGGCTCAGGGCCTCCGGCGGACAATTTTCAAACACTGCATCTTTGCGTCGGATGAAAAAGTTTAATGAATTAAAACTTTCAACAACGGATCTCTTGGTTCTGGCATCGATGAAGAACGCAGCGAAATGCGATAAGTAATGTGAATTGCAGAATTCAGTGAATCATCGAGTTTTTGAACGCACACTGCGCCCCTTGGTATTCCGGGGGGCATGCCCGTTCGAGCGTCATTTCACCAATCAAGCCTGGCTTGGTATTGGGCCACGGGGGCGACCCG…	k__Fungi	p__Ascomycota	c__Dothideomycetes	o__Capnodiales	f__	g__
ASV137	AAGTCGTAACAAGGTCTCCGTAGGTGAACCTGCGGAGGGATCATTACCGAGTGAGGGCCCCCGGCCCGACCTCCAACCCTTTGTTATCAAAACTACTGTTGCCTCGGGGGCGACCCGGGCCCGTCGGCTTGGGGCCCCCGATGGACAATTTCAAAACACTGCATCTTTGCGTCGGGTTACAAAGTTTAATGAATTAAAACTTTCAACAACGGATCTCTTGGTTCTGGCATCGATGAAGAACGCAGCGAAATGCGATAAGTAATGTGAATTGCAGAATTCAGTGAATCATCGAGTTTTTGAACGCACACTGCGCCCCTTGGTATTCCGGGGGGCATGCCCGTTCGAGCGTCATTTCACCAATCAAGCCTGGCTTGGTATTGGGCCACGGGGGCGACCCGG…	k__Fungi	p__Ascomycota	c__Dothideomycetes	o__Capnodiales	f__	g__
ASV138	AAGTCGTAACAAGGTCTCCGTAGGTGAACCTGCGGAGGGATCATTACCGAGTGAGGGCCCCCGGGCCCGACCTCCAACCCTTTGTGATTAACACTTGTTGCCTCGGGGGCGACCCGGCCCTGTCGGCGCCGGGGCCCCCGGTGGACCACTCATCAACTCTGCATCAATGCGTCGGGTTGGATAAAGTAAATCGTTAAAACTTTCAACAACGGATCTCTTGGTTCTGGCATCGATGAAGAACGCAGCGAAATGCGATAAGTAATGTGAATTGCAGAATTCAGTGAATCATCGAGTTTTTGAACGCACACTGCGCCCCTTGGTATTCCGGGGGGCATGCCCGTTCGAGCGTCATTTCACCACTCCAGCCTGGCTGGGTGTTGGGCCCCGGGGGTGACCCGG…	k__	p__	c__	o__	f__	g__
ASV139	AAGTCGTAACAAGGTCTCCGTAGGTGAACCTGCGGAGGGATCATTACCGAGTGAGGGCCCCTGGCCCGATCTCCAACCCAATGTTGACCAACACCTGTTGCCTCGGGGGTGACCCGGACGCCGACGCGTCGGGGCCCCCGGTGGACCATTTCAACTCTGTGTCTATACGTCGGAGTCTAAAGTCAATCAATTAAAACTTTCAACAACGGATCTCTTGGTTCTGGCATCGATGAAGAACGCAGCGAAATGCGATAAGTAATGTGAATTGCAGAATTCAGTGAATCATCGAATCTTTGAACGCACATCGCGCCCTTTGGTATTCCGAGGGGCATGCCTGTTCGAGCGTCATTACACTACTCAAGCCTGGCTTGGTATTGGGCGACGGGACTGTCCCGCGCC…	k__Fungi	p__Ascomycota	c__	o__	f__	g__
ASV140	AAGTCGTAACAAGGTCTCCGTAGGTGAACCTGCGGAGGGATCATTACCGAGTGAGGGCCCGAGGGCCCGACCTCCAACCCTTTGTTGACCAACACTGTTGCCTCGGGGGTGACCCGGCCTCGGCGCCGGGGCCCCCGGTGGACCATTTCAACTCTGCATCTGTACGTCGGAGTTCTTTGCGAATCAATTAAAACTTTCAACAACGGATCTCTTGGTTCTGGCATCGATGAAGAACGCAGCGAAATGCGATAAGTAATGTGAATTGCAGAATTCAGTGAATCATCGAATCTTTGAACGCACATCGCGCCCTTTGGCATTCCGAAGGGCATGCCTGTTCGAGCGTCATTAACACCACTCAAGCCTGGCTTGGTATTGGGCGGCGGGATGAGCCCGCGCCTC…	k__Fungi	p__Ascomycota	c__	o__	f__	g__
ASV141	AAGTCGTAACAAGGTCTCCGTAGGTGAACCTGCGGAGGGATCATTACCGAGTGAGGGCCTCCGGGCTCGACCTCCAACCCTTTGTTGACCAACACCTGTTGCCTCGGGGGCGACCCGGACGCCGACGCCCGACGCGTCGGCCGACGGGCCCCCCGACGGGCCCCTTCGAAACGCTGTATACCTGCGTCGGAGTATCGTATCAATCAATCAAAACTTTCAACAACGGATCTCTTGGTTCTGGCATCGATGAAGAACGCAGCGAAATGCGATAAGTAATGTGAATTGCAGAATTCAGTGAATCATCGAATCTTTGAACGCACATCGCGCCCTTTGGCATTCCGAGGGGCATGCCTGTTCGAGCGTCATTTCACCACTCAAGCCTGGCTTGGTATTGGGCGA…	k__Fungi	p__Ascomycota	c__Lecanoromycetes	o__Peltigerales	f__Pannariaceae	g__Pectenia	Pectenia	lichenized							non-aquatic			thallus_photosynthetic	apothecium_(hymenium_on_surface)	smooth			cyanobacterial
ASV142	AAGTCGTAACAAGGTCTCCGTAGGTGAACCTGCGGAGGGATCATTACCGAGTGAGGGCCTCCGGGCTCGACCTCCAACCCTTTGTTGACCAACCACCTGTTGCCTCGGGGGCGACCCGGACGCCGACGCCCGACGCGTCGGCCGACGGGCCCCCCGACGGACCCCTTCGAAACGCTGTATACCTGCGTCGGAGTATCGTATCAATCAATCAAAACTTTCAACAACGGATCTCTTGGTTCTGGCATCGATGAAGAACGCAGCGAAATGCGATAAGTAATGTGAATTGCAGAATTCAGTGAATCATCGAATCTTTGAACGCACATCGCGCCCTTTGGCATTCCGAGGGGCATGCCTGTTCGAGCGTCATTTCACCACTCAAGCCTGGCTTGGTATTGGGCG…	k__Fungi	p__Ascomycota	c__Lecanoromycetes	o__Peltigerales	f__Pannariaceae	g__Pectenia	Pectenia	lichenized							non-aquatic			thallus_photosynthetic	apothecium_(hymenium_on_surface)	smooth			cyanobacterial
ASV143	AAGTCGTAACAAGGTCTCCGTAGGTGAACCTGCGGAGGGATCATTACCGAGTGAGGGCCTCCGGGCTCGATCTCCCACCCTTTGACAAACGTCCGGTTTGCCTCGGGGGTGACCCGGATCTCACAACGTCCGGGTGCCCCCGGAGGGATACCTACTCTGCATTTTGGCGTCGGAGTCAAACAGTAAATGGAATGAAAACTTTCAACAACGGATCTCTTGGTTCTGGCATCGATGAAGAACGCAGCGAAATGCGATAAGTAATGTGAATTGCAGAATTCAGTGAATCATCGAATCTTTGAACGCACATTGCGCCCTTTGGCATTCCGAAGGGCATGCCCGTTCGAGCGTCATTTCACCAATCAAGCCTGGCTTGGTGTTGGGCCCCGGGGGTGACCCGGA…	k__Fungi	p__Ascomycota	c__Dothideomycetes	o__Capnodiales	f__	g__
ASV144	AAGTCGTAACAAGGTCTCCGTAGGTGAACCTGCGGAGGGATCATTACCGAGTGAGGGCCTCCGGGCTCGATCTCCCACCCTTTGACAAACGTCCGGTTTGCCTCGGGGGTGACCCGGATCTCACAACGTCCGGGTGCCCCCGGAGGGATACCTACTCTGCATTTTGGCGTCGGAGTCAAACAGTAAATGGAATGAAAACTTTCAACAACGGATCTCTTGGTTCTGGCATCGATGAAGAACGCAGCGAAATGCGATAAGTAATGTGAATTGCAGAATTCAGTGAATCATCGAATCTTTGAACGCACATTGCGCCCTTTGGCATTCCGAAGGGCATGCCCGTTCGAGCGTCATTTCACCAATCAAGCCTGGCTTGGTGTTGGGCCCCGGGGGTGACCCGGA…	k__Fungi	p__Ascomycota	c__Dothideomycetes	o__Capnodiales	f__	g__
ASV145	AAGTCGTAACAAGGTCTCCGTAGGTGAACCTGCGGAGGGATCATTACCGAGTGAGGGCCTCCGGGTCCGACCTCCAACCCTTTGTTGACCAACACCTGTTGCCTCGGGGGCGACCCGGCCGTCGCGTCGGGCCCCCGGTGGACCACACCAACGCTGTTTTCGTGCGTCGGAGTATCATGGAAATGAATCAAAACTTTCAACAACGGATCTCTTGGTTCTGGCATCGATGAAGAACGCAGCGAAATGCGATAAGTAATGTGAATTGCAGAATTCAGTGAATCATCGAATCTTTGAACGCACATTGCGCCCCTTGGCATTCCGAGGGGCATGCCTGTTCGAGCGTCATTTCACCACTCAAGCCTGGCTTGGTATTGGGCGGCGGGGCAGACCCGCGCCTCA…	k__Fungi	p__Ascomycota	c__Dothideomycetes	o__Capnodiales	f__	g__
ASV146	AAGTCGTAACAAGGTCTCCGTAGGTGAACCTGCGGAGGGATCATTACCGAGTGAGGGCCTCTGGCCCGACCTCCAACCCTCTGTTATTATACCTTTGTTGCCTCGGGGGTTATCCTTCACGGAGCCTCCGGTGGACCATCCATTTAAACTCTGCATCTATGCGTCGGGTTGATGAGACAAATCAATTAAAACTTTCAACAACGGATCTCTTGGTTCTGGCATCGATGAAGAACGCAGCGAAATGCGATAAGTAATGTGAATTGCAGAATTCAGTGAATCATCGAATCTTTGAACGCACATTGCGCCCCTTGGTATTCCGGGGGGCATGCCCGTTCGAGCGTCATTTCACCACACAAGCCTGGCTTGGTATTGAGCCCCGGGGGCGACCCGGGCTCGAAA…	k__Fungi	p__Ascomycota	c__Dothideomycetes	o__Capnodiales	f__Teratosphaeriaceae	g__
ASV147	AAGTCGTAACAAGGTCTCCGTAGGTGAACCTGCGGAGGGATCATTACCGAGTGAGGGCCTCTGGCCCGACCTCCAACCCTTTGTCATCCAAACCATTGTTGCCTCGGGGGCGACCCGCGCCCGTCGGCGTCGGGGCCCCCGACGGACCATTTCAAAACTCTGCATCTTTGCGTCGGGTTTAAAAAGTTTAATTGATTAAAACTTTCAACAACGGATCTCTTGGTTCTGGCATCGATGAAGAACGCAGCGAAATGCGATAAGTAATGTGAATTGCAGAATTCAGTGAATCATCGAGTTTTTGAACGCACACTGCGCCCCTTGGTATTCCGGGGGGCATGCCCGTTCGAGCGTCATTTCACCAATCAAGCCTGGCTTGGTATTGGGCCACGGGGGCGACCC…	k__Fungi	p__Ascomycota	c__Dothideomycetes	o__Capnodiales	f__	g__
ASV148	AAGTCGTAACAAGGTCTCCGTAGGTGAACCTGCGGAGGGATCATTACCGAGTGAGGGCCTCTGGCCCGATCTCCAACCCAATGTTGACCAACACCTGTTGCCTCGGGGGTGACCCGGACGCCGACGCGTCGGGGCCCCCGGTGGACCATTTCAACTCTGTGTCTGTACGTCGGAGTCTAAAGTTAATCAATTAAAACTTTCAACAACGGATCTCTTGGTTCTGGCATCGATGAAGAACGCAGCGAAATGCGATAAGTAATGTGAATTGCAGAATTCAGTGAATCATCGAATCTTTGAACGCACATCGCGCCCTTTGGTATTCCGAGGGGCATGCCTGTTCGAGCGTCATTACACTACTCAAGCCTGGCTTGGTATTGGGCGACGGGACTGTCCCGCGCC…	k__Fungi	p__Ascomycota	c__	o__	f__	g__
ASV149	AAGTCGTAACAAGGTCTCCGTAGGTGAACCTGCGGAGGGATCATTACCGAGTGAGGGCCTCTGGCCCGATCTCCAACCCAATGTTGACCAACACCTGTTGCCTCGGGGGTGACCCGGACGCCGACGCGTCGGGGCCCCCGGTGGGCCATTTCAACTCTGTGTCTGTACGTCGGAGTCTAAAGTTAATCAATTAAAACTTTCAACAACGGATCTCTTGGTTCTGGCATCGATGAAGAACGCAGCGAAATGCGATAAGTAATGTGAATTGCAGAATTCAGTGAATCATCGAATCTTTGAACGCACATCGCGCCCTTTGGTATTCCGAGGGGCATGCCTGTTCGAGCGTCATTACACTACTCAAGCCTGGCTTGGTATTGGGCGACGGGACTGTCCCGCGCC…	k__Fungi	p__Ascomycota	c__Lecanoromycetes	o__Peltigerales	f__Pannariaceae	g__Pectenia	Pectenia	lichenized							non-aquatic			thallus_photosynthetic	apothecium_(hymenium_on_surface)	smooth			cyanobacterial
ASV150	AAGTCGTAACAAGGTCTCCGTAGGTGAACCTGCGGAGGGATCATTACCGAGTGAGGGCTCGCGCCCGACCTCCAACCCTTTGAAGTGACCAAACTCTGTTGCCTTGGGGGGTGACCCGGCCACCGCGTCGGGCCACCCCCCACGGACCACTCAGACACTGCGTTTTGCGTCGGAGTTTAAAGGAAATCAATCAAAACTTTCAACAACGGATCTCTTGGTTCTGGCATCGATGAAGAACGCAGCGAAATGCGATAAGTAATGTGAATTGCAGAATTCAGTGAATCATCGAATCTTTGAACGCACATTGCGCCCCTTGGCATTCCGGGGGGCATGCCCGTTCGAGCGTCATGTAAAACCTCAAGCCTGGCTTGGTATTGGGCCCCGGGACCAACCCGGACC…	k__Fungi	p__Ascomycota	c__Dothideomycetes	o__Capnodiales	f__	g__
ASV151	AAGTCGTAACAAGGTCTCCGTAGGTGAACCTGCGGAGGGATCATTACCGAGTGAGGGCTTCGGCCCGACCTCCAACCCTTTTGTTGACCAACACCTGTTGCCTCGGGGGTGGTCCGGCCGCGGCCTTCGCGCCGGGTCGCCGGGCGCCCCCAGAGGACCATTCCAACTCTGTATCTTTGCGTCGGAGTATTCATTAAATGAATTAAAACTTTCAACAACGGATCTCTTGGTTCTGGCATCGATGAAGAACGCAGCGAAATGCGATAAGTAATGTGAATTGCAGAATTCAGTGAATCATCGAATCTTTGAACGCACATTGCGCCCTTTGGTATTCCGAAGGGCATGCCCGTTCGAGCGTCATTAACACCACTCAAGCCTGGCTTGGTATTGGGCGTCGAG…	k__Fungi	p__Ascomycota	c__Dothideomycetes	o__Capnodiales	f__	g__
ASV152	AAGTCGTAACAAGGTCTCCGTAGGTGAACCTGCGGAGGGATCATTACCGAGTGAGGGCTTCGGCTCGACCTCCAACCCTTTGTTGACCAACACCCGGTTGCCTCGGGGGCGACCCAGACCCGGCTCCGTGGCGCCGGGCCCGATGAGCCCCCGATGGACTACGAGAACTCTGTATTCCTGCGTCAGAGTATTGAAGCAAATCAATCAAAACTTTCAACAACGGATCTCTTGGTTCTGGCATCGATGAAGAACGCAGCGAAATGCGATAAGTAATGTGAATTGCAGAATTCAGTGAATCATCGAATCTTTGAACGCACATTGCGCCCTTTGGTATTCCGGGGGGCATGCCCGTTCGAGCGTCATTAAAACCCCTCAAGCCTGGCTTGGTATTGGGCGGCG…	k__Fungi	p__Ascomycota	c__Dothideomycetes	o__Capnodiales	f__	g__
ASV153	AAGTCGTAACAAGGTCTCCGTAGGTGAACCTGCGGAGGGATCATTACCGAGTGAGGGCTTCGGCTCGACCTCCAACCCTTTGTTTCCGTACCTCGTTGCCTCGGGGGTTAGCCGGCCTCTGACCGGCGCCCCCGCAGGACCCGTCCAACTCGGCTTTACCGTGCGTCAGAGTTAAAAGGATAAATGAAACAAAACTTTCAACAACGGATCTCTTGGTTCTGGCATCGATGAAGAACGCAGCGAAATGCGATAAGTAATGTGAATTGCAGAATTCAGTGAATCATCGAATCTTTGAACGCACATTGCGCCCCTTGGCAGTCCGAGGGGCATGCCTGTTCGAGCGTCATTTCACCAATCAAGCCTGGCTTGGTATTGGGCGCCGCGGGTCCCCCGCGCGCC…	k__Fungi	p__Ascomycota	c__Dothideomycetes	o__Capnodiales	f__Mycosphaerellaceae	g__
ASV154	AAGTCGTAACAAGGTCTCCGTAGGTGAACCTGCGGAGGGATCATTACCGAGTGAGGGTCCCAAGGCCCGACCTCCAACCCTTTGTTATCCAAACCATTGTTGCCTCGGGGGCGACCCGCGCCTGTCGGCGTCGGGGCCCCCGATGGACCATCCCAAAACTCTGCATCTTTGCGTCGGGTTTAAAAGTTTAATTGATTAAAACTTTCAACAACGGATCTCTTGGTTCTGGCATCGATGAAGAACGCAGCGAAATGCGATAAGTAATGTGAATTGCAGAATTCAGTGAATCATCGAGTTTTTGAACGCACACTGCGCCCCTTGGTATTCCGGGGGGCATGCCCGTTCGAGCGTCATTTCACCAATCAAGCCTGGCTTGGTATTGGGCCACGGGGGCGACCC…	k__Fungi	p__Ascomycota	c__Dothideomycetes	o__Capnodiales	f__	g__
ASV155	AAGTCGTAACAAGGTCTCCGTAGGTGAACCTGCGGAGGGATCATTACCGAGTGAGGGTCTCCGACCCGACCTCCAACCCTTTGTCAATCAAAACCTGTTGCCTCGGGGGCGACCCGGCCTCCGGGCGGGGCCCCCGGCGGACCATCAAACTCTGCATCGGAGCGTCGGAGTACATGATAAATTGATTGAAAACTTTCAACAACGGATCTCTTGGTTCTGGCATCGATGAAGAACGCAGCGAAATGCGATAAGTAATGTGAATTGCAGAATTCAGTGAATCATCGAGTTTTTGAACGCACATTGCGCCCTTTGGTATTCCGAGGGGCACGCCCGTTCGAGCGTCATTTCACCACTCAAGCCTGGCTTGGTGTTGGGTCCACGGGGGCGACCCGGACCTCA…	k__Fungi	p__Ascomycota	c__Dothideomycetes	o__Capnodiales	f__	g__
ASV156	AAGTCGTAACAAGGTCTCCGTAGGTGAACCTGCGGAGGGATCATTACCGAGTGAGGGTTTCGGCCCAACCTCCAACCCTTTGTTGACCAACACCTGTTGCCTCGGGGGCGGTCCGGCCGCGGACTTCGCGCCGGCCCCCCAGGGGACCACTTTAACTCTGTATTTCTGCGTCGGAGTTCTTTACGAATTGACTAAAACTTTCAACAACGGATCTCTTGGTTCTGGCATCGATGAAGAACGCAGCGAAATGCGATAAGTAATGTGAATTGCAGAATTCAGTGAATCATCGAATCTTTGAACGCACATTGCGCCCTTTGGTATTCCGAAGGGCATACCCGTTCGAGCGTCATTACACCACTCAAGCCTGGCTTGGTGTTGGGCGGCGAGGCCCCCTCGCGC…	k__Fungi	p__Ascomycota	c__Dothideomycetes	o__Capnodiales	f__	g__
ASV157	AAGTCGTAACAAGGTCTCCGTAGGTGAACCTGCGGAGGGATCATTACCGAGTGAGGGTTTCGGCCCGACCTCCAACCCATTGTTGACCAACACCAGTTGCCTCGGGGGCGACCCGGACGCGGCTTCCGCGCCGGGCCCTCAGGGGACCATTTAAACTCTGTATTCTTGCGTCGGAGTACTTGATGAATCAATCAAAACTTTCAACAACGGATCTCTTGGTTCTGGCATCGATGAAGAACGCAGCGAAATGCGATAAGTAATGTGAATTGCAGAATTCAGTGAATCATCGAATCTTTGAACGCACATTGCGCCCTTTGGTATTCCGAAGGGCACACCCGTTCGAGCGTCATTACACCACTCAAGCCTGGCTTGGTATTGGGCGGCGAGGCACTCCTCGCG…	k__Fungi	p__Ascomycota	c__	o__	f__	g__
ASV158	AAGTCGTAACAAGGTCTCCGTAGGTGAACCTGCGGAGGGATCATTACCGAGTGAGGGTTTCGGCCCGACCTCCAACCCATTGTTGACCAACACCTGTTGCCTCGGGGGCGACCTGGACGCGGCTTCCGCGCCGGGCCCTCAGAGGACCGTTAAACTCTGTATTCTTGCGTCGGAGTACTTGATGAATCAATCAAAACTTTCAACAACGGATCTCTTGGTTCTGGCATCGATGAAGAACGCAGCGAAATGCGATAAGTAATGTGAATTGCAGAATTCAGTGAATCATCGAATCTTTGAACGCACATTGCGCCCTTTGGTATTCCGAAGGGCACACCCGTTCGAGCGTCATTACACCACTCAAGCCTGGCTTGGTATTGGGCGGCGAGGCACTCCTCGCGC…	k__Fungi	p__Ascomycota	c__	o__	f__	g__
ASV159	AAGTCGTAACAAGGTCTCCGTAGGTGAACCTGCGGAGGGATCATTACCGAGTGAGGGTTTCGGCCCGACCTCCAACCCTTTGTTGACCTAACACCTGTTGCCTCGGGGGCGGTCCGGCCGCGGACCTCGCGCCGGCCCCCCAGGGGACCATTTCAACTCTGTATTTCTGCGTCAGAGTACTTGATGAATCAATCAAAACTTTCAACAACGGATCTCTTGGTTCTGGCATCGATGAAGAACGCAGCGAAATGCGATAAGTAATGTGAATTGCAGAATTCAGTGAATCATCGAATCTTTGAACGCACATTGCGCCCTTTGGTATTCCGAAGGGCATACCCGTTCGAGCGTCATTACACCACTCAAGCCTGGCTTGGTATTGGGCGACGAGGTCTCCTCGCG…	k__Fungi	p__Ascomycota	c__Dothideomycetes	o__Capnodiales	f__	g__
ASV160	AAGTCGTAACAAGGTCTCCGTAGGTGAACCTGCGGAGGGATCATTACCGAGTGAGGGTTTCGGCCCGACCTCCAACCCTTTTGTTGACCAACACCTGTTGCCTCGGGGGCGGTCCGGCCGCGGCTTCCGCGTCGGCCCCCAGGGGACCACTTCAACTCTGTATTTCTGCGTCGGAGTACTTTATGAATCAATCAAAACTTTCAACAACGGATCTCTTGGTTCTGGCATCGATGAAGAACGCAGCGAAATGCGATAAGTAATGTGAATTGCAGAATTCAGTGAATCATCGAATCTTTGAACGCACATTGCGCCCTTTGGTATTCCGAAGGGCATACCCGTTCGAGCGTCATTACACCACTCAAGCCTGGCTTGGTATTGGGCAGCGAGGCCTCCTCGCGC…	k__Fungi	p__Ascomycota	c__	o__	f__	g__
ASV161	AAGTCGTAACAAGGTCTCCGTAGGTGAACCTGCGGAGGGATCATTACCGAGTGAGGGTTTCGGCCCGACCTCCAACCCTTTTGTTGACCAACACCTGTTGCCTCGGGGGCGGTCCGGCCGCGGCTTCCGCGTCGGCCCCCCCGGGGACCACTTCAACTCTGTATTTCTGCGTCGGAGTACTTTATGAATCAATCAAAACTTTCAACAACGGATCTCTTGGTTCTGGCATCGATGAAGAACGCAGCGAAATGCGATAAGTAATGTGAATTGCAGAATTCAGTGAATCATCGAATCTTTGAACGCACATTGCGCCCTTTGGTATTCCGAAGGGCATACCCGTTCGAGCGTCATTACACCACTCAAGCCTGGCTTGGTATTGGGCAGCGAGGCCTCCTCGCG…	k__Fungi	p__Ascomycota	c__	o__	f__	g__
ASV162	AAGTCGTAACAAGGTCTCCGTAGGTGAACCTGCGGAGGGATCATTACCGAGTGAGGGTTTCGGCCCGACCTCCAACCCTTTTGTTGACCAACACCTGTTGCCTCGGGGGCGGTCCGGCCGCGGCTTCCGCGTCGGCCCCCTAGGGGACCACTTCAACTCTGTATTTCTGCGTCGGAGTACTTTATGAATCAATCAAAACTTTCAACAACGGATCTCTTGGTTCTGGCATCGATGAAGAACGCAGCGAAATGCGATAAGTAATGTGAATTGCAGAATTCAGTGAATCATCGAATCTTTGAACGCACATTGCGCCCTTTGGTATCCCGAAGGGCATACCCGTTCGAGCGTCATTACACCACTCAAGCCTGGCTTGGTATTGGGCAGCGAGGCCTCCTCGCG…	k__Fungi	p__Ascomycota	c__	o__	f__	g__
ASV163	AAGTCGTAACAAGGTCTCCGTAGGTGAACCTGCGGAGGGATCATTACCGAGTGAGGGTTTCGGCCCGACCTCCAACCCTTTTGTTGACCAACACTGTTGCCTCGGGGGCGGCCCGGCCGCGGACTTCGCGCCGGCCCCCCAGGGGACCACTTAACTCTGTATTTCTGCGTCGGAGTTCTTTACGAATTAACTAAAACTTTCAACAACGGATCTCTTGGTTCTGGCATCGATGAAGAACGCAGCGAAATGCGATAAGTAATGTGAATTGCAGAATTCAGTGAATCATCGAATCTTTGAACGCACATTGCGCCCTTTGGTATTCCGAAGGGCATACCCGTTCGAGCGTCATTACACCACTCAAGCTTGGCTTGGTATTGGACGGCGAGGCCTCCTCGCGTC…	k__Fungi	p__Ascomycota	c__Dothideomycetes	o__Capnodiales	f__	g__
ASV164	AAGTCGTAACAAGGTCTCCGTAGGTGAACCTGCGGAGGGATCATTACCGAGTGAGGGTTTCGGCCCGACCTCCAACCCTTTTGTTGACCAACACTGTTGCCTCGGGGGCGGCCCGGCCGCGGACTTCGCGCCGGCCCCCCAGGGGACCACTTAACTCTGTATTTCTGCGTCGGAGTTCTTTACGAATTAACTAAAACTTTCAACAACGGATCTCTTGGTTCTGGCATCGATGAAGAACGCAGCGAAATGCGATAAGTAATGTGAATTGCAGAATTCAGTGAATCATCGAATCTTTGAACGCACATTGCGCCCTTTGGTATTCCGAAGGGCATACCCGTTCGAGCGTCATTACACCACTCAAGCTTGGCTTGGTATTGGACGGCGAGGCCTCCTCGCGTC…	k__Fungi	p__Ascomycota	c__Dothideomycetes	o__Capnodiales	f__	g__
ASV165	AAGTCGTAACAAGGTCTCCGTAGGTGAACCTGCGGAGGGATCATTACCGAGTGAGGGTTTCGGCCCGACCTCCAACCCTTTTGTTGACCAACACTGTTGCCTCGGGGGCGGCCCGGCCGCGGACTTCGCGCCGGCCCCCCCAGGGGACCACTTTTAACTCTGTATTTCTGCGTCGGAGTTCTTTACGAATTAACTAAAACTTTCAACAACGGATCTCTTGGTTCTGGCATCGATGAAGAACGCAGCGAAATGCGATAAGTAATGTGAATTGCAGAATTCAGTGAATCATCGAATCTTTGAACGCACATTGCGCCCTTTGGTATTCCGAAGGGCATACCCGTTCGAGCGTCATTACACCATTCAAGCTTGGCTTGGTATTGGACGGTGAGGCCTCCTCGC…	k__Fungi	p__Ascomycota	c__Dothideomycetes	o__Capnodiales	f__	g__
ASV166	AAGTCGTAACAAGGTCTCCGTAGGTGAACCTGCGGAGGGATCATTACCGAGTGAGGGTTTTGGCCCGACCTCCAACCCATTGTTGACCAACACCAGTTGCCTCGGGGGCGACCCGGACGCGGCTTCCGCGCCGGGCCCTCAGGGGACCATTTAAACTCTGTATTCTTGCGTCGGAGTACTTGATGAATCAATCAAAACTTTCAACAACGGATCTCTTGGTTCTGGCATCGATGAAGAACGCAGCGAAATGCGATAAGTAATGTGAATTGCAGAATTCAGTGAATCATCGAATCTTTGAACGCACATTGCGCCCTTTGGTATTCCGAAGGGCACACCCGTTCGAGCGTCATTACACCACTCAAGCCTGGCTTGGTATTGGGCGGCGAGGCACTCCTCGCG…	k__Fungi	p__Ascomycota	c__	o__	f__	g__
ASV167	AAGTCGTAACAAGGTCTCCGTAGGTGAACCTGCGGAGGGATCATTACCGAGTTCAGGCCCTCGCGGGCAGATCTCCCACCCTTGTGTATTCATACTTTTGTTGCTTTGGCAGGCCGCTGGGCTTCGACCTGGCCACCGGCTCTGGAGCTGGTGTGCGCCTGCCGGAGGACCCCCAAACTCTGGTTATCTGTGTCGTCTGAGTACTATACAATCGTTAAAACTTTCAACAACGGATCTCTTGGTTCTGGCATCGATGAAGAACGCAGCGAAATGCGATAAGTAATGAGAATTGCAGAATTCAGTGGATCATCGAATCTTTGAACGCACATTGCGCCCCTTGGTATTCCGAGGGGCATGCCTGTTCGAGCGTCATTTCAACCCTCAAGCTCTGCTTGGTCT…	k__Fungi	p__Ascomycota	c__Leotiomycetes	o__Helotiales	f__Helotiaceae	g__Scytalidium	Scytalidium aurantiacum	wood_saprotroph	litter_saprotroph	animal_parasite_some_species_mycoparasite_some_species			wood,leaf/fruit/seed,soil,animal_material	soft_rot	partly_aquatic	opportunistic_human_parasite		filamentous_mycelium
ASV168	AAGTCGTAACAAGGTCTCCGTAGGTGAACCTGCGGAGGGATCATTACCGAGTTCATGCCCCCTCGCGGGGTAGATCTCCCCACCCTTGTGTATTTCTTGTGTTCGTGTTGCTTTGGCAGGCCGTGGGCCTAGCTCACCACCGGCTCGCTCTCGCGGGGCTGGTGCGCGCCTGCCAGAGGACCCTTCAAACTCTGGTTTTGTCAGTGTCGTCTGAGCATGATAAACAATCGTTAAAACTTTCAACAACGGATCTCTTGGTTCTGGCATCGATGAAGAACGCAGCGAAATGCGATAAGTAATGTGAATTGCAGAATTCAGTGAATCATCGAATCTTTGAACGCACATTGCGCCCCTTGGTATTCCGAGGGGCATGCCTGTTCGAGCGTCATTTCAACCCCT…	k__Fungi	p__Ascomycota	c__Leotiomycetes	o__Helotiales	f__Helotiaceae	g__Scytalidium	Scytalidium	wood_saprotroph	litter_saprotroph	animal_parasite_some_species_mycoparasite_some_species			wood,leaf/fruit/seed,soil,animal_material	soft_rot	partly_aquatic	opportunistic_human_parasite		filamentous_mycelium
ASV169	AAGTCGTAACAAGGTCTCCGTAGGTGAACCTGCGGAGGGATCATTACCGAGTTCATGCCCCCTTGTGGGGTAGATCTCCCACCCTTTGTGTATCTTAACCTTTTGTTGCTTTGGCAGGCCGCTGGGCTGCAAGCCTGGCCACCGGCTCCCTGGAGCTGGCGCGCGCCTGCCAGAGGACCTCCAAACTCATGTTTGCCAGTGTCGTCTGAGTATCATTGCAAATCGTTAAAACTTTCAACAACGGATCTCTTGGTTCTGGCATCGATGAAGAACGCAGCGAAATGCGATAAGTAATGTGAATTGCAGAATTCAGTGAATCATCGAATCTTTGAACGCACATTGCGCCCCTTGGTATTCCGAGGGGCATGCCTGTTCGAGCGTCATTTCAACCCTCAAGCT…	k__Fungi	p__Ascomycota	c__Leotiomycetes	o__Helotiales	f__Helotiaceae	g__Scytalidium	Scytalidium	wood_saprotroph	litter_saprotroph	animal_parasite_some_species_mycoparasite_some_species			wood,leaf/fruit/seed,soil,animal_material	soft_rot	partly_aquatic	opportunistic_human_parasite		filamentous_mycelium
ASV172	AAGTCGTAACAAGGTCTCCGTAGGTGAACCTGCGGAGGGATCATTACCGAGTTCATGCCCCCTTGTGGGGTAGATCTCCCACCCTTTGTGTATCTTAACCTTTTGTTGCTTTGGCAGGCCGCTGGGCTGCAAGCCTGGCCACCGGCTCCCTGGAGCTGGCGCGCGCCTGCCAGAGGACCTCCAAACTCATGTTTGTCAGTGTCGTCTGAGTATCATCGCAAATCGTTAAAACTTTCAACAACGGATCTCTTGGTTCTGGCATCGATGAAGAACGCAGCGAAATGCGATAAGTAATGTGAATTGCAGAATTCAGTGAATCATCGAATCTTTGAACGCACCTTGCGCTCCTTGGTATTCCGAGGAGCATGCCTGTTTGAGTGTCATGGAATTATCAACTTC…	k__Fungi	p__Basidiomycota	c__Agaricomycetes	o__Polyporales	f__Meruliaceae	g__Luteoporia	Luteoporia	wood_saprotroph					wood	white_rot	non-aquatic			filamentous_mycelium	corticioid	poroid
ASV170	AAGTCGTAACAAGGTCTCCGTAGGTGAACCTGCGGAGGGATCATTACCGAGTTCATGCCCCCTTGTGGGGTAGATCTCCCACCCTTTGTGTATCTTAACCTTTTGTTGCTTTGGCAGGCCGCTGGGCTGCAAGCCTGGCCACCGGCTCCCTGGAGCTGGCGCGCGCCTGCCAGAGGACCTCCAAACTCATGTTTGTCAGTGTCGTCTGAGTATCATCGCAAATCGTTAAAACTTTCAACAACGGATCTCTTGGTTCTGGCATCGATGAAGAACGCAGCGAAATGCGATAAGTAATGTGAATTGCAGAATTCAGTGAATCATCGAATCTTTGAACGCACATTGCGCCCCTTGGTATTCCGAGGGGCATGCCTGTTCGAGCGTCATTTCAACCCTCAAGCT…	k__Fungi	p__Ascomycota	c__Leotiomycetes	o__Helotiales	f__Helotiaceae	g__Scytalidium	Scytalidium	wood_saprotroph	litter_saprotroph	animal_parasite_some_species_mycoparasite_some_species			wood,leaf/fruit/seed,soil,animal_material	soft_rot	partly_aquatic	opportunistic_human_parasite		filamentous_mycelium
ASV171	AAGTCGTAACAAGGTCTCCGTAGGTGAACCTGCGGAGGGATCATTACCGAGTTCATGCCCCCTTGTGGGGTAGATCTCCCACCCTTTGTGTATCTTAACCTTTTGTTGCTTTGGCAGGCCGCTGGGCTGCAAGCCTGGCCACCGGCTCCCTGGAGCTGGCGCGCGCCTGCCAGAGGACCTCCAAACTCATGTTTGTCAGTGTCGTCTGAGTATCATCGCAAATCGTTAAAACTTTCAACAACGGATCTCTTGGTTCTGGCATCGATGAAGAACGCAGCGAAATGCGATAAGTAATGTGAATTGCAGAATTCAGTGAATCATCGAATCTTTGAACGCACATTGCGCCCCTTGGTATTCCGAGGGGCATGCCTGTTCGAGCGTCATTTCAACCCTCAAGCT…	k__Fungi	p__Ascomycota	c__Leotiomycetes	o__Helotiales	f__Helotiaceae	g__Scytalidium	Scytalidium	wood_saprotroph	litter_saprotroph	animal_parasite_some_species_mycoparasite_some_species			wood,leaf/fruit/seed,soil,animal_material	soft_rot	partly_aquatic	opportunistic_human_parasite		filamentous_mycelium
ASV173	AAGTCGTAACAAGGTCTCCGTAGGTGAACCTGCGGAGGGATCATTACCGAGTTCATGCCCCTAGGGGTAGATCTCCCACCCTGTGTTATCAGTACCTTTGTTGCTTTGGCGGGCCGTCAGGCTTCGGTCAGGCTACCGGCCCCGGCTGGTGAGCGCCCGCCAGAGGACCCTAAACCCTGAATGTTAGTGTTGTCTGAGTACTATACAATAGTTAAAACTTTCAACAACGGATCTCTTGGTTCTGGCATCGATGAAGAACGCAGCGAAATGCGATAAGTAATGTGAATTGCAGAATTCAGTGAATCATCGAATCTTTGAACGCACATTGCGCCCCCTGGTATTCCGAGGGGCATGCCTGTTCGAGCGTCATTACAACCCTCAAGCTCTGCTTGGTCTTGG…	k__Fungi	p__Ascomycota	c__Leotiomycetes	o__Helotiales	f__Helotiales_fam_Incertae_sedis	g__Leptodontidium	Leptodontidium	litter_saprotroph	ericoid_mycorrhizal		root_endophyte_dark_septate		leaf/fruit/seed		partly_aquatic			filamentous_mycelium	None	none
ASV174	AAGTCGTAACAAGGTCTCCGTAGGTGAACCTGCGGAGGGATCATTACCGAGTTCATGCCCTCACGGGTAGATCTCCCACCCTTGTGTATTCCATGTTTGTGTTGCTTTGGCAGGCCGTGGGCCTCGCCCACCACCGGCCCTCGGGCTGGTGCGCGCCTGCCAGAGGACTCTTTAAACTCTGTTTGTTAGTGTCGTCTGAGTATGATAAACAATCGTTAAAACTTTCAACAACGGATCTCTTGGTTCTGGCATCGATGAAGAACGCAGCGAAATGCGATAAGTAATGTGAATTGCAGAATTCAGTGAATCATCGAATCTTTGAACGCACATTGCGCCCCTTGGTATTCCGAGGGGCATGCCTGTTCGAGCGTCATTTCAACCCCTCAAGCCTTAGCTTGG…	k__Fungi	p__Ascomycota	c__Leotiomycetes	o__Helotiales	f__Helotiaceae	g__Scytalidium	Scytalidium	wood_saprotroph	litter_saprotroph	animal_parasite_some_species_mycoparasite_some_species			wood,leaf/fruit/seed,soil,animal_material	soft_rot	partly_aquatic	opportunistic_human_parasite		filamentous_mycelium
ASV175	AAGTCGTAACAAGGTCTCCGTAGGTGAACCTGCGGAGGGATCATTACCGAGTTCATGCCCTCACGGGTAGATCTCCCACCCTTGTGTATTTTATGTTTGTGTTGCTTTGGCAGGCCGTGGGCCGCGCCCACCACCGGCTCTCGGGCTGGTGCGTGCCTGCCAGAGGACCCCCCAAACTCTGTTTGTCAGTGTCGTCTGAGTATGATAACAATCGTTAAAACTTTCAACAACGGATCTCTTGGTTCTGGCATCGATGAAGAACGCAGCGAAATGCGATAAGTAATGTGAATTGCAGAATTCAGTGAATCATCGAATCTTTGAACGCACATTGCGCCCCTTGGTATTCCGAGGGGCATGCCTGTTCGAGCGTCATTTCAACCCCTCAAGCCTCAGCTTGGT…	k__Fungi	p__Ascomycota	c__Leotiomycetes	o__Helotiales	f__Helotiaceae	g__Scytalidium	Scytalidium	wood_saprotroph	litter_saprotroph	animal_parasite_some_species_mycoparasite_some_species			wood,leaf/fruit/seed,soil,animal_material	soft_rot	partly_aquatic	opportunistic_human_parasite		filamentous_mycelium
ASV176	AAGTCGTAACAAGGTCTCCGTAGGTGAACCTGCGGAGGGATCATTACCGAGTTCATGCCCTCACGGGTAGATCTCCCACCCTTGTGTATTTTATGTTTGTGTTGCTTTGGCAGGCCGTGGGCTGCGCCCACCACCGGCTCTCGGGCTGGTGCGTGCCTGCCAGAGGACCCCCCAAACTCTGTTTGTCAGTGTCGTCTGAGTATGATAACAATCGTTAAAACTTTCAACAACGGATCTCTTGGTTCTGGCATCGATGAAGAACGCAGCGAAATGCGATAAGTAATGTGAATTGCAGAATTCAGTGAATCATCGAATCTTTGAACGCACATTGCGCCCCTTGGTATTCCGAGGGGCATGCCTGTTCGAGCGTCATTTCAACCCCTCAAGCCTCAGCTTGGT…	k__Fungi	p__Ascomycota	c__Leotiomycetes	o__Helotiales	f__Helotiaceae	g__Scytalidium	Scytalidium	wood_saprotroph	litter_saprotroph	animal_parasite_some_species_mycoparasite_some_species			wood,leaf/fruit/seed,soil,animal_material	soft_rot	partly_aquatic	opportunistic_human_parasite		filamentous_mycelium
ASV177	AAGTCGTAACAAGGTCTCCGTAGGTGAACCTGCGGAGGGATCATTACCGAGTTCGGGTAGCTTCGGCTGCTCAACTTCCAACCCTTTGTCTTGATATATATCTGTACCTTCCGGTTCGACTCGCATGGGCTCGGCCGGAAGAGACCGCATCAAACTCGTTCTAACTTTGTCATATCGTCATTTTAATAAATGAATCAAAACTTTCAACAACGGATCTCTTGGTTCTAGCATCGATGAAGAACGCAGCGAAATGCGATAAGTAATATGAATTGCAGAATTCAGTGAATCATCGAATCTTTGAACGCACATTGCGCCCTTTGGTATTCCATAGGGCATGCCTGTTCGAGCGTTATATCAACCAATCAAGCCCTGCTTGGTCATGAATTTTAGTCTTGAGTT…	k__Fungi	p__Ascomycota	c__Dothideomycetes	o__Trypetheliales	f__Trypetheliaceae	g__Trypethelium	Trypethelium	lichenized	wood_saprotroph				wood		non-aquatic			thallus_photosynthetic	perithecium_(hymenium_hidden,_narrow_opening)	closed			trentepohlioid
ASV178	AAGTCGTAACAAGGTCTCCGTAGGTGAACCTGCGGAGGGATCATTACCGAGTTCGTGCCCCTCGCGGGCAGATCTCCCACCCCTGTGTACCCTACCTCTGTTGCTTTGGCAGGCCGCTGGGCTTCGGCCTGGCCACCGGCTCCCGGGCTGGCGCGCGCCTGCCAGAGGACCCCCAAACTCTGGTTATCTGTGTCGTCTGAGTACCATACAATCGTTAAAACTTTCAACAACGGATCTCTTGGTTCTGGCATCGATGAAGAACGCAGCGAAATGCGATAAGTAATGAGAATTGCAGAATTCAGTGGATCATCGAATCTTTGAACGCACATTGCGCCCCTTGGTATTCCGAGGGGCATGCCTGTTCGAGCGTCATTTCAACCCTCAAGCTCTGCTTGGTCT…	k__Fungi	p__Ascomycota	c__Leotiomycetes	o__Helotiales	f__Helotiaceae	g__Scytalidium	Scytalidium aurantiacum	wood_saprotroph	litter_saprotroph	animal_parasite_some_species_mycoparasite_some_species			wood,leaf/fruit/seed,soil,animal_material	soft_rot	partly_aquatic	opportunistic_human_parasite		filamentous_mycelium
ASV179	AAGTCGTAACAAGGTCTCCGTAGGTGAACCTGCGGAGGGATCATTACCGAGTTGTCGCAAGACAATCTCCCTTTCTTGTGGTTGACTATGTTGCCTTGCCTTCGGGCAGGATTATTCTGAATCAGTGTCGTCTGAGATTTAATTAATAAATCAAAACTTTCAACAACGGATCTCTTGGTTCTGGCATCGATGAAGAACGCAGCGAAATGCGATAAGTAATGTGAATTGCAGAATTCCGTGAATCATCGAATCTTTGAACGCACATTGCGCCCTTTGGTATTCCGAAGGGCATGCCTGTTCGAGCGTCATTACACCTTCTATAAGGTCTTGGGAGATGCATACGCACTCCTCAAAAACAGTGGTGATAACTGTCTACTCACGCATAGTAATCTCTCTGCG…	k__Fungi	p__Ascomycota	c__Leotiomycetes	o__Helotiales	f__Chaetomellaceae	g__Sphaerographium	Sphaerographium	wood_saprotroph					wood		non-aquatic			filamentous_mycelium	clavarioid	smooth
ASV180	AAGTCGTAACAAGGTCTCCGTAGGTGAACCTGCGGAGGGATCATTACCGAGTTGTGGCAACACAATCTCCCGTTCTTGCTGTGTGACTGGTTGCCTTGCCTCCGGGCAGGATTACGCTGCATCAGTGTCGTCTGAGTATTTTCTAATACACAAAACTTTCAACAACGGATCTCTTGGTTCTGGCATCGATGAAGAACGCAGCGAAATGCGATAAGTAATGTGAATTGCAGACACCGTGAATCATCGAATCTTTGAACGCACATTGCGCCCTTTGGTATTCCGAAGGGCATGCCTGTTCGAGCGTCATTACACTCTTCTTCGGAGTCTTGGCCCTGACTGACGTCTGGCCTAAAGCGCTTGGTGGTGACCATCACTCACGCACAGTCATCTCTGCGAAGG…	k__Fungi	p__Ascomycota	c__Leotiomycetes	o__Helotiales	f__Chaetomellaceae	g__Pilidium	Pilidium eucalyptorum	plant_pathogen				leaf/fruit/seed_pathogen			non-aquatic			filamentous_mycelium	apothecium_(hymenium_on_surface)	smooth
ASV181	AAGTCGTAACAAGGTCTCCGTAGGTGAACCTGCGGAGGGATCATTACCGAGTTGTGGCAACACAATCTCCCGTTCTTGCTGTGTGACTGGTTGCCTTGCCTCCGGGCAGGATTACGCTGCATCAGTGTCGTCTGAGTATTTTCTAATACACAAAACTTTCAACAACGGATCTCTTGGTTCTGGCATCGATGAAGAACGCAGCGAAATGCGATAAGTAATGTGAATTGCAGACACCGTGAATCATCGAATCTTTGAACGCACATTGCGCCCTTTGGTATTCCGAAGGGCATGCCTGTTCGAGCGTCATTACACTCTTCTTCGGAGTCTTGGCCCTGACTGACGTCTGGCCTAAAGCGCTTGGTGGTGACCATCACTCACGCACAGTCATCTCTGCGAAGG…	k__Fungi	p__Ascomycota	c__Leotiomycetes	o__Helotiales	f__Chaetomellaceae	g__Pilidium	Pilidium eucalyptorum	plant_pathogen				leaf/fruit/seed_pathogen			non-aquatic			filamentous_mycelium	apothecium_(hymenium_on_surface)	smooth
ASV182	AAGTCGTAACAAGGTCTCCGTAGGTGAACCTGCGGAGGGATCATTACCGAGTTGTGGCAACACAATCTCCCTTTCTTGTTGTCGGTCTGGTTGCCTTGCCTTCGGGCAGGATTATTCTGAATCAGTGTCGTCTGAGTATTTATCAAATAATACAAAACTTTCAACAACGGATCTCTTGGTTCTGGCATCGATGAAGAACGCAGCGAAATGCGATAAGTAATGTGAATTGCAGACACCGTGAATCATCGAATCTTTGAACGCACATTGCGCCCTTTGGTATTCCGAAGGGCATGCCTGTTCGAGCGTCATTACACTATTCTTCGGAGTATTGGCACTGACTAACGTCTTGCCTAAAACACTTGGTGGTAACTATCAATCACGCATAGTAATCTCTGCGAA…	k__Fungi	p__Ascomycota	c__Leotiomycetes	o__Helotiales	f__Chaetomellaceae	g__Pilidium	Pilidium anglicum	plant_pathogen				leaf/fruit/seed_pathogen			non-aquatic			filamentous_mycelium	apothecium_(hymenium_on_surface)	smooth
ASV183	AAGTCGTAACAAGGTCTCCGTAGGTGAACCTGCGGAGGGATCATTACTGAGCGAGGGTCTCCGACCCGACCTCCAACCCTTTGTGATTAAAACCATGTTGCCTCGGGGGTGACCCGTGCTCGTCGCGGGCGCCCCCGGTGGACCACATCAAAACACTGCATCTTTGCGTCGAATAAACAAGTTTAATTTGATTAAAACTTTCAACAACGGATCTCTTGGTTCTGGCATCGATGAAGAACGCAGCGAAATGCGATAAGTAATGTGAATTGCAGAATTCAGTGAATCATCGAGTTTTTGAACGCACACTGCGCCCCTTGGTATTCCGGGGGGCATGCCCGTTCGAGCGTCATTTCACCAATCAAGCCTGGCTTGGTATTGGGCTCCGGGGGTGACCCGGGC…	k__Fungi	p__Ascomycota	c__Dothideomycetes	o__Capnodiales	f__	g__
ASV184	AAGTCGTAACAAGGTCTCCGTAGGTGAACCTGCGGAGGGATCATTACTGAGTGAGGGCCCTCGTGGTCCGACCTCCAACCCATTGTTGTCCGACTCTGTTGCCTCGGGGGCGACCCGGCGCTTCGGCGCCAGGGAGTCCCCGCTGGTCCACACAACTCTGCATCTTTGCGTCTGAGTAAACATTAAATGAAACAAAACTTTCAACAACGGATCTCTTGGTTCTGGCATCGATGAAGAACGCAGCGAAATGCGATAAGTAATGTGAATTGCAGAATTCAGTGAATCATCGAATCTTTGAACGCACATTGCGCCCCCTGGCATTCCGGGGGGCATGCCTGTTCGAGCGTCATTACACCACTCAAGCCTGGCTTGGTATTGGAGGTCGCGGTCCGCCGCGCC…	k__Fungi	p__Ascomycota	c__Dothideomycetes	o__Capnodiales	f__Mycosphaerellaceae	g__
ASV185	AAGTCGTAACAAGGTCTCCGTAGGTGAACCTGCGGAGGGATCATTACTGAGTGAGGGCCCTCGTGGTCCGACCTCCAACCCATTGTTGTCCGACTCTGTTGCCTCGGGGGCGACCCGGCGCTTCGGCGCCAGGGGGTCCCCGCTGGTCCACACAACTCTGCATCTTTGCGTCTGAGTAAACATTAAATGAAACAAAACTTTCAACAACGGATCTCTTGGTTCTGGCATCGATGAAGAACGCAGCGAAATGCGATAAGTAATGTGAATTGCAGAATTCAGTGAATCATCGAATCTTTGAACGCACATTGCGCCCCCTGGCATTCCGGGGGGCATGCCTGTTCGAGCGTCATTACACCACTCAAGCCTGGCTTGGTATTGGAGGTCGCGGTCCGCCGCGCC…	k__Fungi	p__Ascomycota	c__Dothideomycetes	o__Capnodiales	f__Mycosphaerellaceae	g__
ASV186	AAGTCGTAACAAGGTCTCCGTAGGTGAACCTGCGGAGGGATCATTACTGAGTGAGGGCCGCCGGCCCGACCTCCAACCCTTTGTGATTAAACCAATGTTGCCTCGGGGGTGACCCGGGCCCAGCCCGTTAGCCCCCGGTGGACCACTTCAAAACACTGCATCTTTGCATCAGTTTACAAGTTTAATTAATCAAAAACTTTCAACAACGGATCTCTTGGTTCTGGCATCGATGAAGAACGCAGCGAAATGCGATAAGTAATGTGAATTGCAGAATTCAGTGAATCATCGAGTTTTTGAACGCACACTGCGCCCCTTGGTATTCCGGGGGGCATGCCCGTTCGAGCGTCATTTCACCAATCAAGCCTGGCTTGGTATTGGGCCCCGGGGGTGACCCGGGCC…	k__Fungi	p__Ascomycota	c__Dothideomycetes	o__Capnodiales	f__	g__
ASV187	AAGTCGTAACAAGGTCTCCGTAGGTGAACCTGCGGAGGGATCATTACTGAGTGAGGGCCTCTGGCCCGACCTCCAACCCTTTGTATTACTATCTCCGTTGCCTCGGGGGTGACCCGTGCCTTTGCAAGGCGAAGGGACCCCCGGTGGACCACCTCAACACGTTTTCCTTGCGTCGGATGAAATGAGAAATTCATTTAAAACTTTCAACAACGGATCTCTTGGTTCTGGCATCGATGAAGAACGCAGCGAAATGCGATAAGTAATGTGAATTGCAGAATTCAGTGAATCATCGAATCTTTGAACGCACATTGCGCCCCTTGGTATTCCGGGGGGCATGCCTGTTCGAGCGTCATTTCACCAATCAAGCCTGGCTTGGTCTTGGACCTCGGGGGTGACCCG…	k__Fungi	p__Ascomycota	c__Dothideomycetes	o__Capnodiales	f__	g__
ASV188	AAGTCGTAACAAGGTCTCCGTAGGTGAACCTGCGGAGGGATCATTACTGAGTGAGGGCTCTGGCCCGACCTCCAACCCTTTTGTCGACCAACACCTGTTGCCTCGGGGGTGGTCCGGCCCCGGCTTTGGCGTCGGGCCTCCGGGCGCCCCCAGAGGACCATTTCAACTCTGTATCCGTACGTCGGAGTGTGAATGAAATCAATCAAAACTTTCAACAACGGATCTCTTGGTTCTGGCATCGATGAAGAACGCAGCGAAATGCGATAAGTAATGTGAATTGCAGAATTCAGTGAATCATCGAATCTTTGAACGCACATTGCGCCCTTTGGTATTCCGAAGGGCATACCCGTTCGAGCGTCATTACAACCCCTCAAGCCTGGCTTGGTATTGGGCGTCGGG…	k__Fungi	p__Ascomycota	c__Dothideomycetes	o__Capnodiales	f__	g__
ASV189	AAGTCGTAACAAGGTCTCCGTAGGTGAACCTGCGGAGGGATCATTACTGAGTGAGGGCTTCGGTCCGACCTCCAACCCTTTGTGAACCAAACTTGTTGCTTCGGGGGCGACCCTGCCGCTTCGGCGGTGCGGCGCCCCCGGAGGCCATTAAACACTGCATCATTGCGTCGGAGTTAAAGTAAATTAAACAAAACTTTCAACAACGGATCTCTTGGTTCCAGCATCGATGAAGAACGCAGCGAAATGCGATAAGTAATGTGAATTGCAGAATTCAGTGAATCATCGAATCTTTGAACGCACATTGCGCCCCCTGGTATTCCGGGGGGCATGCCTGTTCGAGCGTCATTTCACCACTCAAGCCTGGCTTGGTATTGGGCGTCGCGGCTCCGCGCGCCTTAA…	k__Fungi	p__Ascomycota	c__Dothideomycetes	o__Capnodiales	f__Mycosphaerellaceae	g__Pallidocercospora	Pallidocercospora heimii	plant_pathogen				leaf/fruit/seed_pathogen			non-aquatic			filamentous_mycelium	perithecium_(hymenium_hidden,_narrow_opening)	closed
ASV190	AAGTCGTAACAAGGTCTCCGTAGGTGAACCTGCGGAGGGATCATTACTGAGTGAGGGTCTCCGACCCGACCTCCAACCCTTTGTGATTAAACCATGTTGCCTCGGGGGTGACCCGCGCTCGTCACGGGCGCCCCCGGCGGACCACATCAAAACACTGCATCTTTGCGTCGGATAAACAAGTTTAATTTGATTAAAACTTTCAACAACGGATCTCTTGGTTCTGGCATCGATGAAGAACGCAGCGAAATGCGATAAGTAATGTGAATTGCAGAATTCAGTGAATCATCGAGTTTTTGAACGCACACTGCGCCCCTTGGTATTCCGGGGGGCATGCCCGTTCGAGCGTCATTTCACCAATCAAGCCTGGCTTGGTATTGGGCCCCGGGGGTGACCCGGGCC…	k__Fungi	p__Ascomycota	c__Dothideomycetes	o__Capnodiales	f__	g__
ASV191	AAGTCGTAACAAGGTCTCCGTAGGTGAACCTGCGGAGGGATCATTACTGAGTGAGGGTCTCTGACCCGACCTCCAACCCTTTGTGATTAAAACCATGTTGCCTCGGGGGTGACCCGTGCCCGTCGCGGGCGCCCCCGGTGGACCATTTCAAAACACTGCATCTATGCGTCGGATAAACAAGTTTAATTTGATTAAAACTTTCAACAACGGATCTCTTGGTTCTGGCATCGATGAAGAACGCAGCGAAATGCGATAAGTAATGTGAATTGCAGAATTCAGTGAATCATCGAGTTTTTGAACGCACACTGCGCCCCTTGGTATTCCGGGGGGCATGCCCGTTCGAGCGTCATTTCACCAATCAAGCCTGGCTTGGTATTGGGCCACGGGGGTGACCCGGGC…	k__Fungi	p__Ascomycota	c__Dothideomycetes	o__Capnodiales	f__	g__
ASV192	AAGTCGTAACAAGGTCTCCGTAGGTGAACCTGCGGAGGGATCATTACTGAGTGAGGGTCTCTGACCCGACCTCCAACCCTTTGTGATTAAAACCATGTTGCCTCGGGGGTGACCCGTGCTCGTCGCGGGCGCCCCCGGCGGACCACTTCAAAACACTGCATCTTTGCGTCGGATAAACAAGTTTAATTTGATTAAAACTTTCAACAACGGATCTCTTGGTTCTGGCATCGATGAAGAACGCAGCGAAATGCGATAAGTAATGTGAATTGCAGAATTCAGTGAATCATCGAGTTTTTGAACGCACACTGCGCCCCTTGGTATTCCGGGGGGCATGCCCGTTCGAGCGTCATTTCACCAATCAAGCCTGGCTTGGTATTGGGCCCCGGGGGTGACCCGGGC…	k__Fungi	p__Ascomycota	c__Dothideomycetes	o__Capnodiales	f__	g__
ASV193	AAGTCGTAACAAGGTCTCCGTAGGTGAACCTGCGGAGGGATCATTACTGAGTGAGGGTCTTTGACCCGACCTCCAACCCTTTGTTATTAAAACCACGTTGCCTCGGGGGTGACCCGCGCTCGTCGCGGGCGCCCCCGGTGGACCACTTCAAAACACTGCATCTTTGCGTCGGATAAACAAGTTTAATTTGATTAAAACTTTCAACAACGGATCTCTTGGTTCTGGCATCGATGAAGAACGCAGCGAAATGCGATAAGTAATGTGAATTGCAGAATTCAGTGAATCATCGAGTTTTTGAACGCACACTGCGCCCCTTGGTATTCCGGGGGGCATGCCCGTTCGAGCGTCATTTCACCAATCAAGCCTGGCTTGGTATTGGGCCCCGGGGGTGACCCGGGC…	k__Fungi	p__Ascomycota	c__Dothideomycetes	o__Capnodiales	f__	g__
ASV194	AAGTCGTAACAAGGTCTCCGTAGGTGAACCTGCGGAGGGATCATTACTGAGTTACCAACTCTCAAACCCTGTGAACCTACCTGTTTGTTCTTCTGGCGGGCGACCCCTGGGAGGGGTTGTAGCCAAGGTTTTGGCGCCCGCCAGCAGTACGCAAAACTCTTTGCTATACAGCTGTCTGAGCAACTATAAATAAAGAATCAAAACTTTCAACAACGGATCTCTTGGTTCTGGCATCGATGAAGAACGCAGCGAAATGCGATAAGTAATGTGAATTGCAGAATTCAACGAATCATCGAATCTTTGAACGCATATTGCGCCCACTGGTATTCCGGTGGGCATGCCTGTTCGAGCGTCATTTCAACCCTCAAGCGCTACCGCTTGGTGCTGGGGTCTTGCTGT…	k__	p__	c__	o__	f__	g__
ASV195	AAGTCGTAACAAGGTCTCCGTAGGTGAACCTGCGGAGGGATCATTACTGAGTTACTACGCTCAAACCCTGTGAACATACCCGTGGTTCTTCTGGCGGGCGGCCCTTGGGAAGGGCCGTAGCCTCGCGGCGCCCGTCAGCAGCACATACTCTTTGCTGTACAGCAGTCTGAGCTTCTATAAATAAGAATCAAAACTTTCAACAACGGATCTCTTGGTTCTGGCATCGATGAAGAACGCAGCGAAATGCGATAAGTAATGTGAATTGCAGAATTCAACGAATCATCGAATCTTTGAACGCATATTGCGCCCACTGGTATTCCGGTGGGCATGCCTGTTCGAGCGTCATTTCAACCCTCAAGCGCTGCCGCTTGGTGCTGGGGCCTTGCAGCGCAAGCCCTG…	k__Fungi	p__	c__	o__	f__	g__
ASV196	AAGTCGTAACAAGGTCTCCGTAGGTGAACCTGCGGAGGGATCATTACTGAGTTCGTGCCCCTTGGGGTAGATCTCCCACCCTGTGTATTCATTACCTTTGTTGCTTTGGCAGGCCGTCACGGGCTTCATAAGCCTACGGCCATCGGCCTTTTCGGGCTGGTGCGCGCCTGCCAGAGGACCCTAAAATTCTTGGTTATTTAATGTTGTCCGAGTCTTATTACAAAATCGTTAAAACTTTCAACAACGGATCTCTTGGTTCTGGCATCGATGAAGAACGCAGCGAAATGCGATAAGTAATGTGAATTGCAGAATTCAGCGAATCATCGAATCTTTGAACGCACATTGCGCCCTCTGGTATTCCAGAGGGCATGCCTGTTCGAGCGTCATTTCAACCCTCAA…	k__Fungi	p__Ascomycota	c__Leotiomycetes	o__Helotiales	f__Dermateaceae	g__Parafabraea	Parafabraea caliginosa	foliar_endophyte	plant_pathogen		foliar_endophyte	leaf/fruit/seed_pathogen	leaf/fruit/seed		non-aquatic			filamentous_mycelium	apothecium_(hymenium_on_surface)	smooth
ASV197	AAGTCGTAACAAGGTCTCCGTAGGTGAACCTGCGGAGGGATCATTACTGTGTGAGGGCGTCAGCCCGACCACCAACCCTTTGTGAACACTTCTTGTTGCTTCGGGGGCGACCCTGCCGATTCACGTCGGCGGGCGCCCCCGGAGGCCTCCAAACACTGCATCTTTGCGTCGGAGTACAAGTTAATTAAACAAAACTTTCAACAACGGATCTCTTGGTTCTGGCATCGATGAAGAACGCAGCGAAATGCGATAAGTAATGTGAATTGCAGAATTCAGTGAATCATCGAATCTTTGAACGCACATTGCGCCCTCTGGTATTCCGGAGGGCATGCCTGTTCGAGCGTCATTTCACCACTCAAGCCTGGCTTGGTATTGGACGTCGCGGTTCCGCGCGTCTTA…	k__Fungi	p__Ascomycota	c__Dothideomycetes	o__Capnodiales	f__Mycosphaerellaceae	g__
ASV198	AAGTCGTAACAAGGTCTCCGTAGGTGAACCTGCGGAGGGATCATTATAGAGTTTACAACTCCTAAACCCACTGTGAATCTATCTGTGTTCCTGTTCCTTTGGCAGGCGGTTCCTGGGAGGAGCCTCGAGCCTAACGGCGCCTGCCATTGGGGCTGAAAACTCTTGAGTTTAATAGTTGTCTGAGCTTTTACAAATAAGAATCAAAACTTTCAACAACGGATCTCTTGGTTCTGGCATCGATGAAGAACGCAGCGAAATGCGATAAGTAATGTGAATTGCAGAATTCAACGAATCATCGAATCTTTGAACGCATATTGCGCCCATTGGTATTCCGATGGGCATGCCTGTTCGAGCGTCATTTCAACACTCAAGCGCTGCAGCTTGGTGCTGGGGCCCTGC…	k__Fungi	p__	c__	o__	f__	g__
ASV199	AAGTCGTAACAAGGTCTCCGTAGGTGAACCTGCGGAGGGATCATTATAGAGTTTACAACTCCTAAACCCACTGTGAATCTATCTGTGTTGCTGTTCCTTTGGCAGGCGGTTCCTGGGAGGAGCCTCGAGCCTAACGGCGCCTGCCATTGGGGCTGAAAACTCTTGAGTTTAATAGTTGTCTGAGCTTTTACAAATAAGAATCAAAACTTTCAACAACGGATCTCTTGGTTCTGGCATCGATGAAGAACGCAGCGAAATGCGATAAGTAATGTGAATTGCAGAATTCAACGAATCATCGAATCTTTGAACGCATATTGCGCCCATTGGTATTCCGATGGGCATGCCTGTTCGAGCGTCATTTCAACACTCAAGCGCTGCTGCTTGGTGCTGGGGCCCTGC…	k__Fungi	p__	c__	o__	f__	g__
ASV200	AAGTCGTAACAAGGTCTCCGTAGGTGAACCTGCGGAGGGATCATTATAGAGTTTACAACTCCTAAACCCACTGTGAATCTATCTGTGTTGCTGTTCCTTTGGCAGGCGGTTCCTGGGAGGAGCCTCGAGCCTAACGGCGCCTGCCATTGGGGCTTAAAACTCTTGAGTTTAATAGTTGTCTGAGCTTTTACAAATAAGAATCAAAACTTTCAACAACGGATCTCTTGGTTCTGGCATCGATGAAGAACGCAGCGAAATGCGATAAGTAATGTGAATTGCAGAATTCAACGAATCATCGAATCTTTGAACGCATATTGCGCCCATTGGTATTCCGATGGGCATGCCTGTTCGAGCGTCATTTCAACACTCAAGCGCTGCTGCTTGGTGCTGGGGCCCTGC…	k__Fungi	p__	c__	o__	f__	g__
ASV201	AAGTCGTAACAAGGTCTCCGTAGGTGAACCTGCGGAGGGATCATTATAGAGTTTACAACTCCTAAACCCACTGTGAATTTATATCTGTCGTTCCTTTGGCAGGCGGTTCCTGGGAGGAGCCATAGCCTAATGGGCGCCTGTCATTGGGGCTGAAACTCTTGAATTTCAGTTGTCTGAGCTCTTATAAATAAGAATCAAAACTTTCAACAACGGATCTCTTGGTTCTGGCATCGATGAAGAACGCAGCGAAATGCGATAAGTAATGTGAATTGCAGAATTCAACGAATCATCGAATCTTTGAACGCATATTGCGCCCATTGGTATTCCGATGGGCATGCCTGTTCGAGCGTCATTTCAACCCTCAAGCGCTGCAGCTTGGTGATGGGGCTCTGCGGTAGC…	k__Fungi	p__	c__	o__	f__	g__
ASV202	AAGTCGTAACAAGGTCTCCGTAGGTGAACCTGCGGAGGGATCATTATCAAGTTATGAGTCTCTTTTCTGAGCCCAAAACTTCCAACCCGTGTTTACCTTTTCTGTTGCTTTGGCAGGTCGTGGGTTTTCAATCCCCATCGGCTTGTTGCGGGTGTGCGCCTGCCAAAGGTTTCTAAATACATTCTGTAACTTGTCTGAAAGAATCTAGAAAATGCTTCAAAACTTTTAACAACGGATCTCTTGGTTCTGGCATCGATGAAGAACGCAGCGAAATGCGATAAGTAATGTGAATTGCAGAATTCAGTGAATCATCGAATCTTTGAACGCACATTGCGCCCTCTGGTATTCCGGGGGGCATGCCTGTCCGAGCGTCGCAAACAAATCGATCAAGCATTTTTG…	k__Fungi	p__Ascomycota	c__Lecanoromycetes	o__Ostropales	f__Graphidaceae	g__Leiorreuma	Leiorreuma sericeum	lichenized							non-aquatic			thallus_photosynthetic	apothecium_(hymenium_on_surface)	smooth			trentepohlioid
ASV203	AAGTCGTAACAAGGTCTCCGTAGGTGAACGTAAGTCAAAACCGCCTTCTGATTGATTGATAAGCCCAATAATACTAACGATTCTTTAGCTGCGGAGGGATCATTATCGAGCGAGGGCCTCGGGCCCGACCTCCCAACCTTTTGTGATTCTGACCGTGTTGCCTCGAGGGCGACCCGGACGCTTCGGCGTCGGGCCCCTCGGTGGACCCCATCAAAACTCTTGCATCTTTACGTCGGATTACAAACTTTAAATTATCAAAACTTTCAACAACGGATCTCTTGGTTCTGGCATCGATGAAGAACGCAGCGAAATGCGATAAGTAATGTGAATTGCAGAATTCAGTGAATCATCGAATCTTTGAACGCACATTGCGCCCTTTGGCATTCCGAGGGGCATGCC…	k__	p__	c__	o__	f__	g__
ASV204	AAGTCGTAACAAGGTCTCCGTAGGTGAGTAATATCCTTGAACCGACTTCATTAACTATTGAATGTAAGCTAACATCTTTCTCAGGTGAACCTGCGGAGGGATCATTACTGAGTGAGGGTTTCGGCCCGACCTCCAACCCATTGTTGACCAACACCTGTTGCCTCGGGGGCGACCTGGACGCGGCTTCCGCGCCGGGCCCTCAGGGGACCACTTCAACTCTGTATTCTTGCGTCGGAGTACTTGATGAATCAATCAAAACTTTCAACAACGGATCTCTTGGTTCTGGCATCGATGAAGAACGCAGCGAAATGCGATAAGTAATGTGAATTGCAGAATTCAGTGAATCATCGAATCTTTGAACGCACATTGCGCCCTTTGGTATTCCGAAGGGCACACCCG…	k__Fungi	p__Ascomycota	c__	o__	f__	g__
ASV205	AAGTCGTAACAAGGTCTCCGTAGGTGAGTAATCAACTTGTTTTCAGCAAACTATGAAATATATCTAATTGTACACTAGGTGAACCTGCGGAGGGATCATTATCGAGTTAGGGTATCTTCGGAACCCAAACCTCCCAACCCTTTGTGAACTTTGCATTGTTGCTTTGGCGGGCCGTGACTCAAGTCCCACCGGCTTCTGCTGGTGCGTGCCCGCCAAAGGTTTATCAAATTCCTTAAATCAGTCTGAATTTTTATATAAATAGCCAAAAACTTTCAACAACGGATCTCTTGGTTCCGGCATCGATGAAGAACGCAGCGAAATGCGATAAGTAATGTGAATTGCAGAATTCAGTGAATCATCGAATCTTTGAACGCACATTGCGCCCTCTGGTATTCCGGG…	k__Fungi	p__Ascomycota	c__Lecanoromycetes	o__	f__	g__
ASV206	AAGTCGTAACAAGGTCTCCGTTGGTGAACCAGCGGAGGGATCATTAAAAAGGGTCCAACGACTCCAAAAACCTACCGTGCTCCCCATGTGGAAAGCAGTTAGCCCTCGCTGGCAATTGATATCTGAGAAGAGAACTCGCGCCCCGGCGCAGAATCACTAAAATAAAACAAATCACAACCCATAACAATGGATCTCTTGGCTCTGGCATCGATGAAGAACGCAGCGAAATGCGATAATTAATATGAATTGCAGAATTCAGTGAATCATCGAGTCTTTGAACGCACATTGCGCCCTCCGGCATTCCGGAGGGCATGTCCGACCGAGCGTCACTAGCACCGCTCGAGCCTGCCCCTAGCGGCGCCGGCTCGGTGTTGGGGATCGCGGCGGGTCCTAGCAGAC…	k__Fungi	p__Ascomycota	c__Sordariomycetes	o__Conioscyphales	f__Conioscyphaceae	g__
ASV207	AAGTCGTAACAAGGTCTCCGTTGGTGAACCAGCGGAGGGATCATTAAAAAGGGTCCAACGACTCCCAAAACCTACCGTGCTCCCTATGTGGAAAACAGGAAAGCCCTCGTTGGCATCAGAAATCTGAGAAGAGAACTGCGCCCCGGCGCAAAATTAAAGAAATAACAACCCATAACAATGGATCTCTTGGCTCTGGCATCGATGAAGAACGCAGCGAAATGCGATAATTAATATGAATTGCAGAATTCAGTGAATCATCGAGTTTTTGAACGCACATTGCGCCCTCTGGCATTCCGGAGGGCATGTCCGACCGAGCGTCACTAGCACCGCTCGAGCCCGGCCCTCGTGGGCCTGCGGCTCGGTGTTGGGGACCTCGCGGCGGGTTTGCGGGCGCTAGTC…	k__	p__	c__	o__	f__	g__
ASV208	AAGTCGTAACAAGGTCTCCGTTGGTGAACCAGCGGAGGGATCATTAAAATAGGGTCTGACGACTGCCCAAACCAAACCGTGCTCCTTTCCTTTTATCTTGTTCCGGCGGTCGCCTGCTGGGGAGGCCGCTGGCCGGGCATTGTGCCCGGTGGTCGCCGGAACATACCAACTTACATTCTACTTTGTAATTATCTTCTGAGAACTTTCTGAAAAGAAAAATCACAACTCACAACAATGGATCTCTTGGCTCTGGCATCGATGAAGAACGCAGCGAAATGCGATAAATAATATGAATTGCAGAATTCAGCGAATCATCGAGTTTTTGAACGCACATTGCGCCCTCTGGTATTCCGGAGGGCACGTCCGACCGAGCGTCGCGTCACCGCTCAGGCTCTGCCT…	k__Fungi	p__Ascomycota	c__Sordariomycetes	o__Pleurotheciales	f__Pleurotheciaceae	g__Phaeoisaria	Phaeoisaria sedimenticola	wood_saprotroph					wood	soft_rot	partly_aquatic			filamentous_mycelium	none	none
ASV209	AAGTCGTAACAAGGTCTCCGTTGGTGAACCAGCGGAGGGATCATTAAAGAGTGTAATAACTCCCAAACCCATGTGAACATACCTCATGTTGCCTCGGCAGGTCGCGCCCCCTCGTAGGCCCTACCCTGTAAGGCTTACCCGGAAGGCGCGGGTACTCCTGCCGGCGGCCCACGAAACTCTGTCTCATCGTTGAATTCTGAACCTATAACTAAATAAGTTAAAACTTTCAACAACGGATCTCTTGGTTCTGGCATCGATGAAGAACGCAGCGAAATGCGATAAGTAATGTGAATTGCAGAATTCAGTGAATCATCGAATCTTTGAACGCACATTGCGCCCATTAGTATTCTAGTGGGCATGCCTGTTCGAGCGTCATTTCAACCCTTAAGCCCTTGTTGC…	k__Fungi	p__Ascomycota	c__Sordariomycetes	o__Xylariales	f__Xylariaceae	g__Nemania	Nemania diffusa	wood_saprotroph					wood		non-aquatic			filamentous_mycelium	perithecium_(hymenium_hidden,_narrow_opening)	closed
ASV212	AAGTCGTAACAAGGTCTCCGTTGGTGAACCAGCGGAGGGATCATTAAAGAGTGTAATAACTCCCAAACCCATGTGAACATACCTCATGTTGCCTCGGCAGGTCGCGCCCCCTCGTAGGCCTTACCCTGTAAGGCTTACCCGGAAGGCGCGGGTACTCCTGCCGGCGGCCCACGAAACTCTGTCTCATCGTTGAATTCTGAACCTATAACTAAATAAGTTAAAACTTTCAACAACGGATCTCTTGGTTCTGGCATCGATGAAGAACGCAGCGAAATGCGATAAGTAATGTGAATTGCAGAATTCAGTGAATCATCGAATCTTTGAACGCACATTGCGCCCGCCAGTATTCTGGCGGGCATGCCTGTTCGAGCGTCATTTCAACCCTCAAGCCCTGCTTGG…	k__Fungi	p__Ascomycota	c__Sordariomycetes	o__Sordariales	f__Sordariales_fam_Incertae_sedis	g__Cordana	Cordana ellipsoidea	plant_pathogen				other_plant_pathogen			non-aquatic			filamentous_mycelium	none	none
ASV210	AAGTCGTAACAAGGTCTCCGTTGGTGAACCAGCGGAGGGATCATTAAAGAGTGTAATAACTCCCAAACCCATGTGAACATACCTCATGTTGCCTCGGCAGGTCGCGCCCCCTCGTAGGCCTTACCCTGTAAGGCTTACCCGGAAGGCGCGGGTACTCCTGCCGGCGGCCCACGAAACTCTGTCTCATCGTTGAATTCTGAACCTATAACTAAATAAGTTAAAACTTTCAACAACGGATCTCTTGGTTCTGGCATCGATGAAGAACGCAGCGAAATGCGATAAGTAATGTGAATTGCAGAATTCAGTGAATCATCGAATCTTTGAACGCACATTGCGCCCATTAGTATTCTAGTGGGCATGCCTGTTCGAGCGTCATTTCAACCCTTAAGCCCTTGTTGC…	k__Fungi	p__Ascomycota	c__Sordariomycetes	o__Xylariales	f__Xylariaceae	g__Nemania	Nemania diffusa	wood_saprotroph					wood		non-aquatic			filamentous_mycelium	perithecium_(hymenium_hidden,_narrow_opening)	closed
ASV211	AAGTCGTAACAAGGTCTCCGTTGGTGAACCAGCGGAGGGATCATTAAAGAGTGTAATAACTCCCAAACCCATGTGAACATACCTCATGTTGCCTCGGCAGGTCGCGCCCCCTCGTAGGCCTTACCCTGTAAGGCTTACCCGGAAGGCGCGGGTACTCCTGCCGGCGGCCCACGAAACTCTGTCTCATCGTTGAATTCTGAACCTATAACTAAATAAGTTAAAACTTTCAACAACGGATCTCTTGGTTCTGGCATCGATGAAGAACGCAGCGAAATGCGATAAGTAATGTGAATTGCAGAATTCAGTGAATCATCGAATCTTTGAACGCACATTGCGCCCATTAGTATTCTAGTGGGCATGCCTGTTCGAGCGTCATTTCAACCCTTAAGCCCTTGTTGC…	k__Fungi	p__Ascomycota	c__Sordariomycetes	o__Xylariales	f__Xylariaceae	g__Nemania	Nemania diffusa	wood_saprotroph					wood		non-aquatic			filamentous_mycelium	perithecium_(hymenium_hidden,_narrow_opening)	closed
ASV213	AAGTCGTAACAAGGTCTCCGTTGGTGAACCAGCGGAGGGATCATTAAAGAGTGTAATAACTCCCAAACCCATGTGAACATACCTCATGTTGCCTCGGCAGGTCGCGCCTCTCTCGTAGGTCCTACGCGGAAGGCGCGGGTACCCCTGCCGGCGGCCCACGAAACTCTGTCTCATCGTTGAATTCTGAACCCATAACTAAATAAGTTAAAACTTTCAACAACGGATCTCTTGGTTCTGGCATCGATGAAGAACGCAGCGAAATGCGATAAGTAATGTGAATTGCAGAATTCAGTGAATCATCGAATCTTTGAACGCACATTGCGCCCATTAGTATTCTAGTGGGCATGCCTGTTCGAGCGTCATTTCAACCCTTAAGCCCTCGTTGCTTAGCGTTGGGAG…	k__Fungi	p__Ascomycota	c__Sordariomycetes	o__Xylariales	f__Xylariaceae	g__Nemania	Nemania diffusa	wood_saprotroph					wood		non-aquatic			filamentous_mycelium	perithecium_(hymenium_hidden,_narrow_opening)	closed
ASV214	AAGTCGTAACAAGGTCTCCGTTGGTGAACCAGCGGAGGGATCATTAAAGAGTGTAATAACTCCCAAACCCATGTGAACATACCTCATGTTGCCTCGGCAGGTCGCGCCTCTCTCGTAGGTCCTACGCGGAAGGCGCGGGTACCCCTGCCGGCGGCCCACGAAACTCTGTCTCATCGTTGAATTCTGAACCTATAACTAAATAAGTTAAAACTTTCAACAACGGATCTCTTGGTTCTGGCATCGATGAAGAACGCAGCGAAATGCGATAAGTAATGTGAATTGCAGAATTCAGTGAATCATCGAATCTTTGAACGCACATTGCGCCCATTAGTATTCTAGTGGGCATGCCTGTTCGAGCGTCATTTCAACCCTTAAGCCCTCGTTGCTTAGCGTTGGGAG…	k__Fungi	p__Ascomycota	c__Sordariomycetes	o__Xylariales	f__Xylariaceae	g__Nemania	Nemania diffusa	wood_saprotroph					wood		non-aquatic			filamentous_mycelium	perithecium_(hymenium_hidden,_narrow_opening)	closed
ASV215	AAGTCGTAACAAGGTCTCCGTTGGTGAACCAGCGGAGGGATCATTAAAGAGTTGAAAGACTCCCTAAACCCACTGCAAACCTACCTATATTCGTTGCTTCGGCAGGCTGCCCCAGGGCGGGGCTGCAGCCTGTCAAAGGCGCCTGCCGGAGGAGACAACCCCAAACTCTTGCTGTTATAGTGATTATCTGAGCCTGAAGAAAATGAATCAAAACTTTCAACAACGGATCTCTTGGTTCTGGCATCGATGAAGAACGCAGCGAAATGCGATAAGTAATGTGAATTGCAGAATTCAGTGAATCATCGAATCTTTGAACGCACATTGCGCCTGTTAGCAATCTACCAGGCATGCCTGTTCGAGCGTCATTTCAACCCTCAGGCGGAAGCTTGCTTCTGCTTG…	k__Fungi	p__Ascomycota	c__Sordariomycetes	o__	f__	g__
ASV216	AAGTCGTAACAAGGTCTCCGTTGGTGAACCAGCGGAGGGATCATTAAAGAGTTGCAAAACTCCCAAACCATATGTTTATCTACCTGTTTCGTTGCTTCGGCAGGCGGTCCTTCGGGGCCTTCGCCCTCTGGGTGCCTGCCGGAGTATCCAAAACTCTTGTTAATTACTGTTCTGTCTGAGTAAACTTTTAATAGTTAAAACTTTCAACAACGGATCTCTTGGTTCTGGCATCGATGAAGAACGCAGCGAAATGCGATAAGTAATGTGAATTGCAGAATTCAGTGAATCATCGAATCTTTGAACGCACATTGCGCCCATTAGTATTCTAGTGGGCATGCCTGTTCGAGCGTCATTTCAACCCTCAAGCACTGCTTGGTGTTGGGGCGTCTGCAGCTCCGG…	k__Fungi	p__Ascomycota	c__Sordariomycetes	o__Xylariales	f__Xylariales_fam_Incertae_sedis	g__Phialemoniopsis	Phialemoniopsis pluriloculosa	animal_parasite	animal_decomposer				animal_material			animal_parasite/opportunistic_human_parasite		filamentous_mycelium	perithecium_(hymenium_hidden,_narrow_opening)	closed
ASV217	AAGTCGTAACAAGGTCTCCGTTGGTGAACCAGCGGAGGGATCATTAAAGGATTTAGAAAGGTCGCCCTGTGTGGCCTCTCCCTAAACCCTGAGAATTTACCGTTATTACTGTTGCTTCGGCAGGCGGCCCCCCCGGGGGGGCCTTAGCCTCTCGGCGCCTGCCGGCGGCGCACTAAAAACTCTTTTTTACTGCCATTAGGCATGTCTGAGAATTTCTACGCTTTTTACAAGCGGCAAAATGAATAAAAACTTTCAACAACGGATCTCTTGGTTCTGGCAACGATGAAGAACGCAGCGAAATGCGATAAGTAATGTGAATTGCAGAATTCCGCGAATCATCGAATCTTTGAACGCACATTGCGCCCACCATCACCGGTGGGCATGCCTGTTCGAGCGTCA…	k__Fungi	p__Ascomycota	c__Sordariomycetes	o__Xenospadicoidales	f__Xenospadicoidaceae	g__Calyptosphaeria	Calyptosphaeria	wood_saprotroph					wood		non-aquatic			filamentous_mycelium	perithecium_(hymenium_hidden,_narrow_opening)	closed
ASV218	AAGTCGTAACAAGGTCTCCGTTGGTGAACCAGCGGAGGGATCATTAACGAGTTAAACAAAACTCCAAACCCTTTGTGAACCTTACCAAAGTTGCCTCGGCGTGAGCTGCGGTTACCCTGTAGTTACCCTGGAAGCGTCTACCCTGTAGGTGCTTACCCTGGAGCTACCCTGTAACCGGCTAACGGCCCGCCGAAGGACCACTAAACTCTGTTTTTACCCAAGTGTATCTCTGAATGCTTCAACTAAATAAGTTAAAACTTTCAACAACGGATCTCTTGGTTCTGGCATCGATGAAGAACGCAGCGAAATGCGATAAGTAATGTGAATTGCAGAATTCAGTGAATCATCGAATCTTTGAACGCACATTGCGCCCATTAGTATTCTAGTGGGCATGCCTAT…	k__Fungi	p__Ascomycota	c__Sordariomycetes	o__Xylariales	f__Xylariaceae	g__Annulohypoxylon	Annulohypoxylon archeri	wood_saprotroph	foliar_endophyte		foliar_endophyte		wood,leaf/fruit/seed		partly_aquatic		angiosperms	filamentous_mycelium	perithecium_(hymenium_hidden,_narrow_opening)	closed
ASV219	AAGTCGTAACAAGGTCTCCGTTGGTGAACCAGCGGAGGGATCATTAATGAGTTATAAAAACTCCCTAACCCACTGTGAATATACTATTTTGTTGCCTCGGTGGGTTGTGTTTACCCTGTAGTTGCTACCCTGTAGCTACCCGGTAGCACGTATTACGGCCCGCCGGTGGTTTTTTAAACTATTGTTATTTACTGCCAATTCTGAACGTATACAACTTAATAAGTTAAAACTTTCAACAACGGATCTCTTGGTTCTGGCATCGATGAAGAACGCAGCGAAATGCGATAAGTAATGCGAATTGCAGAATTCCGTGAATCATCAAGTCTTTGAACGCACATTGCGCCCCCCGGCATTCCGGGGAGCATGCTTGTCCGAGCGTCGCAAACAGAAGATCAAGCA…	k__Fungi	p__Ascomycota	c__Sordariomycetes	o__Xylariales	f__	g__
ASV221	AAGTCGTAACAAGGTCTCCGTTGGTGAACCAGCGGAGGGATCATTAATGAGTTATAAAAACTCCCTAACCCACTGTGAATATACTATTTTGTTGCCTCGGTGGGTTGTGTTTACCCTGTAGTTGCTACCCTGTAGCTACCCGGTAGCACGTATTACGGCCCGCCGGTGGTTTTTTAAACTCTTGTTATTTACTGCCAATTCTGAACGTATACAACTTAATAAGTTAAAACTTTCAACAACGGATCTCTTGGTTCTGGCATCGATGAAGAACGCAGCGAAATGCGATAAGTAATGTGAATTGCAGAATTCAGTGAATCATCGAATCTTTGAACGCACATTGCGCCTACTAGTATTCTAGTGGGCATGCCTGTTCGAGCGTCATTTCGACCATTAAGCCCT…	k__Fungi	p__Ascomycota	c__Sordariomycetes	o__Xylariales	f__Xylariaceae	g__
ASV220	AAGTCGTAACAAGGTCTCCGTTGGTGAACCAGCGGAGGGATCATTAATGAGTTATAAAAACTCCCTAACCCACTGTGAATATACTATTTTGTTGCCTCGGTGGGTTGTGTTTACCCTGTAGTTGCTACCCTGTAGCTACCCGGTAGCACGTATTACGGCCCGCCGGTGGTTTTTTAAACTCTTGTTATTTACTGCCAATTCTGAACGTATACAACTTAATAAGTTAAAACTTTCAACAACGGATCTCTTGGTTCTGGCATCGATGAAGAACGCAGCGAAATGCGATAAGTAATGTGAATTGCAGAATTCAGTGAATCATCGAATCTTTGAACGCACATTGCGCCCATTAGTATTCTAGTGGGCATGCCTATTCGAGCGTCATTACAACCCTTAAGCCTT…	k__Fungi	p__Ascomycota	c__Sordariomycetes	o__Xylariales	f__Xylariaceae	g__Annulohypoxylon	Annulohypoxylon atroroseum	wood_saprotroph	foliar_endophyte		foliar_endophyte		wood,leaf/fruit/seed		partly_aquatic		angiosperms	filamentous_mycelium	perithecium_(hymenium_hidden,_narrow_opening)	closed
ASV222	AAGTCGTAACAAGGTCTCCGTTGGTGAACCAGCGGAGGGATCATTAATGAGTTATAAAAACTCCCTAACCCACTGTGAATATACTATTTTGTTGCCTCGGTGGGTTGTGTTTACCCTGTAGTTGCTACCCTGTAGCTACCCGGTAGCACGTATTACGGCCCGCCGGTGGTTTTTTAAACTCTTGTTATTTACTGCCAATTCTGAACGTATACAACTTAATAAGTTAAAACTTTCAACGACGGATCTCTTGGTTCTGGCATCGATGAAGAACGCAGCGAAATGCGATAAGTAATGTGAATTGCAGAATTCAGTGAATCATCGAATCTTTGAACGCACATTGCGCCCGCCAGTATTCTGGCGGGCATGCCTGTCCGAGCGTCATTTCAACCCTCGAACCCC…	k__Fungi	p__Ascomycota	c__Sordariomycetes	o__Hypocreales	f__Hypocreaceae	g__
ASV223	AAGTCGTAACAAGGTCTCCGTTGGTGAACCAGCGGAGGGATCATTAATGAGTTATAAAAACTCCCTAACCCACTGTGAATATACTATTTTGTTGCCTCGGTGGGTTGTGTTTACCCTGTAGTTGCTACCCTGTAGCTACCCGGTAGCACGTATTACGGCCCGCCGGTGGTTTTTTAAACTCTTGTTATTTACTGCCAATTCTGAACGTATATAACTTAATAAGTTAAAACTTTCAACAACGGATCTCTTGGTTCTGGCATCGATGAAGAACGCAGCGAAATGCGATAAGTAATGTGAATTGCAGAATTCAGTGAATCATCGAATCTTTGAACGCACATTGCGCCTACTAGTATTCTAGTGGGCATGCCTGTTCGAGCGTCATTTCGACCATTAAGCCCT…	k__Fungi	p__Ascomycota	c__Sordariomycetes	o__Xylariales	f__Xylariaceae	g__
ASV224	AAGTCGTAACAAGGTCTCCGTTGGTGAACCAGCGGAGGGATCATTACAAGAGAGTCGTAAGAACTCCCTACAACCCTTTGTGAACCTCGCCACAGTTAGTACCTCCGGCAGGCCCCCCCGGGGAGGGGGGGGCTCTACGCCGCCAGGCGCCTGCCGGAGGGTACAGCACATGAAACTCTGTTATATCCGCGGCGTCCGCCGCTGCCGTCTGAGTCTTTGGGAAATGGTATAAAAACTTTCAACAACGGATCTCTTGGTTCTGGCACCGATGAAGAACGTAGCGAGCTACGATAAGTAATGTGAATTGCAGAATTCAGTGAATCATCGAATCTTTGAACGCACATTGCGCCCGCCAGCACTCTGGCGGGCATGCCTGTTCGAGCGTCATTTTCAACCCTC…	k__Fungi	p__Ascomycota	c__Sordariomycetes	o__Sordariomycetes_ord_Incertae_sedis	f__Sordariomycetes_fam_Incertae_sedis	g__Xylomelasma	Xylomelasma	wood_saprotroph					wood		non-aquatic			filamentous_mycelium	perithecium_(hymenium_hidden,_narrow_opening)	closed
ASV225	AAGTCGTAACAAGGTCTCCGTTGGTGAACCAGCGGAGGGATCATTACAAGAGAGTTGCAAAACTCCCTAAAACCCTTTGTGAATCCCACCAGTAGTAGCTTTTGGCAGGTAGCTCCCGGGAGGGAGCCCTGTGCCGTTAGGCGCCTGCCGAAAGTTACAGCATAAACTCTTGTATGGCGTCTGCCACTGCTATCTGAGTCACTAAAAAAAATTAAATTAAAACTTTCAACAACGGATCTCTTGGTTCTGGCATCGATGAAGAACGTAGCGAACTACGATAAGTAATGTGAATTGCAGAATTCAGTGAATCATCGAATCTTTGAACGCACATTGCGCCCACCAGCACTCTGGTGGGCATGCCTGTTCGAGCGTCATTTTCCACCCTCAAGCCCCTACGGG…	k__Fungi	p__Ascomycota	c__Sordariomycetes	o__Sordariomycetes_ord_Incertae_sedis	f__Sordariomycetes_fam_Incertae_sedis	g__Xylomelasma	Xylomelasma	wood_saprotroph					wood		non-aquatic			filamentous_mycelium	perithecium_(hymenium_hidden,_narrow_opening)	closed
ASV226	AAGTCGTAACAAGGTCTCCGTTGGTGAACCAGCGGAGGGATCATTACAAGAGTTCTATAACTCCAAACCCATGTGAATCTACCTGTAGTTTGCTTTGGCAGGCGGTCCCGGGGGGACCAGCTGCTCGGCCTTCGGGCTGGGTGCCTGCCAAAGAACTGCTAAACTCTGTTATATTTGCTGTCTGAGCACTATATCCGTCCGCAAGGATAGGAGAAAATGAATCAAAACTTTCAACAACGGATCTCTTGGTTCTGGCACCGATGAAGAACGCAGCGAAATGCGATAAGTAATGTGAATTGCAGAATTCCGCGAATCATCGAATCTTTGAACGCACATTGCGCCCGCTAGTACTCTAGCGGGCATGCCTGTTCGAGCGTCATTTCGACCATCAAGCCCTGG…	k__	p__	c__	o__	f__	g__
ASV227	AAGTCGTAACAAGGTCTCCGTTGGTGAACCAGCGGAGGGATCATTACAAGAGTTCTATAACTCCAAACCCATGTGAATCTACCTGTAGTTTGCTTTGGCAGGCGGTCCCGGGGGGACCAGCTGCTCGGCCTTCGGGTTGGGTGCCTGCCAAAGAACTGCTAAACTCTGTTATATTTGCTGTCTGAGAACTATATCCATCCGCAAGGATAGGAGAAAATGAATCAAAACTTTCAACAACGGATCTCTTGGTTCTGGCACCGATGAAGAACGCAGCGAAATGCGATAAGTAATGTGAATTGCAGAATTCCGCGAATCATCGAATCTTTGAACGCACATTGCGCCCGCTAGTACTCTAGCGGGCATGCCTGTTCGAGCGTCATTTCGACCATCAAGCCCTGG…	k__Fungi	p__Ascomycota	c__	o__	f__	g__
ASV228	AAGTCGTAACAAGGTCTCCGTTGGTGAACCAGCGGAGGGATCATTACAAGAGTTCTATAACTCCAAACCCATGTGAATCTACCTGTAGTTTGCTTTGGCAGGCGGTCCCGGGGGGACCAGCTGCTCGGCCTTCGGGTTGGGTGCCTGCCAAAGAACTGCTAAACTCTGTTATATTTGCTGTCTGAGCACTATATCCGTCCGCAAGGATAGGAGAAAATGAATCAAAACTTTCAACAACGGATCTCTTGGTTCTGGCACCGATGAAGAACGCAGCGAAATGCGATAAGTAATGTGAATTGCAGAATTCCGCGAATCATCGAATCTTTGAACGCACATTGCGCCCGCTAGTACTCTAGCGGGCATGCCTGTTCGAGCGTCATTTCGACCATCAAGCCCTGG…	k__	p__	c__	o__	f__	g__
ASV229	AAGTCGTAACAAGGTCTCCGTTGGTGAACCAGCGGAGGGATCATTACAAGAGTTCTATAACTCCTAAACCATTGTGAATCTACCTGTAGTTTGCTTTGGCAGGCGGTCCCGGGGGGACCAGTTGTCTAGCCTTTGGGTTGGATGCCTGCCGAAGACTCTATAAACTCTGTTATACCGGCTATCTGAGCACTATATCCGTCCGCAAGGATAGGAGAAAATGAATCAAAACTTTCAACAACGGATCTCTTGGTTCTGGCACCGATGAAGAACGCAGCGAAATGCGATAAGTAATGTGAATTGCAGAATTCCGCGAATCATCGAATCTTTGAACGCACATTGCGCCCATTAGTATTCTAGTGGGTATGCCTGTTCGAGCGTCATTTCGACCATCAAGCATTA…	k__Fungi	p__Ascomycota	c__Sordariomycetes	o__	f__	g__
ASV230	AAGTCGTAACAAGGTCTCCGTTGGTGAACCAGCGGAGGGATCATTACAGACTTCACCGTCCAACCACCGCGAATATACCTGACGTTGCCTCGGCGGGCGCCGCGGTGCCGGGTACCAGCCTGGCCCGCAGCGTCAAGCCCGCCGGTGGCCCACAACTCTGCTTCTGAAGTGTTGTATCTCTGAGTCTTTATTAAATGAGTCAAAACTTTCAACAACGGATCTCTTGGTTCTGGCATCGATGAAGAACGCGGCGAAATGCGATAAGTAATGTGAATTGCAGAATTCAGTGAATCATCGAATCTTTGAACGCACATTGCGCCCGCCGGCATTCCGGCGGGCATGCCTGTTCGAGCGTCATTTCAACCCTCAGGCCCCGCCTGGTGTTGGGGCACCACTGTT…	k__Fungi	p__Ascomycota	c__Sordariomycetes	o__Chaetosphaeriales	f__Chaetosphaeriaceae	g__Chaetosphaeria	Chaetosphaeria curvispora	litter_saprotroph	wood_saprotroph		foliar_endophyte		wood,leaf/fruit/seed		partly_freshwater_(partly_non-aquatic)			filamentous_mycelium	perithecium_(hymenium_hidden,_narrow_opening)	closed
ASV231	AAGTCGTAACAAGGTCTCCGTTGGTGAACCAGCGGAGGGATCATTACAGACTTCACCGTCCAACCACCGTGAACATACCTGACGTTGCCTCGGCGGGCGCCGCGGTGCCGGGTTACCAGCCTGGCCCGCAGCGTCAAGCCCGCCGGCGGCCCACGACTCTGCCTCTGAAGTGTTGTATCTCTGAGTCTTATTAAATGAGTCAAAACTTTCAACAACGGATCTCTTGGTTCTGGCATCGATGAAGAACGCGGCGAAATGCGATAAGTAATGTGAATTGCAGAATTCAGTGAATCATCGAATCTTTGAACGCACATTGCGCCTGCCGGCATTCCGGCAGGCATGCCTGTTCGAGCGTCATTTCAACCCTCAGGCTCCGCCTGGTGTTGGGGCACCACTGCT…	k__Fungi	p__Ascomycota	c__Sordariomycetes	o__Chaetosphaeriales	f__Chaetosphaeriaceae	g__Chaetosphaeria	Chaetosphaeria	litter_saprotroph	wood_saprotroph		foliar_endophyte		wood,leaf/fruit/seed		partly_freshwater_(partly_non-aquatic)			filamentous_mycelium	perithecium_(hymenium_hidden,_narrow_opening)	closed
ASV232	AAGTCGTAACAAGGTCTCCGTTGGTGAACCAGCGGAGGGATCATTACAGAGAGTGAAAACTCCCTAAACCCGTGTGAATCTACCTAAATCTTGCTTCGGCAGGCGGTCCCAGGGCGGGACCATAGCCTGTCTCAGTGCGGGTGCCTGTCGAAGACTTTTTTAACTCTTGTTGTTTGGTGTATCTCTGAGCTTCTAAAAAATGAATCAAAACTTTCAACAACGGATCTCTTGGTTCTGGCATCGATGAAGAACGCAGCGAAATGCGATAAGTAATGCGAATTGCAGAATTCTACGAGTCATCGAATCTTTGAACGCACATTGCGCCTGTTAGCATTCTGACAGGCATGCCTGTTCGAGCGTCATTACAACCACTCAAGCCTCTACTGGCCTGGTGTTGGG…	k__Fungi	p__	c__	o__	f__	g__
ASV233	AAGTCGTAACAAGGTCTCCGTTGGTGAACCAGCGGAGGGATCATTACAGAGCCTAAAAAACTCTCAAACCCGTGTTAATTCTACCTTTTTGTTGCTTCGGCGGGCAGCCCCAGGGCGGGGCCTTGCCTGTGATTCTGCAGGTGTCCGCCGAAAGCACCCCTAATTCTTCTTTTTTTGCTGCCGTCTGAGTATTAAAAAAATAAAGCCAAAACTTTCAACAATGGATCTCTTGGTTCTGGCATCGATGAAGAACGCAGCGAAATGCGATAAGTAATGTGAATTGCAGAATTTCAGTGAATCATCGAATCTTTGAACGCACATTGCGCCCATTAGTATTCTAGTGGGCATGCCTGTTCGAGCGTCATTTCAACCCTCAAGCCCAGCTTGGTGTTGGGGGAG…	k__Fungi	p__Ascomycota	c__Sordariomycetes	o__	f__	g__
ASV234	AAGTCGTAACAAGGTCTCCGTTGGTGAACCAGCGGAGGGATCATTACAGAGCCTAAAAACTCTCAAACCCACTGTTAATTATACCTTTTGTGTTGCTTCGGCGGGCAGTCCCAGGGCGGGGCCTAGCCTGTCTCTTTTGCAGGTGTCCGCCGAAAGCACCCCTAAAATTCTTTTTTTATGGCTGTCTGAGTTAAAAACAAAAATAAGTCAAAACTTTCAACAATGGATCTCTTGGTTCTGGCATCGATGAAGAACGCAGCGAAATGCGATAAGTAATGTGAATTGCAGAATTCCAGTGAATCATCGAATCTTTGAACGCACATTGCGCCCATTAGTATTCTAGTGGGCATGCCTGTTCGAGCGTCATTTCAACCCTCAAGCCCAGCTTGGTGTTGGGGA…	k__Fungi	p__Ascomycota	c__Sordariomycetes	o__Xylariales	f__Sporocadaceae	g__Discosia	Discosia	plant_pathogen				leaf/fruit/seed_pathogen			non-aquatic			filamentous_mycelium	perithecium_(hymenium_hidden,_narrow_opening)	closed
ASV235	AAGTCGTAACAAGGTCTCCGTTGGTGAACCAGCGGAGGGATCATTACAGAGCCTAAAAACTCTCAAACCCACTGTTAATTATACCTTTTGTGTTGCTTCGGCGGGCAGTCCCAGGGCGGGGCCTAGCCTGTCTTTTTGCAGGTGTCCGCCGAAAGCACCCCTAAAATTCTTTTTTATGGCTGTCTGAGTTAAAACAAAAATAAGTCAAAACTTTCAACAATGGATCTCTTGGTTCTGGCATCGATGAAGAACGCAGCGAAATGCGATAAGTAATGTGAATTGCAGAATTCCAGTGAATCATCGAATCTTTGAACGCACATTGCGCCCATTAGTATTCTAGTGGGCATGCCTGTTCGAGCGTCATTTCAACCCTCAAGCCCAGCTTGGTGTTGGGGAAGT…	k__Fungi	p__Ascomycota	c__Sordariomycetes	o__Xylariales	f__Sporocadaceae	g__Discosia	Discosia	plant_pathogen				leaf/fruit/seed_pathogen			non-aquatic			filamentous_mycelium	perithecium_(hymenium_hidden,_narrow_opening)	closed
ASV236	AAGTCGTAACAAGGTCTCCGTTGGTGAACCAGCGGAGGGATCATTACAGAGCCTAAAAACTCTCAAACCCACTGTTAATTATACCTTTTTTGTTGCTTTGGCGGGCAGTCCCAGGGCGGGGCCTTGCCTGTATTTTTGCAGGTGTCCGCCGAAAGCACCCCTAAAATTCTTTTTTTATAGCTGTCTGAGTTTTAAAAAAAATAAGTCAAAACTTTCAACAATGGATCTCTTGGTTCTGGCATCGATGAAGAACGCAGCGAAATGCGATAAGTAATGTGAATTGCAGAATTCCAGTGAATCATCGAATCTTTGAACGCACATTGCGCCCATTAGTATTCTAGTGGGCATGCCTGTTCGAGCGTCATTTCAACCCTCAAGCCTAGCTTGGTGTTGGGGAAG…	k__Fungi	p__Ascomycota	c__Sordariomycetes	o__Xylariales	f__Sporocadaceae	g__Discosia	Discosia	plant_pathogen				leaf/fruit/seed_pathogen			non-aquatic			filamentous_mycelium	perithecium_(hymenium_hidden,_narrow_opening)	closed
ASV237	AAGTCGTAACAAGGTCTCCGTTGGTGAACCAGCGGAGGGATCATTACAGAGCCTAAAAACTCTCAAATCCACTGTTAATTATACCTTTTTTGTTGCTTTGGCGGGCAGTCCCAGGGCGGGGCCTTGCCTGTATTTTTGCAGGTGTCCGCCGAAAGCACCCCTAAAATTCTTTTTTTATGGCTGTCTGAGTTTTAAAAAAAAAATAAGTCAAAACTTTCAACAATGGATCTCTTGGTTCTGGCATCGATGAAGAACGCAGCGAAATGCGATAAGTAATGTGAATTGCAGAATTCCAGTGAATCATCGAATCTTTGAACGCACATTGCGCCCATTAGTATTCTAGTGGGCATGCCTGTTCGAGCGTCATTTCAACCCTCAAGCCTAGCTTGGTGTTGGGGA…	k__Fungi	p__Ascomycota	c__Sordariomycetes	o__Xylariales	f__Sporocadaceae	g__Discosia	Discosia	plant_pathogen				leaf/fruit/seed_pathogen			non-aquatic			filamentous_mycelium	perithecium_(hymenium_hidden,_narrow_opening)	closed
ASV238	AAGTCGTAACAAGGTCTCCGTTGGTGAACCAGCGGAGGGATCATTACAGAGCCTAAAGAACTCTCAAACCCGTGTTAATTCTACCTTTTTGTTGCTTCGGCGGGCAGCCCCAGGGCGGGGCCTTGCCTGTGATTCTGCAGGTGTCCGCCGAAAGCACCCCTAATTCTTCTTTTTTTGCTGCCGTCTGAGTATTAAAAAAATAAAGCCAAAACTTTCAACAATGGATCTCTTGGTTCTGGCATCGATGAAGAACGCAGCGAAATGCGATAAGTAATGTGAATTGCAGAATTTCAGTGAATCATCGAATCTTTGAACGCACATTGCGCCCATTAGTATTCTAGTGGGCATGCCTGTTCGAGCGTCATTTCAACCCTCAAGCCCAGCTTGGTGTTGGGGGAG…	k__Fungi	p__Ascomycota	c__Sordariomycetes	o__	f__	g__
ASV239	AAGTCGTAACAAGGTCTCCGTTGGTGAACCAGCGGAGGGATCATTACAGAGTACTATAACTCATAACCCTTTGTGAACCATTATACCTGTTGCTTCGGCGGCGCCCCCTAGGGGGTGCCCGCCGGCATACCGAATCTCTGTTTTCGAACCCGACGATAAATCTGAGTGTTCTTAGCGAACTGTCAAAACTTTCAACAACGGATCTCTTGGCTCCAGCATCGATGAAGAACGCAGCGAAACGCGATATGTAGTGTGAATTGCAGAATTCAGTGAATCATCGAATCTTTGAACGCACATGGCGCCTTCCAGTATCCTGGGAGGCATGCCTGTCCGAGCGTCGTTTCAACCCTCGAGCCCCCGTGGCCCGGCGTTGGGGATCTGCCACGGCAGGCCCCGAAA…	k__Fungi	p__Ascomycota	c__Sordariomycetes	o__Glomerellales	f__Plectosphaerellaceae	g__Verticillium	Verticillium albo-atrum	plant_pathogen	litter_saprotroph		foliar_endophyte	leaf/fruit/seed_pathogen	leaf/fruit/seed,animal_material		partly_aquatic	nematophagous		filamentous_mycelium	none	none
ASV240	AAGTCGTAACAAGGTCTCCGTTGGTGAACCAGCGGAGGGATCATTACAGAGTATCTTACTCATAAACCCCTGTGAACTTACCATTCTGTTGCTTCGGCCAGGCGCGAGCCCGGCCGGGGGAAACTAAACTCTTGTATTTTTTAAGAAATTCTGAGAAAACAAACAAATAAATCAAAACCTTTAACAACGGATCTCTTGGTTCTGGCATCGATGAAGAACGCAGCGAAATGCGATAAGTAATGTGAATTGCAGAATTCAGTGAATCATCGAATCTTTGAACGCACATTGCGCCTATTAGTATTCTAGTAGGCATGCCTGTTCGAGCGTCATTTCACCCCTCAAGCCTCGTTGCTTGGTGTTGGGACGTTACCGCGTCAGCGGTAAGTCCTCAAATACAGT…	k__Fungi	p__Ascomycota	c__Sordariomycetes	o__Xylariales	f__Xylariales_fam_Incertae_sedis	g__Liberomyces	Liberomyces macrosporus	foliar_endophyte	litter_saprotroph		foliar_endophyte		leaf/fruit/seed		non-aquatic			filamentous_mycelium	perithecium_(hymenium_hidden,_narrow_opening)	closed
ASV241	AAGTCGTAACAAGGTCTCCGTTGGTGAACCAGCGGAGGGATCATTACAGAGTCGTAAAACACTCCCAAACCCATGTGAACTTACCTTTGTTGCCTCGGCAGGACCTACCCGGTACCTACCCTGTAGTTACCCTGTAGCCTGCCGGTGGACCATCAAACTCTTGTTATTTTAATGGAAATCTGAGCGTCTTATTTAATAAGTCAAAACTTTCAACAACGGATCTCTTGGTTCTGGCATCGATGAAGAACGCAGCGAAATGCGATAAGTAATGTGAATTGCAGAATTCAGTGAATCATCGAATCTTTGAACGCACATTGCGCCCATTAGTATTCTATTGGGCATGCCTGTTCGAGCGTCATTTCAACCCTTAAGCTTAGCTTAGTGTTGGGAATCTACCGT…	k__Fungi	p__Ascomycota	c__Sordariomycetes	o__Xylariales	f__Xylariales_fam_Incertae_sedis	g__Anungitea	Anungitea	plant_pathogen				unspecified_plant_pathogen						filamentous_mycelium	perithecium_(hymenium_hidden,_narrow_opening)	closed
ASV242	AAGTCGTAACAAGGTCTCCGTTGGTGAACCAGCGGAGGGATCATTACAGAGTGTAAAAACTCCCAAACCCACTGTGAACATACCACTGTTGCTTCGGCGGACCCGCCCCGGGCGCTCCCTCCAGGGGGCAGTGCCCCGGAACCAGGCGACCGCCGGAGGCCTAAACCATTGTATTCTTAGAGTATCTCTGAGTGTGATTATACAAATCAAATCAAAACTTTCAACAACGGATCTCTTGGCTCTAGCATCGATGAAGAACGCAGCGAAATGCGATAAGTAATGCGAATTGCAGAATTCAGTGAATCATCGAATCTTTGAACGCACATTGCGCCCGCTAGTATTCTGGCGGGCATGCCTGTCTGAGCGTCATTTCACCACTCGCCCCCGGCCTTGCGCTGG…	k__Fungi	p__Ascomycota	c__Sordariomycetes	o__Hypocreales	f__Bionectriaceae	g__Verrucostoma	Verrucostoma freycinetiae	litter_saprotroph					leaf/fruit/seed					filamentous_mycelium	perithecium_(hymenium_hidden,_narrow_opening)	closed
ASV243	AAGTCGTAACAAGGTCTCCGTTGGTGAACCAGCGGAGGGATCATTACAGAGTGTAAAAACTCCCTAAACCATCTGTGAATCTACCTGTTCGTTGCTTCGGTAGGCGGCCCCCGGGGGGGCCATGGCCTGACGGTGCCTGCCGAAGGTATTTTAAACTCTCTGTCATCAGTTGTCATCTGAGCCTACAAACAAATAAATCAAAACTTTCAACAACGGATCTCTTGGTTTGGGCATCGATGAAGAACGCAGCGAAATGCGATAAGTAATGTGAATTGCAGAATTCCGTGAATCATCGAATCTTTGAACGCACATTGCGCCCATCAGTACTCTGGTGGGCATGCCTGTTCGAGCGTCATTTCAACCCTCAGGCCCTTGTTCTGCCTGGCGTTGGGGCCGCTG…	k__Fungi	p__Ascomycota	c__Sordariomycetes	o__Hypocreales	f__Hypocreales_fam_Incertae_sedis	g__Sporidesmium	Sporidesmium melaleucae	lichen_parasite	fungal_decomposer				fungal_material,algal_material		partly_aquatic			filamentous_mycelium	none	none
ASV244	AAGTCGTAACAAGGTCTCCGTTGGTGAACCAGCGGAGGGATCATTACAGAGTGTAAACTCCCTAAACCAACTGTTTATCTACCTGTTTGTTGCTTCGGCAGGCGGTTCCCCCAGGGGAGCTGTCACCCGTAAAACGGCGCCTGCCGAAGGCACCCAGAACTCTTGCTGTCAGTTGTCATCTGAGTTATAAAACAAAATGAATCAAAACTTTCAACAACGGATCTCTTGGTTTGGGCATCGATGAAGAACGCAGCGAAATGCGATAAGTAATGTGAATTGCAGAATTCCGTGAATCATCGAATCTTTGAACGCACATTGCGCCCATCAGTACTCTGGTGGGCATGCCTGTTCGAGCGTCATTTCAACCCTCAGGCCCTGTACTGCCTGGCGTTGGGGCTT…	k__Fungi	p__Ascomycota	c__Sordariomycetes	o__Hypocreales	f__Hypocreales_fam_Incertae_sedis	g__Sporidesmium	Sporidesmium melaleucae	lichen_parasite	fungal_decomposer				fungal_material,algal_material		partly_aquatic			filamentous_mycelium	none	none
ASV245	AAGTCGTAACAAGGTCTCCGTTGGTGAACCAGCGGAGGGATCATTACAGAGTTACTAAACTCCCAACCCTTTGTGAACCATACCGTCGTTGCCTCGGCGGAAGGCGGGTTTCGCGGTGGGAAGCTACCCTGGAGACACCTACCCTGTAGGTGGCTACCCTGGAGCTACCCTGAAAATAGCCCGTGCCCGCCAGCCGCCGGAGGACCATCAAAAACTCTTGTTTTCATACAACGTATCTCTGAACAAAGAAACAAAAATTCGTTAAAACTTTCAACAACGGATCTCTTGGTTCTGGCATCGATGAAGAACGCAGCGAAATGCGATAAGTAATGTGAATTGCAGAATTCAGTGAACCATCGAATCTTTGAACGCATATTGCGCCCATTAGTATTCTAGTGG…	k__Fungi	p__Ascomycota	c__Sordariomycetes	o__Xylariales	f__Xylariaceae	g__Hypoxylon	Hypoxylon	wood_saprotroph	foliar_endophyte		foliar_endophyte		wood,leaf/fruit/seed		partly_aquatic		angiosperms	filamentous_mycelium	perithecium_(hymenium_hidden,_narrow_opening)	closed
ASV246	AAGTCGTAACAAGGTCTCCGTTGGTGAACCAGCGGAGGGATCATTACAGAGTTACTAAACTCCCAACCCTTTGTGAACCATACCGTCGTTGCCTCGGCGGAAGGTGGATTCCGCGGTGGGAAGCTACCCTGGAGCTACCTACCCTGTAGGTAGCTACCCTGGAGCTACCCTGAAAAACCCCGCGCCCATCAGCCGCCGGAGGACCATTGAAAACTCTTGTTTTTATACAACGTATCTCTGAATAAAGAAACAAAAATTCGTTAAAACTTTCAACAACGGATCTCTTGGTTCTGGCATCGATGAAGAACGCAGCGAAATGCGATAAGTAATGTGAATTGCAGAATTCAGTGAACCATCGAATCTTTGAACGCACATTGCGCCCATTAGTATTCTAGTGGG…	k__Fungi	p__Ascomycota	c__Sordariomycetes	o__Xylariales	f__Xylariaceae	g__Annulohypoxylon	Annulohypoxylon	wood_saprotroph	foliar_endophyte		foliar_endophyte		wood,leaf/fruit/seed		partly_aquatic		angiosperms	filamentous_mycelium	perithecium_(hymenium_hidden,_narrow_opening)	closed
ASV247	AAGTCGTAACAAGGTCTCCGTTGGTGAACCAGCGGAGGGATCATTACAGAGTTACTAAACTCCCAACCCTTTGTGAACCATACCGTCGTTGCCTCGGCGGAAGGTGGATTCCGCGGTGGGAAGCTACCCTGGAGCTACCTACCCTGTAGGTAGCTACCCTGGAGCTACCCTGAAAAACCCCGCGCCCATCAGCCGCCGGAGGACCATTGAAAACTCTTGTTTTTATACAACGTATCTCTGAATAAAGAAACAAAAATTCGTTAAAACTTTCAACAACGGATCTCTTGGTTCTGGCATCGATGAAGAACGCAGCGAAATGCGATAAGTAATGTGAATTGCAGAATTCAGTGAACCATCGAATCTTTGAACGCATATTGCGCCCATTAGTATTCTAGTGGG…	k__Fungi	p__Ascomycota	c__Sordariomycetes	o__Xylariales	f__Xylariaceae	g__Hypoxylon	Hypoxylon hypomiltum	wood_saprotroph	foliar_endophyte		foliar_endophyte		wood,leaf/fruit/seed		partly_aquatic		angiosperms	filamentous_mycelium	perithecium_(hymenium_hidden,_narrow_opening)	closed
ASV248	AAGTCGTAACAAGGTCTCCGTTGGTGAACCAGCGGAGGGATCATTACAGAGTTACTAAACTCCCAACCCTTTGTGAACCATACCGTCGTTGCCTCGGCGGAAGGTGGATTCCGCGGTGGGAAGCTACCCTGGAGTTACCTACCCTGTAGGTAGCTACCCTGGAGCTACCCTGAAAAACCCCGCGCCCATCAGCCGCCGGAGGACCATTGAAAACTCTTGTTTTTATACAACGTATCTCTGAATAAAGAAACAAAAATTCGTTAAAACTTTCAACAACGGATCTCTTGGTTCTGGCATCGATGAAGAACGCAGCGAAATGCGATAAGTAATGTGAATTGCAGAATTCAGTGAACCATCGAATCTTTGAACGCATATTGCGCCCATTAGTATTCTAGTGGG…	k__Fungi	p__Ascomycota	c__Sordariomycetes	o__Xylariales	f__Xylariaceae	g__Hypoxylon	Hypoxylon hypomiltum	wood_saprotroph	foliar_endophyte		foliar_endophyte		wood,leaf/fruit/seed		partly_aquatic		angiosperms	filamentous_mycelium	perithecium_(hymenium_hidden,_narrow_opening)	closed
ASV249	AAGTCGTAACAAGGTCTCCGTTGGTGAACCAGCGGAGGGATCATTACAGAGTTACTAAACTCCCAACCCTTTGTGAACCATACCGTCGTTGCCTCGGCGGAAGGTGGATTCCGCGGTGGGAAGCTACCCTGGAGTTACCTACCCTGTAGGTAGCTACCCTGGAGCTACCCTGAAAAACCCCGCGCCCATCAGCCGCCGGAGGACCATTGAAAACTCTTGTTTTTATACAACGTATCTCTGAATAAAGAAACAAAAATTCGTTAAAACTTTCAACAACGGATCTCTTGGTTCTGGCATCGATGAAGAACGCAGCGAAATGCGATAAGTAATGTGAATTGCAGAATTCAGTGAACCATCGAATCTTTGAACGCATATTGCGCCCATTAGTATTCTAGTGGG…	k__Fungi	p__Ascomycota	c__Sordariomycetes	o__Xylariales	f__Xylariaceae	g__Hypoxylon	Hypoxylon hypomiltum	wood_saprotroph	foliar_endophyte		foliar_endophyte		wood,leaf/fruit/seed		partly_aquatic		angiosperms	filamentous_mycelium	perithecium_(hymenium_hidden,_narrow_opening)	closed
ASV250	AAGTCGTAACAAGGTCTCCGTTGGTGAACCAGCGGAGGGATCATTACAGAGTTATACAACTCCCAAACCATTGTGAACATACCTACGTTGCCTCGGCGGCCTGCCTGGCCAGCTGCTCCTGCGGCTGCCGCGCGGTCCGCCGGCGGACTATAAAACTCTTGTTTTTATGTATCTCTGAGAAAACTTTTAAATAAGTCAAAACTTTCAACAACGGATCTCTTGGTTCTGGCATCGATGAAGAACGCAGCGAAATGCGATAAGTAATGTGAATTGCAGAATTCAGTGAATCATCGAATCTTTGAACGCACATTGCGCCCATTAGTATTCTAGTGGGCATGCCTGTTCGAGCGTCATTAACACCACTTAAGCACGGCTTAGTGTTGGGAATCTACGCGCGGG…	k__Fungi	p__Ascomycota	c__Orbiliomycetes	o__Orbiliales	f__Orbiliaceae	g__Dactylaria	Dactylaria acaciae	animal_parasite	wood_saprotroph				wood,leaf/fruit/seed,soil,animal_material		partly_aquatic	nematophagous		filamentous_mycelium	apothecium_(hymenium_on_surface)	smooth
ASV251	AAGTCGTAACAAGGTCTCCGTTGGTGAACCAGCGGAGGGATCATTACAGAGTTATCCAACTCCCAAACCCATGTGAACTTATCTCTTTGTTGCCTCGGCGCAAGCTACCCGGGACCTCGCGCCCCGGGCGGCCCGCCGGCGGACAAACCAAACTCTGTTATCTTAGTTGATTATCTGAGTGTCTTATTTAATAAGTCAAAACTTTCAACAACGGATCTCTTGGTTCTGGCATCGATGAAGAACGCAGCGAAATGCGATAAGTAATGTGAATTGCAGAATTCAGTGAATCATCGAATCTTTGAACGCACATTGCGCCCATTAGTATTCTAGTGGGCATGCCTGTTCGAGCGTCATTTCAACCCCTAAGCACAGCTTATTGTTGGGCCTCTACGTTTCGTA…	k__Fungi	p__Ascomycota	c__Sordariomycetes	o__Trichosphaeriales	f__Trichosphaeriaceae	g__Nigrospora	Nigrospora oryzae	litter_saprotroph		toxin-producing			leaf/fruit/seed		partly_aquatic			filamentous_mycelium	perithecium_(hymenium_hidden,_narrow_opening)	closed
ASV252	AAGTCGTAACAAGGTCTCCGTTGGTGAACCAGCGGAGGGATCATTACAGAGTTATCCAACTCCCAAACCCATGTGAACTTATCTCTTTGTTGCCTCGGCGCAAGCTACCCGGGACCTCGCGCCCCGGGGGGCCCGCCGGCGGACAAACCAAACTCTGTTATCTTCGTTGATTATCTGAGTGTCTTATTTAATAAGTCAAAACTTTCAACAACGGATCTCTTGGTTCTGGCATCGATGAAGAACGCAGCGAAATGCGATAAGTAATGTGAATTGCAGAATTCAGTGAATCATCGAATCTTTGAACGCACATTGCGCCCATTAGTATTCTAGTGGGCATGCCTGTTCGAGCGTCATTTCAACCCCTAAGCACAGCTTATTGTTGGGACTCTACGGCTTCGT…	k__Fungi	p__Ascomycota	c__Sordariomycetes	o__Trichosphaeriales	f__Trichosphaeriaceae	g__Nigrospora	Nigrospora oryzae	litter_saprotroph		toxin-producing			leaf/fruit/seed		partly_aquatic			filamentous_mycelium	perithecium_(hymenium_hidden,_narrow_opening)	closed
ASV253	AAGTCGTAACAAGGTCTCCGTTGGTGAACCAGCGGAGGGATCATTACAGAGTTATCTAACTCCCAAACCATTGTGAACTTACCATTTGTTGCCTCGGCAGAACCTACCCTGTAACCTACCCAGGCTGCGCGGTAGTGGGCTGCCGGTGGACTACTAAACTCTGTTATACTATTGTAATCTGAGCGTCTTATTTTAATAAGTTAAAACTTTCAACAACGGATCTCTTGGTTCTGGCATCGATGAAGAACGCAGCGAAATGCGATACGTAATGTGAATTGCAGAATTCAGTGAATCATCGAATCTTTGAACGCACATTGCGCCCATTAGTATTCTAGTGGGCATGCCTGTTCGAGCGTCATTTCAACCCTTAAGCCTAGCTTAGTATTGGGAATCTAACCG…	k__Fungi	p__Ascomycota	c__Sordariomycetes	o__Xylariales	f__	g__
ASV254	AAGTCGTAACAAGGTCTCCGTTGGTGAACCAGCGGAGGGATCATTACAGAGTTATCTAACTCCCAAACCCATGTGAACTTACCATTGTTGCCTCGGCAGAACCTACCCGGTACCTACCCTGTAACGAGCTACCCTGTAGCGAGAAGCTGGGTGGACCTACCCGGTAGCGATCTGCCGGTGGACTTCTAAACTCTTGTTATTTATATGTAATCTGAGCGTCTTATTTTAATAAGTCAAAACTTTCAACAACGGATCTCTTGGTTCTGGCATCGATGAAGAACGCAGCGAAATGCGATACGTAATGTGAATTGCAGAATTCAGTGAATCATCGAATCTTTGAACGCACATTGCGCCCATTAGTATTCTAGTGGGCATGCCTGTTCGAGCGTCATTTCAACC…	k__Fungi	p__Ascomycota	c__Sordariomycetes	o__Xylariales	f__Sporocadaceae	g__Discosia	Discosia	plant_pathogen				leaf/fruit/seed_pathogen			non-aquatic			filamentous_mycelium	perithecium_(hymenium_hidden,_narrow_opening)	closed
ASV255	AAGTCGTAACAAGGTCTCCGTTGGTGAACCAGCGGAGGGATCATTACAGAGTTATCTAACTCCCAAACCCATGTGAACTTACCTTTGTTGCCTCGGCAGAAGCTACCTGGTACCCTTCTGGGACAGCCTACCTGGACCTACCAGGAACGGCTACCCTGGATCGACCTACCCTGTAGCGCACTGCCGGTGGACCATTCAACTCTTGTTATTTTATTGTAATCTGAGCGTCTTATTTTAATAAGTCAAAACTTTCAACAACGGATCTCTTGGTTCTGGCATCGATGAAGAACGCAGCGAAATGCGATAAGTAATGTGAATTGCAGAATTCAGTGAATCATCGAATCTTTGAACGCACATTGCGCCCACTAGTATTCTGGTGGGCATGCCTGTTCGAGCGTC…	k__	p__	c__	o__	f__	g__
ASV256	AAGTCGTAACAAGGTCTCCGTTGGTGAACCAGCGGAGGGATCATTACAGAGTTATTACAACTCCCCAACCCCTGTGAACATACCTCTTGTTGCCTCGGCGGACCGCCCCGGCGCCCTCGCGGCCCGGACCCAGGCGCCCGCCGGAGGACCTACAAACTCTTGTATTATTTGAATCTTCTGAGTCTTATAAACAAATAAATCAAAACTTTCAACAACGGATCTCTTGGTTCTGGCATCGATGAAGAACGCAGCGAAATGCGATAAGTAATGTGAATTGCAGAATTCAGTGAATCATCGAATCTTTGAACGCACATTGCGCCCAGCAGTACTCTGCTGGGCATGCCTGTCCGAGCGTCATTTCACCACTCAAGCTCTGCTTGTTGTTGGAGAGCCTGTGCT…	k__Fungi	p__Ascomycota	c__Sordariomycetes	o__Microascales	f__Ceratocystidaceae	g__Huntiella	Huntiella salinaria	plant_pathogen	wood_saprotroph			leaf/fruit/seed_pathogen	wood,leaf/fruit/seed	blue-staining	non-aquatic	arthropod-associated		filamentous_mycelium	perithecium_(hymenium_hidden,_narrow_opening)	closed
ASV257	AAGTCGTAACAAGGTCTCCGTTGGTGAACCAGCGGAGGGATCATTACAGAGTTATTCAAAACTCCCAAACCCATGTGAACTTACCTTTTGTTGCCTCGGCAGGGCCTATTGAGGTCATCGCGACCTCGGTGGTGGCCTGCCGGTGGACTACCAAACTCTTGTTATTATTGTGGAACTCTGAGTTATCTAAACTTAATAAGTTAAAACTTTCAACAACGGATCTCTTGGTTCTGGCATCGATGAAGAACGCAGCGAAATGCGATAAGTAATGTGAATTGCAGAATTCAGTGAATCATCGAATCTTTGAACGCACATTGCGCCTATTAGTATTCTAGTAGGCATGCCTGTTCGAGCGTCATTTCAACCCTCAAGCCCTGGTTGCTTGGTGTTGGGAGCTTG…	k__Fungi	p__Ascomycota	c__Sordariomycetes	o__Xylariales	f__	g__
ASV258	AAGTCGTAACAAGGTCTCCGTTGGTGAACCAGCGGAGGGATCATTACAGAGTTATTCTAACTCCCAAACCCATGTGAACTTACCATTGTTGCCTCGGCGGAGCTGTTCTGCAGCGCCGCCGGTGGACATACCAAACTCTTGTTATATATTGTCATCTGAGAGTCTTATTTAATAAGTCAAAACCTTTAACAACGGATCTCTTGGTTCTGGCATCGATGAAGAACGCAGCGAAATGCGATAAGTAATGTGAATTGCAGAATTCAGTGAATCATCGAATCTTTGAACGCACATTGCGCCCATCAGTATTCTGATGGGCATGCCTGTTCGAGCGTCATTTCAACCCTTAAGCCTAGCTTAGTGTTGGGAATCTACCCTGTAGCTACCCTGTAGCTACCCTGT…	k__Fungi	p__Ascomycota	c__Sordariomycetes	o__Xylariales	f__Sporocadaceae	g__Pestalotiopsis	Pestalotiopsis	plant_pathogen				leaf/fruit/seed_pathogen			partly_aquatic			filamentous_mycelium	perithecium_(hymenium_hidden,_narrow_opening)	closed
ASV259	AAGTCGTAACAAGGTCTCCGTTGGTGAACCAGCGGAGGGATCATTACAGAGTTGAAAAACTCCCAAAAACCATTGTGAATCTACCTTTATATTCGTTGCTTTGGCGGGCGGCTCCAGGGCGGAGCCACTGCTCGTTGGGTCGGGCGCCCGCCGAAGGACAATCAAAAACTCTTTTAAATCTTTGCGGATCTCAGAGTAAAAATATCAAGCTATCAAAACTTTCAGCAACGGATCTCTTGGTTCTGGCATCGATGAAGAACGCAGCGAAATGCGATAAGTAATGTGAATTGCAGAATTCAGTGAATCATCGAATCTTTGAACGCACATTGCGCCCGCCAGCACTCTGGCGGGCATGCCTGTTCGAGCGTCATTTCAACCCTCGGGCCCTCGTTTGGCCCG…	k__Fungi	p__Ascomycota	c__Sordariomycetes	o__Sordariomycetes_ord_Incertae_sedis	f__Sordariomycetes_fam_Incertae_sedis	g__Distoseptispora	Distoseptispora tectonigena	wood_saprotroph					wood		freshwater			filamentous_mycelium	perithecium_(hymenium_hidden,_narrow_opening)	closed
ASV260	AAGTCGTAACAAGGTCTCCGTTGGTGAACCAGCGGAGGGATCATTACAGAGTTGAAAAACTCCCAAACCCATGTGAACTTACCACTTGTTGCCTCGGCGTGTTGCTGCACTTTTGTGTGGCGGCCGCCGGTGGACTTCTAAACTCTTGTTATTTTGAGTCATCTGAGCGTCTTATGTAAATAAGTCAAAACCTTTAACAACGGATCTCTTGGTTCTGGCATCGATGAAGAACGCAGCGAAATGCGATAAGTAATGTGAATTGCAGAATTCAGTGAATCATCGAATCTTTGAACGCACATTGCGCCCATTAGTATTCTAGTGGGCATGCCTGTTCGAGCGTCATTTCGACCCTTAAGCCTAGCTTAGTGTTGGGAGTCTACCCTGTAGCTACCCTGTAGC…	k__Fungi	p__Ascomycota	c__Sordariomycetes	o__Xylariales	f__	g__
ASV261	AAGTCGTAACAAGGTCTCCGTTGGTGAACCAGCGGAGGGATCATTACAGAGTTGAAAAACTCCCAAACCCATGTGAACTTACCACTTGTTGCCTCGGCGTGTTGCTGCACTTTTGTGTGGCGGCCGCCGGTGGACTTCTAAACTCTTGTTATTTTGAGTCATCTGAGCGTCTTATGTAAATAAGTCAAAACCTTTAACAACGGATCTCTTGGTTCTGGCATCGATGAAGAACGCAGCGAAATGCGATAAGTAATGTGAATTGCAGAATTCAGTGAATCATCGAATCTTTGAACGCACATTGCGCCCATTAGTATTCTAGTGGGCATGCCTGTTCGAGCGTCATTTCGACCCTTAAGCCTAGCTTAGTGTTGGGAGTCTACCCTGTAGCTACCCTGTAGT…	k__Fungi	p__Ascomycota	c__Sordariomycetes	o__Xylariales	f__	g__
ASV262	AAGTCGTAACAAGGTCTCCGTTGGTGAACCAGCGGAGGGATCATTACAGAGTTGAAAAACTCCCAAACCCATGTGAACTTACCACTTGTTGCCTCGGCGTGTTGCTGCACTTTTGTGTGGCGGCCGCCGGTGGACTTCTAAACTCTTGTTATTTTGAGTCATCTGAGCGTCTTATGTAAATAAGTCAAAACCTTTAACAACGGATCTCTTGGTTCTGGCATCGATGAAGAACGCAGCGAAATGCGATAAGTAATGTGAATTGCAGAATTCAGTGAATCATCGAATTTTTGAACGCACATTGCGCCCATTAGTATTCTAGTGGGCATGCCTGTTCGAGCGTCATTTCGACCCTTAAGCCTAGCTTAGTGTTGGGAGTCTACCCTGTAGCTACCCTGTAGC…	k__Fungi	p__Ascomycota	c__Sordariomycetes	o__Xylariales	f__	g__
ASV263	AAGTCGTAACAAGGTCTCCGTTGGTGAACCAGCGGAGGGATCATTACAGAGTTGAAAAACTCCCTAAACCCTCTGAAAATTTACCTTTTTCGTTGCTTCGGCGGGCAGCCCCAGGGCGGGGCCGTGGCCTCTTTGAGAGGTTGTCCGCCAAAGGTTACATAAACTCTTGCTATTAAACTGTTATCTGAGCTAAAGACAAATGTCAAAACTTTCAACAACGGATCTCTTGGTTCTGGCATCGATGAAGAACGCAGCGAAATGCGATAAGTAATGTGAATTGCAGAATTCAGCGAATCATCGAATCTTTGAACGCACATTGCGCCCATTAGTATTCTATTGGGCATGCCTGTTCGAGCGTCATTTCAACCCTCAAGCCTTAAAGGCTTGGTGTTGGGGCTC…	k__Fungi	p__Ascomycota	c__Sordariomycetes	o__	f__	g__
ASV264	AAGTCGTAACAAGGTCTCCGTTGGTGAACCAGCGGAGGGATCATTACAGAGTTGATAAAAAGACTCCCAAACCCGTGTGAACTTACCTCTTGTTGCCTCGGTAGGCAAGCTGGTACCCCTTTACGCCACTCCTGGCGTAACGTGGTGGCAGCCGGCCTGCCGGTGGCCTAGGAAATGAAATTCTGTTTTTTTACGATGTGATATTCTGACGAGTGGATAAAAATCTAAGTTAAAAACTTTCAACAACGGATCTCTTGGTTCTGGCATCGATGAAGAACGCAGCGAAATGCGATAAGTAATGTGAATTGCAGAATTCAGTGAATCATCGAATCTTTGAACGCATATTGCGCCCATTAGTATTCTAGTGGGCATGCCTGTCCGAGCGTCATTTCAACCCTT…	k__Fungi	p__Ascomycota	c__Sordariomycetes	o__Xylariales	f__Xylariaceae	g__
ASV265	AAGTCGTAACAAGGTCTCCGTTGGTGAACCAGCGGAGGGATCATTACAGAGTTGCAAAACTCCCAAACCCTTGTGAACATACCTGTACGTCGTTGCTTCGGCGGGTAGCCCATTTCAGGGCCCAGCCTCCTTGTGAGGTGCCCGCCGGAGGACCAAACACAAACTCTTGTAATAATTGGCCTCTCTGAGTATTATACAAATAAGTTAAAACTTTCAACAACGGATCTCTTGGTTCTGGCATCGATGAAGAACGCAGCGAAATGCGATAAGTAATGTGAATTGCAGAATTCAGTGAATCATCGAATCTTTGAACGCACATTGCGCCCGCCAGTATTCTGGCGGGCATGCCTGTTCGAGCGTCATTTCAACCCTCAAGCCCAGCTTGGTGTTGGGGCATTG…	k__Fungi	p__Ascomycota	c__Sordariomycetes	o__	f__	g__Pseudodactylaria	Pseudodactylaria xanthorrhoeae	litter_saprotroph					leaf/fruit/seed		partly_freshwater_(partly_non-aquatic)			filamentous_mycelium	none	none
ASV266	AAGTCGTAACAAGGTCTCCGTTGGTGAACCAGCGGAGGGATCATTACAGAGTTGCAAAACTCCCAAACCCTTGTGAACATACCTGTACGTCGTTGCTTCGGCGGGTAGCCCATTTCAGGGCCCAGCCTCCTTGTGAGGTGCCCGCCGGAGGACCAAACACAAACTCTTGTAATAATTGGCCTCTCTGAGTATTATACAAATAAGTTAAAACTTTCAACAACGGATCTCTTGGTTCTGGCATCGATGAAGAACGCAGCGAAATGCGATAAGTAATGTGAATTGCAGAATTCAGTGAATCATCGAATCTTTGAACGCACATTGCGCCCGCCAGTATTCTGGCGGGCATGCCTGTTCGAGCGTCATTTCAACCCTCAAGCCCAGCTTGGTGTTGGGGCATTG…	k__Fungi	p__Ascomycota	c__Sordariomycetes	o__	f__	g__Pseudodactylaria	Pseudodactylaria xanthorrhoeae	litter_saprotroph					leaf/fruit/seed		partly_freshwater_(partly_non-aquatic)			filamentous_mycelium	none	none
ASV267	AAGTCGTAACAAGGTCTCCGTTGGTGAACCAGCGGAGGGATCATTACAGAGTTGCAAAACTCCCACACCCACTGTGAACATACCTTTATTCTGCTTTGGCAGGCGGTCCCCGGGGGGGACCTCAAGCCCGGCGTCTGCCGGGCGCCCGCCGAAGGGCTGCTGAGATTCTGTCATTGGCACTCTGAGATACGCAAGCTTGCTTGCAGACAATAGTCAAAACTTTCAACAACGGATCTCTTGGTTCCAGCATCGATGAAGAACGCAGCGAAATGCGATAAGTAATGCGAATTGCAGAATTCCGCGAGTCATCGAATCTTTGAACGCACATTGCGCCCGCTAGTATTCTAGCGGGCATGCCTGTCCGAGCGTCATTTAGACCATAAGAGTTATTACGAACTC…	k__Fungi	p__Ascomycota	c__Sordariomycetes	o__	f__	g__
ASV268	AAGTCGTAACAAGGTCTCCGTTGGTGAACCAGCGGAGGGATCATTACAGAGTTGCAAAACTCCCCAACCCTTTGTGAATCTACCATTTTGTTGCTTCGGCAGGCCGCTCCAAGGAGCCTCCGTGGTGCCTGTCGGAGGTTTTTGACCCTGTTTTTCACCGAGCGTCTTCTGAGGATATACAAGCAAATACGTTAAAACTTTCAACAACGGATCTCTTGGCTCTGGCATCGATGAAGAACGCAGCGAACTGCGATAAGTAATGTGAATTGCAGAATTCAGTGAATCATCGAATCTTTGAACGCATATTGCGCCTATTAGTATTCTAGTAGGCATGCCTGTTCGAGCGTCATTTACAACCCTCAGGTGGCTTTCGTCGCCTGGTGTTGGGCACCTACAGTC…	k__	p__	c__	o__	f__	g__
ASV269	AAGTCGTAACAAGGTCTCCGTTGGTGAACCAGCGGAGGGATCATTACAGAGTTGCAAAACTCCTACACCCACTGTGAACATACCTATATTCTGCTTTGGCAGGCGGTCCCCGGGGGGGACCCCAGGCCTGGCATCTGCCGGGCGCCCGCCAAAGGGCTGCTGAGATTCTGTCATTGGCACTCTGAGATACGCAAGCTTGCTTGCAGATAATAGTTAAAACTTTCAACAACGGATCTCTTGGTTCCAGCATCGATGAAGAACGCAGCGAAATGCGATAAGTAATGCGAATTGCAGAATTCCGCGAGTCATCGAATCTTTGAACGCACATTGCGCCCGCTAGTACTCTAGCGGGCATGCCTGTCCGAGCGTCATTTAGACCATAAGAGTCATTGCGAACTC…	k__Fungi	p__Ascomycota	c__	o__	f__	g__
ASV270	AAGTCGTAACAAGGTCTCCGTTGGTGAACCAGCGGAGGGATCATTACAGAGTTGCAAAACTCCTACACCCACTGTGAACATACCTATATTCTGCTTTGGCAGGCGGTCCCCGGGGGGGACCCCAGGCCTGGCATCTGCCGGGTGCCCGCCAAAGGGCTGCTGAGATTCTGTCATTGGCACTCTGAGATACGCAAGCTTGCTTGCAGATAATAGTTAAAACTTTCAACAACGGATCTCTTGGTTCCAGCATCGATGAAGAACGCAGCGAAATGCGATAAGTAATGCGAATTGCAGAATTCCGCGAGTCATCGAATCTTTGAACGCACATTGCGCCCGCTAGTACTCTAGCGGGCATGCCTGTCCGAGCGTCATTTAGACCATAAGAGTCATTGCGAACTC…	k__Fungi	p__Ascomycota	c__	o__	f__	g__
ASV271	AAGTCGTAACAAGGTCTCCGTTGGTGAACCAGCGGAGGGATCATTACAGAGTTGTAAAACTCCCAAACCCACTGTGAACATACCTCTGTTGCCTCGGCGGCCTACCTGGCAGCTACCCTGTAGCTACCCTGTAGTCCGCCGAAGGATTTTACAAAACTCTTGTTTTTCAGTTGTTATCTCTGAGAAAATATATAAATAAGTCAAAACTTTCAACAACGGATCTCTTGGTTCTGGCATCGATGAAGAACGCAGCGAAATGCGATAAGTAATGTGAATTGCAGAATTCAGTGAATCATCGAATCTTTGAACGCACATTGCGCCCATTAGTATTCTAGTGGGCATGCCTGTTCGAGCGTCATTAAATCCACTTAAGCCTTGCTTAGTGTTGGGAGTCTACTG…	k__Fungi	p__Ascomycota	c__Sordariomycetes	o__Xylariales	f__Xylariales_fam_Incertae_sedis	g__Fusidium	Fusidium	unspecified_saprotroph										filamentous_mycelium	perithecium_(hymenium_hidden,_narrow_opening)	closed
ASV272	AAGTCGTAACAAGGTCTCCGTTGGTGAACCAGCGGAGGGATCATTACAGAGTTTAACAACTCCCAAACCCATGTGAATTTACCTATGTTGCCTCGGCGGAGCCTACCCTGTAGCCCGCCGGTGGAATTTCAAACTCTGTTTTTTTAATGAAATCTGAGCGTCTTATTTAATAAGTCAAAACTTTCAACAACGGATCTCTTGGTTCTGGCATCGATGAAGAACGCAGCGAAATGCGATAAGTAATGTGAATTGCAGAATTCAGTGAATCATCGAATCTTTGAACGCACATTGCGCCCATTAGTATTCTAGTGGGCATGCCTGTTCGAGCGTCATTTCAACCACTTAAGCCCTGCTTAGTATTGGGAGATTGCTGTATTGCAACTCCCTAAATCTAGCGGC…	k__Fungi	p__Ascomycota	c__Sordariomycetes	o__Xylariales	f__Sporocadaceae	g__Discosia	Discosia	plant_pathogen				leaf/fruit/seed_pathogen			non-aquatic			filamentous_mycelium	perithecium_(hymenium_hidden,_narrow_opening)	closed
ASV273	AAGTCGTAACAAGGTCTCCGTTGGTGAACCAGCGGAGGGATCATTACAGAGTTTACAACTCCCAAACCCAAATGTGAACATACCAATCGTTGCTTCGGCGGACTCGTCCCGGCGTCCGGGTAGCCTTGCGCTGCCCGCGGCCCGGATCCAGACGGCCGCCGGAGGCCATCAAACTCTTTGTATTACCAGTATCTTCTGAATCCGCCGCAAGGCAAAACAAATGAATCAAAACTTTCAACAACGGATCTCTTGGTTCTGGCATCGATGAAGAACGCAGCGAAATGCGATAAGTAATGTGAATTGCAGAATTCAGTGAATCATCGAATCTTTGAACGCACATTGCGCCCGCCAGCATTCTGGCGGGCATGCCTGTTCGAGCGTCATTTCAACCCTCGAGCT…	k__Fungi	p__Ascomycota	c__Sordariomycetes	o__Hypocreales	f__Cordycipitaceae	g__Lecanicillium	Lecanicillium fungicola	animal_parasite	animal_decomposer		foliar_endophyte		animal_material		partly_aquatic	invertebrate_parasite		filamentous_mycelium
ASV274	AAGTCGTAACAAGGTCTCCGTTGGTGAACCAGCGGAGGGATCATTACAGAGTTTACAACTCCCAAACCCCTGTGAACATACCAGTCGTTGCCTCGGCGGTGTCTTGCTTCGGCGAGCCCGCCAGAGGACCCAACAAACTCTTGTTTTTTTAGTATTATCTGAGTGACAAGTTTAATAAATCAAAACTTTCAACAACGGATCTCTTGGTTCTGGCATCGATGAAGAACGCAGCGAAATGCGATAAGTAATGTGAATTGCAGAATTCAGTGAATCATCGAATCTTTGAACGCACATTGCGCCCGCCAGTATTCTGGCGGGCATGCCTGTTCGAGCGTCATTTCAACCCTCAAACCCCCGGGTTTGGTGTTGGAGATCGGCATGAGTCCTTCGGGGCGACGC…	k__Fungi	p__Ascomycota	c__Sordariomycetes	o__Hypocreales	f__Nectriaceae	g__
ASV275	AAGTCGTAACAAGGTCTCCGTTGGTGAACCAGCGGAGGGATCATTACAGAGTTTACGATAAAAACTCCCAAACCCCTTGTGAACCTACTTTTTTTGTTTGTTGCCTCGGCAGGCACTGAGGGCCTCCCGTTAAGGGAGGTCAGCCTGGCCTGCCGGCGGTCTACGACACGAATTTTGCTTAGCACGTGGTTATTCTGATCAGTTAAGACATAATATCTTAAAACTTTCAACAACGGATCTCTTGGTTCTGGCATCGATGAAGAACGCAGCGAAATGCGATAAGTAATGTGAATTGCAGAATTCAGTGAATCATCGAATCTTTGAACGCACATTGCGCCCATTAGTATTCTAGTGGGCATGCCTGTTCGAGCGTCATTTCAACCCTTAAGCCCCCGTCGC…	k__Fungi	p__Ascomycota	c__Sordariomycetes	o__Xylariales	f__Xylariaceae	g__Kretzschmaria	Kretzschmaria pavimentosa	wood_saprotroph	plant_pathogen			wood_pathogen	wood		non-aquatic			filamentous_mycelium	perithecium_(hymenium_hidden,_narrow_opening)	closed
ASV276	AAGTCGTAACAAGGTCTCCGTTGGTGAACCAGCGGAGGGATCATTACAGAGTTTACGATAAAAACTCCCAAACCCCTTGTGAACCTACTTTTTTTTGTTTGTTGCCTCGGCAGGCACTGAGGGCCTCCCGTTAAGGGAGGTCAGCCTGGCCTGCCGGCGGTCTACGACACGAATTTTGCTTAGCACGTGGTTATTCTGATCAGTTAAGACATAATATCTTAAAACTTTCAACAACGGATCTCTTGGTTCTGGCATCGATGAAGAACGCAGCGAAATGCGATAAGTAATGTGAATTGCAGAATTCAGTGAATCATCGAATCTTTGAACGCACATTGCGCCCATTAGTATTCTAGTGGGCATGCCTGTTCGAGCGTCATTTCAACCCTTAAGCCCCCGTCG…	k__Fungi	p__Ascomycota	c__Sordariomycetes	o__Xylariales	f__Xylariaceae	g__Kretzschmaria	Kretzschmaria pavimentosa	wood_saprotroph	plant_pathogen			wood_pathogen	wood		non-aquatic			filamentous_mycelium	perithecium_(hymenium_hidden,_narrow_opening)	closed
ASV277	AAGTCGTAACAAGGTCTCCGTTGGTGAACCAGCGGAGGGATCATTACAGAGTTTCGTACTCCAAACCCTTTGTGAACATACCTGTTTTCGTTGCTTCGGCAGGTCGGGGGCAACCCCGCCCGCCGCCGGCCCCGCTCACCCGGGGCACGGCGGGCCTGCCGGAGGGCACAGACTCTGTATTCAAAAACGTACCTCTCTGAGTTATCTTTACAAATAAGTAAAAACTTTCAACAACGGATCTCTTGGTTCTGGCATCGATGAAGAACGCAGCGAAATGCGATAAGTAATGTGAATTGCAGAATTCAGTGAATCATCGAATCTTTGAACGCACATTGCGCCCGCTAGTATTCTGGCGGGCATGCCTGTCCGAGCGTCATTTCAACCCTCAGGCCCTGGTTG…	k__Fungi	p__Ascomycota	c__Sordariomycetes	o__Togniniales	f__Togniniaceae	g__Phaeoacremonium	Phaeoacremonium iranianum	plant_pathogen				unspecified_plant_pathogen			partly_aquatic			filamentous_mycelium	none	none
ASV278	AAGTCGTAACAAGGTCTCCGTTGGTGAACCAGCGGAGGGATCATTACAGAGTTTTCTAAACTCCCAAACCCATGTGAACTTACCATTGTTGCCTCGGCGGAGCCTACCCTGTAGCTACCCTATAAGGTGGCTACCCTGTAGCGCCCCGCCGGTGGATTTTCAAACTCTTGTTATTTATAGTAATCTGAGAGTCTTATTTTAAATAAGTCAAAACTTTCAACAACGGATCTCTTGGTTCTGGCATCGATGAAGAACGCAGCGAAATGCGATAAGTAATGTGAATTGCAGAATTCAGTGAATCATCGAATCTTTGAACGCACATTGCGCCCATTAGTATTCTAGTGGGCATGCCTGTTCGAGCGTCATTTCAACCCTTAAGCCTAGCTTAGTGTTGGGAGT…	k__Fungi	p__Ascomycota	c__Sordariomycetes	o__Xylariales	f__Beltraniaceae	g__Beltrania	Beltrania pseudorhombica	litter_saprotroph	foliar_endophyte		foliar_endophyte		leaf/fruit/seed		non-aquatic			filamentous_mycelium	none	none
ASV279	AAGTCGTAACAAGGTCTCCGTTGGTGAACCAGCGGAGGGATCATTACAGAGTTTTTAACTCCCAACCCTTGCGAACCGTACCCCGTTCTGTTCTCGTTGCTTCTGGCGGGAGGGGAGGGGCGCGTCCTTCGGGGCGTGCCTCTCTCTCCCAGGTCCCTTCGGGGCGCCCGCCAGCGGCCGCGAGCCGCCTGAACTTTTTATAAACCAGTAACAAAACGTCTGAGAAACAAACAAAAACAGCCAAAACTTTCAACAACGGATCTCTTGGCTCTGGCATCGATGAAGAACGCAGCGAAATGCGATACGTAATGCGAATTGCAGAATTCAGCGAGTCATCGAATCTTTGAACGCACATTGCGCCCGCCAGCATTCTGGCGGGCATGCCTGTCCGAGCGTCAT…	k__Fungi	p__Ascomycota	c__Sordariomycetes	o__Ophiostomatales	f__Ophiostomataceae	g__Ophiostoma	Ophiostoma tsotsi	plant_pathogen	wood_saprotroph			wood_pathogen	wood	blue-staining	non-aquatic	arthropod-associated		filamentous_mycelium	perithecium_(hymenium_hidden,_narrow_opening)	closed
ASV280	AAGTCGTAACAAGGTCTCCGTTGGTGAACCAGCGGAGGGATCATTACAGGAACTCTCTAGTTTCTCACCCCACGAACCTACCCGACGTGCCTCGGCGGGCAACCGCCGGCGGCCCCCTTACTCTTGCCTCGCGTGCTGTGTCTCCGAGTGTACAGAAAACAAGTCAAAACTTTCAACAACGGATCTCTTGGCTCCAGCATCGATGAAGAACGCAGCGAAATGCGATACGTAATGTGAATTGCAGAATTCAGTGAACCATCGAGTCTTTGAACGCACATTGCGCCCGCCGGCATTCCGGCGGGCATGCCTGTCCGAGCGTCATTTCTCCCCTCAGGTCTCTCCGGCCTGGTGTTGGGGGTCTGCCGCGTGCAGCCCCCGAAAGAGAACTGGCGGCGGTCG…	k__Fungi	p__Ascomycota	c__Leotiomycetes	o__Helotiales	f__Vibrisseaceae	g__Phialocephala	Phialocephala fusca	soil_saprotroph	root_endophyte		root_endophyte_dark_septate	root-associated	roots,soil		non-aquatic			filamentous_mycelium	apothecium_(hymenium_on_surface)	smooth
ASV281	AAGTCGTAACAAGGTCTCCGTTGGTGAACCAGCGGAGGGATCATTACAGGAATCGAGAGACTCCCTGAACCACTGTGAACTTACCGAAACGTTGCCTCGGCGGGTGCCGCGGTAGGGCCTCCAAGGGCCCGATCTGCGGCGCTGCCCGCCGGCGGCTCCCTACTCTGTCTCTGGCGTTGTATCTCTGAGAATCAGCGAAATAGTCAAAACTTTCAACAACGGATCTCTTGGTTCTGGCATCGATGAAGAACGCAGCGAAATGCGATAAGTAATGTGAATTGCAGAATTCAGTGAACCATCGAATCTTTGAACGCATATTGCGCCCGCCGGCATTCCGGCGGGCATGCCTGTTCGAGCGTCATTTCCACCCTCAGGCTCTGCCTGGTGTTGGGGGCCTGC…	k__Fungi	p__Ascomycota	c__Pezizomycotina_cls_Incertae_sedis	o__Pezizomycotina_ord_Incertae_sedis	f__Pezizomycotina_fam_Incertae_sedis	g__Cryptophiale	Cryptophiale	litter_saprotroph					leaf/fruit/seed		non-aquatic			filamentous_mycelium	none	none
ASV282	AAGTCGTAACAAGGTCTCCGTTGGTGAACCAGCGGAGGGATCATTACAGGAATCGCAAGACTCCCTGCAAACCCCTGCGAACGCTACCGAAACGTTGCCTCGGCGGGCCCTCGCGCCCGCCGGCGGCCCCCTACTCTATACTGTATTTAGTTATCTCTGAGCCTAAGAAAACAAGTCAAAACTTTCAACAACGGATCTCTTGGTTCCAGCATCGATGAAGAACGCAGCGAAATGCGATACGTAATGCGAATTGCAGAATTCAGTGAGTCATCGAATCTTTGAACGCACATTGCGCCCGCCAGTATCCTGGCGGGCATGCCTGTCCGAGCGTCATTTCTACCCTCAGGCTCTGCCTGGTGTTGGGGACCTGCGCCTTGCAGCCCCCCAAAGACAGCGGCG…	k__Fungi	p__Ascomycota	c__Sordariomycetes	o__Chaetosphaeriales	f__Chaetosphaeriaceae	g__
ASV283	AAGTCGTAACAAGGTCTCCGTTGGTGAACCAGCGGAGGGATCATTACAGGAATCGCAAGATCTCCCTGCAACCCTCGCGAACCTACCGAAACGTTGCCTCGGCGGGCGCCCGGCCTCGCGCCGTTGAGCCCGCCGGCGGCCTACAACTCTGTCTCTAGCGTTGTCTCTCTGAGTATGATACAAATTGTCAAAACTTTCAACAACGGATCTCTTGGTTCTGGCATCGATGAAGAACGCAGCGAAATGCGATAAGTAATGCGAATTGCAGAATTCAGTGAGTCATCGAATCTTTGAACGCACATTGCGCCCGCCAGCATCCTGGCGGGCATGCCTGTTCGAGCGTCATTTCAACCCTCAGGCTCTGCCTGGCGTTGGGGACCTGCGCCTCGCAGCCCCCGA…	k__Fungi	p__Ascomycota	c__Sordariomycetes	o__Chaetosphaeriales	f__Chaetosphaeriaceae	g__Chaetosphaeria	Chaetosphaeria	litter_saprotroph	wood_saprotroph		foliar_endophyte		wood,leaf/fruit/seed		partly_freshwater_(partly_non-aquatic)			filamentous_mycelium	perithecium_(hymenium_hidden,_narrow_opening)	closed
ASV284	AAGTCGTAACAAGGTCTCCGTTGGTGAACCAGCGGAGGGATCATTACAGGACTCGCAAGACTCCCGTAACCACCGTGAACCTTACCTCTCGTTGCCTCGGCGGGTGCTCTCCTCGGGGAGCGCTCACGCCCGCCGGCGGCCCACAACTCGTTGTCTGATTCTACGCATCTCCGAGTCGCATACAAACGAATCAAAACTTTCAACAACGGATCTCTTGGTTCTGGCATCGATGAAGAACGCAGCGAAATGCGATAAGTAATGTGAATTGCAGAATTCAGTGAATCATCGAATCTTTGAACGCACATTGCGCCCGCCGGCATCCCGGCGGGCATGCCTGTTCGAGCGTCATTTCAACCCTCAGGCCTCGCCTGGTGTTGGGGCTCTGCGCACCGCAGGCCC…	k__Fungi	p__Ascomycota	c__Sordariomycetes	o__Chaetosphaeriales	f__Chaetosphaeriaceae	g__Thozetella	Thozetella queenslandica	litter_saprotroph					leaf/fruit/seed		non-aquatic			filamentous_mycelium	none	none
ASV285	AAGTCGTAACAAGGTCTCCGTTGGTGAACCAGCGGAGGGATCATTACAGGACTCGCAAGACTCCCGTAACCACCGTGAACCTTACCTCTCGTTGCCTCGGCGGGTGCTCTCCTCGGGGAGCGCTCACGCCCGCCGGCGGCCCACAACTCGTTGTCTGATTCTACGCATCTCCGAGTCGCATACAAACGAATCAAAACTTTCAACAACGGATCTCTTGGTTCTGGCATCGATGAAGAACGCAGCGAAATGCGATAAGTAATGTGAATTGCAGAATTCAGTGAATCATCGAATCTTTGAACGCACATTGCGCCCGCCGGTATCCCGGCGGGCATGCCTGTTCGAGCGTCATTTCAACCCTCAGGCCCGGCCTGGTGTTGGGGCTCTGCGCACCGCAGGCCC…	k__Fungi	p__Ascomycota	c__Sordariomycetes	o__Chaetosphaeriales	f__Chaetosphaeriaceae	g__Thozetella	Thozetella queenslandica	litter_saprotroph					leaf/fruit/seed		non-aquatic			filamentous_mycelium	none	none
ASV286	AAGTCGTAACAAGGTCTCCGTTGGTGAACCAGCGGAGGGATCATTACAGGACTCGCAAGACTCCCGTAACCACTGTGAATCTTACCTTTTTGTTGCCTCGGCGGGTGCTAGACTCTAGCGCTCACGCCCGCCGGCGGCCCACAACTCGTTGTCTACTTAGCATCTCCGAGCCTATATACAAACGAATCAAAACTTTCAACAACGGATCTCTTGGTTCTGGCATCGATGAAGAACGCAGCGAAATGCGATAAGTAATGTGAATTGCAGAATTCAGTGAATCATCGAATCTTTGAACGCACATTGCGCCCGCCGGTATTCCGGCGGGCATGCCTGTTCGAGCGTCATTTCAACCCTCAGGCCTCGCCTGGTGTTGGGGCTCCTGCGCACTGCAGGCCCTCA…	k__Fungi	p__Ascomycota	c__Sordariomycetes	o__Chaetosphaeriales	f__Chaetosphaeriaceae	g__Thozetella	Thozetella gigantea	litter_saprotroph					leaf/fruit/seed		non-aquatic			filamentous_mycelium	none	none
ASV287	AAGTCGTAACAAGGTCTCCGTTGGTGAACCAGCGGAGGGATCATTACAGGACTCGCAAGACTCCTACAACCCTGTGAACTTAACTATAAGCACGTTGCTTCGGCGGGTGTCTCGGAGCGGGTTCTCCCGCCCCGTGGCGCTAAGCCCGCCGGCAGCCTACTATACTCTGTCTCTTTGCGTTGGCATCTCGAGTACAATCAAACAAGTTAAAACTTTCAACAACGGATCTCTTGGTTCTGGCATCGATGAAGAACGCAGCGAAATGCGATAAGTAATGCGAATTGCAGAATTCCGTGAGTCATCGAATCTTTGAACGCACATTGCGCCCGCCAGCATTCTGGCGGGCATGCCTGTTCGAGCGTCATTTCAACCCTCAGGCCCTGCCTGGCGTTGGAGGAC…	k__Fungi	p__Ascomycota	c__Sordariomycetes	o__Chaetosphaeriales	f__Chaetosphaeriaceae	g__
ASV288	AAGTCGTAACAAGGTCTCCGTTGGTGAACCAGCGGAGGGATCATTACAGGACTCGCAAGACTCCTACAACCCTGTGAACTTCACTATAAGCACGTTGCTTCGGCGGGTGTCGCGGCGCGGGTCTTCCCGCACCGGGGCGCTAAGCCCGCCGGCAGCCTACTATACTCTGTTTCTCTGCGTTGGCATCTCGAGAAAAAACAAACAAGTTAAAACTTTCAACAACGGATCTCTTGGTTCTGGCATCGATGAAGAACGCAGCGAAATGCGATAAGTAATGCGAATTGCAGAATTCCGTGAGTCATCGAATCTTTGAACGCACATTGCGCCCGCCAGCATTCTGGCGGGCATGCCTGTTCGAGCGTCATTTCAACCCTCAGGCCCTGCCTGGCGTTGGAGGAC…	k__Fungi	p__Ascomycota	c__Sordariomycetes	o__Chaetosphaeriales	f__Chaetosphaeriaceae	g__
ASV289	AAGTCGTAACAAGGTCTCCGTTGGTGAACCAGCGGAGGGATCATTACAGGACTCGCAAGACTCCTATAACCCTGTGAACTTACTACAAAGCACGTTGCTTCGGCGGGTGCCTCCGGGCGGGTTTCCCCCCCGGGCGCGCTAAGCCCGCCGGCAGCCTACTAAATTCTGTCTCTTTGCGTTGGCATCTCGAGTACAAACAAATAAGTTAAAACTTTCAACAACGGATCTCTTGGTTCTGGCATCGATGAAGAACGCAGCGAAATGCGATAAGTAATGCGAATTGCAGAATTCCGTGAGTCATCGAATCTTTGAACGCACATTGCGCCCGCCAGCATTCTGGCGGGCATGCCTGTTCGAGCGTCATTTCAACCCTCAGGCCCTGCCTGGCGTTGGAGGACT…	k__Fungi	p__Ascomycota	c__Sordariomycetes	o__Chaetosphaeriales	f__Chaetosphaeriaceae	g__Chloridium	Chloridium	litter_saprotroph	wood_saprotroph		root-associated	root_pathogen	wood,leaf/fruit/seed,roots,animal_material		partly_aquatic	opportunistic_human_parasite		filamentous_mycelium	none	none
ASV290	AAGTCGTAACAAGGTCTCCGTTGGTGAACCAGCGGAGGGATCATTACAGGACTCGCAAGACTCCTATCACCCTGTGAACTTCACTACAAACACGTTGCTTCGGCGGGTGTCGCGGCGGGGTCCTCCCCCGCCGCGGCGCGCAGCCCGCCGGCAGCCTACTATACTCTGTCTCTCTGCGTTGGCATCTCGAGGAAAAGCAAACAAGTTAAAACTTTCAACAACGGATCTCTTGGTTCTGGCATCGATGAAGAACGCAGCGAAATGCGATAAGTAATGCGAATTGCAGAATTCCGTGAGTCATCGAATCTTTGAACGCACATTGCGCCCGCCAGCATTCTGGCGGGCATGCCTGTTCGAGCGTCATTTCAACCCTCAGGCCCTGCCTGGCGTTGGAGGACT…	k__Fungi	p__Ascomycota	c__Sordariomycetes	o__Chaetosphaeriales	f__Chaetosphaeriaceae	g__
ASV291	AAGTCGTAACAAGGTCTCCGTTGGTGAACCAGCGGAGGGATCATTACAGGATTCGCAAGATTCCCTAAACCATCGTGAACCTACCTATACGTTGCCTCGGCGGGCGTCCGGCCTCGCGCTGGACGTCGAGCCCGCCGGTGGCCCAATACTCTGTTTCTGCAGCGTTGTCTCTCTGAGTCTTTTGGAAACGCATCAAAACTTTCAACAACGGATCTCTTGGTTCTGGCATCGATGAAGAACGCAGCGAAATGCGATAAGTAATGCGAATTGCAGAATTCAGTGAGTCATCGAATCTTTGAACGCACATTGCGCCCGCCAGTATCCTGGCGGGCATGCCTGTTCGAGCGTCATTACAACCCTCCGGCCCTGCCGGGTGTTGGGGTCCTGCACTCTGCAGCC…	k__Fungi	p__Ascomycota	c__Sordariomycetes	o__Chaetosphaeriales	f__Chaetosphaeriaceae	g__Chaetosphaeria	Chaetosphaeria dilabens	litter_saprotroph	wood_saprotroph		foliar_endophyte		wood,leaf/fruit/seed		partly_freshwater_(partly_non-aquatic)			filamentous_mycelium	perithecium_(hymenium_hidden,_narrow_opening)	closed
ASV292	AAGTCGTAACAAGGTCTCCGTTGGTGAACCAGCGGAGGGATCATTACAGGATTCGCAAGATTCCCTAAACCATCGTGAACCTACCTATACGTTGCCTCGGCGGGCGTCCGGCCTTGCGCTGGACGTCGAGCCCGCCGGCGGCCCAATACTCTGTTTCTGCAGCGTTGTCTCTCTGAGTCTTTTGGAAATGCATCAAAACTTTCAACAACGGATCTCTTGGTTCTGGCATCGATGAAGAACGCAGCGAAATGCGATAAGTAATGCGAATTGCAGAATTCAGTGAGTCATCGAATCTTTGAACGCACATTGCGCCCGCCAGTATCCTGGCGGGCATGCCTGTTCGAGCGTCATTACAACCCTCCGGCCCTGCCGGGTGTTGGGGTCCTGCACTCTGCAGCC…	k__Fungi	p__Ascomycota	c__Sordariomycetes	o__Chaetosphaeriales	f__Chaetosphaeriaceae	g__Chaetosphaeria	Chaetosphaeria dilabens	litter_saprotroph	wood_saprotroph		foliar_endophyte		wood,leaf/fruit/seed		partly_freshwater_(partly_non-aquatic)			filamentous_mycelium	perithecium_(hymenium_hidden,_narrow_opening)	closed
ASV293	AAGTCGTAACAAGGTCTCCGTTGGTGAACCAGCGGAGGGATCATTACAGGATTCGCAAGTCTCCCGTAAACCCCTGTGAACATACCTATACTCGTTGCCTCGGCGGGTGCTCCGGTGCGAACCGGGGCGCCAGCCCGCCGGCGGCTCGCTACTCTGTATTTACTACTGCATCTCCGAGCAATAGCAAACGAATCAAAACTTTCAACAACGGATCTCTTGGTTCTGGCATCGATGAAGAACGCAGCGAAATGCGATAAGTAATGTGAATTGCAGAATTCAGTGAATCATCGAATCTTTGAACGCACATTGCGCCCGCCGGTATCCCGGCGGGCATGCCTGTTCGAGCGTCATTTCAACCCTCAGGCTCCGCCTGGCGTTGGGGTCCTGCGCTGCAGCCCC…	k__Fungi	p__Ascomycota	c__Sordariomycetes	o__Chaetosphaeriales	f__Chaetosphaeriaceae	g__Tainosphaeria	Tainosphaeria siamensis	wood_saprotroph	litter_saprotroph				wood,leaf/fruit/seed		partly_freshwater_(partly_non-aquatic)			filamentous_mycelium	perithecium_(hymenium_hidden,_narrow_opening)	closed
ASV294	AAGTCGTAACAAGGTCTCCGTTGGTGAACCAGCGGAGGGATCATTACAGGATTGTCGAAAGACATCTCCTTACACCATTTGTGAATCTACCCACCTGTTGTGCTTCGGCAGGCGATCCCCGTAGCAGGCTTCCTAGGCCTGTAAAGGTGCCTGCCGGAGTGCCTCAAACTATTTTGATATCTCGTGGAATCTCAGAGACGCAAAAGTTAAACTATAACAACTTTCAACAATGGATCTCTTGGCTCTGGCATCGATGAAGAACGCAGCGAAATGCGATAAGTAATGCGAATTGCAGATCTCAGTGAGTCATCGAATCTTTGAACGCACATTGCGCCCTCTAGAATCCTGGAGGGCATGCCTGTTCGAGCGTCACTACAACACTCAAGCTCTGCTTGGCGT…	k__Fungi	p__	c__	o__	f__	g__
ASV295	AAGTCGTAACAAGGTCTCCGTTGGTGAACCAGCGGAGGGATCATTACAGGATTGTCGAAAGACATCTCCTTACACCATTTGTGAATCTACCTATCTGTTGTGCTTCGGCAGGCGATCCCCCAATAGCGGGTTTCCTAGGCCTGTAAAGGTGCCTGCCGGAGTGCCTCAAACTACTTTGATATCTCGTGGAATCTCAGAGACGCAAAAGTTAAACTATAACAACTTTCAACAATGGATCTCTTGGCTCTGGCATCGATGAAGAACGCAGCGAAATGCGATAAGTAATGCGAATTGCAGATCTCAGTGAGTCATCGAATCTTTGAACGCACATTGCGCCCTCTAGCATCCTGGAGGGCATGCCTGTTCGAGCGTCACTACAACACTCAAGCTCTGCTTGGC…	k__Fungi	p__	c__	o__	f__	g__
ASV296	AAGTCGTAACAAGGTCTCCGTTGGTGAACCAGCGGAGGGATCATTACAGGGTCTAACGACTGCCCAAAACCAACCGTGCTCCTTTCCATTTTTTCTTGCTTCGGTGATCGCCTGCTGGGGAGGCCACCGGCCGGGCGTCATGCCTGGTGGTTACCGAAGCATACCACTATAAACTTTTACTTTGCAACGTATCTTCTGAGAACTTTCTACAAAAGAACAATCACAACTCACAACAATGGATCTCTTGGCTCTGGCATCGATGAAGAACGCAGCGAAATGCGATAAATAATATGAATTGCAGAATTCAGCGAATCATCGAGTTTTTGAACGCACATTGCGCCCTCTGGTATTCCGGAGGGCACGTCCGACCGAGCGTCGCGTCACCGCTCAGGCTCTGCC…	k__Fungi	p__Ascomycota	c__Sordariomycetes	o__Pleurotheciales	f__Pleurotheciaceae	g__Phaeoisaria	Phaeoisaria	wood_saprotroph					wood	soft_rot	partly_aquatic			filamentous_mycelium	none	none
ASV297	AAGTCGTAACAAGGTCTCCGTTGGTGAACCAGCGGAGGGATCATTACAGGGTCTAACGACTGCCCAAACCAAACCGTGAATAACTCCCTACTTTTCTGCTTCGGCGGGCCGCTCGCTGGGGGAGCCTCGGGCCGCCGCCTCGTTGCGGTGGTGGTCCGCCGAAGCAAACCAAATTTACACTCTTGAATTTACTTCTGAGAATCAACTTTCTGAAAAGAAAAAAACGATCACAACTCACAACAATGGATCTCTTGGCTCTGGCATCGATGAAGAACGCAGCGAAATGCGATAAATAATATGAATTGCAGAATTCAGCGAATCATCGAGTTTTTGAACGCACATTGCGCCCTCTGGCATTCCGGAGGGCATGTCCGACCGAGCGTCGCATCACCGCCCAAG…	k__Fungi	p__Ascomycota	c__Sordariomycetes	o__Pleurotheciales	f__Pleurotheciaceae	g__Pleurothecium	Pleurothecium recurvatum	wood_saprotroph					wood		partly_freshwater_(partly_non-aquatic)			filamentous_mycelium	none	none
ASV298	AAGTCGTAACAAGGTCTCCGTTGGTGAACCAGCGGAGGGATCATTACAGGGTCTCACGACTCTCAAACCAAACCGTGCATTAAAACTTTTATACTGCTGAGGCGGCCGCTCGCTGGGGGAGCTCTAGGCCTTTTACAAGGTGGCCGCCAAAGCAACCAAAACTACACTTATATTCAAAAATAAAACTTTCTATAAAGAAATCACAACCTATAACAATGGATCTCTTGGCTCTGGCATCGATGAAGAACGCAGCGAAATGCGATACCTAATATGAATTGCAGAATTCAGTGAATCATCGAGTTTTTGAACGCATATTGCGCCCTCTGGCATTCCAGAGGGCATGTCCGACCGAGCGTCGCAGCGCCACTCGGTCCGCCGAAATCTTTTCGGACGGACCGG…	k__Fungi	p__Ascomycota	c__Sordariomycetes	o__Pleurotheciales	f__Pleurotheciaceae	g__
ASV299	AAGTCGTAACAAGGTCTCCGTTGGTGAACCAGCGGAGGGATCATTACAGGGTCTCACGACTCTCAAACCCACTGTGCATCAATACTATTTACTGCTGCGGCGGGCCGCTCGCTAGGGGAGCTCAGGCCTGTAAAGGTGGCCCGCCAAAGCAACTTTTCAAACACTTTTGAAATTAAACCAAAACTTTCAATTAAATATCACAACTCATAACAATGGATCTCTTGGCTCTGGCATCGATGAAGAACGCAGCGAAATGCGATACCTAATATGAATTGCAGAATTCAGTGAATCATCGAGTTTTTGAACGCACATTGCGCCCTTTGGCATTCCAAAGGGCATGTCCGACCGAGCGTCGCAACGCCGCCCGAATCCGGCCTTTTTTGGCAGTGGAATCGGTGT…	k__Fungi	p__Ascomycota	c__Sordariomycetes	o__Pleurotheciales	f__Pleurotheciaceae	g__
ASV300	AAGTCGTAACAAGGTCTCCGTTGGTGAACCAGCGGAGGGATCATTACAGGGTCTCGCGACTCTCAAACCCACTGTGCATTAATACTCTTTACTGCTGCGGCGGGCCGCTCGCTGGGGGAGCTCTGGCCTGTAAAGGTGGCCCGCCAAAGCAACTTTTCAATACCTTTTTTTTTTGAAACCAAACCAAAACTTTCAATTAAATAAATCACAACTCATAACAATGGATCTCTTGGCTCTGGCATCGATGAAGAACGCAGCGAAATGCGATACCTAATATGAATTGCAGAATTCAGTGAATCATCGAGTTTTTGAACGCACATTGCGCCCTTTGGCATTCCAAAGGGCATGTCCGACCGAGCGTCGCAACGCCGCCCGAATCCGGCCTCTGGCAGTGGAATC…	k__Fungi	p__Ascomycota	c__Sordariomycetes	o__Pleurotheciales	f__Pleurotheciaceae	g__
ASV301	AAGTCGTAACAAGGTCTCCGTTGGTGAACCAGCGGAGGGATCATTACAGGGTTGAAAAAACACCCAAACCCACTGTGAACATACCTTCAGTAGCTGCTTCGGCGGGAGAGGCCCCTGTGGGGGAAACCCCCGTGGGCTGCGCTCCGCCCCGGAAGGGGCTGGCGCCCCGCCGAAGGGCCCAACCAAACCATTGTAGTGTCAGTGACATTCTGAGTCGGTAAAGAATAAGTCAAAACTTTCAACAACGGATCTCTTGGCTCTGGCATCGATGAAGAACGCAGCGAAATGCGATACGTAATGCGAATTGCAGAATCCAGTGAGTCATCGAATCTTTGAACGCACATTGCGCCCGCCAGCATTCTGGCGGGCATGCCTGTCCGAGCGTCATTTCCACCCTCG…	k__Fungi	p__Ascomycota	c__Sordariomycetes	o__Sordariales	f__Jobellisiaceae	g__Jobellisia	Jobellisia guangdongensis	wood_saprotroph					wood		partly_freshwater_(partly_non-aquatic)			filamentous_mycelium	perithecium_(hymenium_hidden,_narrow_opening)	closed
ASV302	AAGTCGTAACAAGGTCTCCGTTGGTGAACCAGCGGAGGGATCATTACAGTGACTTACCGTCAAACCACGTGAACGTACCTCTGACGTTGCCTCGGCGGGCGCTGCGGCGCTGGGCCCTGTGCCTGGCCCGCGGCATCGAGCCCGCCGGCGGCCTACAACTCTGCCTCTAGCGTTGCCTCTCCGAGTTATACAAATGAGTTAAAACTTTCAACAACGGATCTCTTGGTTCTGGCATCGATGAAGAACGCGGCGAAATGCGATAAGTAATGTGAATTGCAGAATTCAGTGAATCATCGAATCTTTGAACGCACATTGCGCCCGCCGGTATTCCGGCGGGCATGCCTGTTCGAGCGTCATTTCAACCCTCAGGCCCCGCCTGGTGTTGGGGCACCGCTATTG…	k__Fungi	p__	c__	o__	f__	g__
ASV303	AAGTCGTAACAAGGTCTCCGTTGGTGAACCAGCGGAGGGATCATTACAGTGACTTACCGTCAAACCACGTGAACGTACCTCTGACGTTGCCTCGGCGGGCGCTGCGGCGCTGGGCCCTGTGCCTGGCCCGCGGCATCGAGCCCGCCGGCGGCCTACAACTCTGCCTCTAGCGTTGCCTCTCCGAGTTATACAAATGAGTTAAAACTTTCAACAACGGATCTCTTGGTTCTGGCATCGATGAAGAACGCGGCGAAATGCGATAAGTAATGTGAATTGCAGAATTCAGTGAATCATCGAATCTTTGAACGCACATTGCGCCCGCCGGTATTCCGGCGGGCATGCCTGTTCGAGCGTCATTTCAACCCTCAGGCCCCGCCTGGTGTTGGGGTACCGCTATTG…	k__	p__	c__	o__	f__	g__
ASV304	AAGTCGTAACAAGGTCTCCGTTGGTGAACCAGCGGAGGGATCATTACAGTGACTTTACCGTCAAACCACGCGAACGTACCTCTGACGTTGCCTCGGCGGGCGCTGCGGCGCTGGGCCCCGCGCCTAGCCCGCGGCGCTGAGCCCGCCGGCGGCCTACAACTCTGTCTCTAGCGTTGTGTCTCGAGTTATACAAATGAGTCAAAACTTTCAACAACGGATCTCTTGGTTCTGGCATCGATGAAGAACGCGGCGAAATGCGATAAGTAATGTGAATTGCAGAATTCAGTGAATCATCGAATCTTTGAACGCACATTGCGCCCGCCGGTATTCCGGCGGGCATGCCTGTTCGAGCGTCATTTCAACCCTCAGGCCCCGCCTGGTGTTGGGGCACCGCTGCCG…	k__	p__	c__	o__	f__	g__
ASV305	AAGTCGTAACAAGGTCTCCGTTGGTGAACCAGCGGAGGGATCATTACAGTGACTTTACCGTCAAACCACGCGAACGTACCTCTGACGTTGCCTCGGCGGGCGCTGCGGCGCTGGGCCCCGCGCCTAGCCCGCGGCGCTGAGCCCGCCGGCGGCCTACAACTCTGTCTCTAGCGTTGTGTCTCGAGTTATACAAATGAGTCAAAACTTTCAACAACGGATCTCTTGGTTCTGGCATCGATGAAGAACGCGGCGAAATGCGATAAGTAATGTGAATTGCAGAATTCAGTGAATCATCGAATCTTTGAACGCACATTGCGCCCGCCGGTATTCCGGCGGGCATGCCTGTTCGAGCGTCATTTCAACCCTCAGGCCCCGCCTGGTGTTGGGGCACCGCTGCCG…	k__Fungi	p__	c__	o__	f__	g__
ASV306	AAGTCGTAACAAGGTCTCCGTTGGTGAACCAGCGGAGGGATCATTACAGTGGCGTCTACCGTCCAAACCATGTGAACATATACCTTCTCGTTGCCTCGGTAGGTGCTGCAGCGCTGAGCCTCTATGCCCAGACTGTAGCGTCGAGCCTGCCGGTGGCCCCCTATACTCAGTTTATTGCTGTACTCTCGAGTTATTTCAAATAGTCAAAACTTTCAACAACGGATCTCTTGGTTCTGGCATCGATGAAGAACGCGGCGAAATGCGATAAGTAATGTGAATTGCAGAATTCAGTGAATCATCGAATCTTTGAACGCACATTGCGCCCGCCGGTATTCCGGCGGGCATGCCTGTTCGAGCGTCATTTCAACCCTTAGGCTCTGCCTAGTGTTGGGACACCAC…	k__Fungi	p__Ascomycota	c__Sordariomycetes	o__Chaetosphaeriales	f__Chaetosphaeriaceae	g__Chaetosphaeria	Chaetosphaeria garethjonesii	litter_saprotroph	wood_saprotroph		foliar_endophyte		wood,leaf/fruit/seed		partly_freshwater_(partly_non-aquatic)			filamentous_mycelium	perithecium_(hymenium_hidden,_narrow_opening)	closed
ASV307	AAGTCGTAACAAGGTCTCCGTTGGTGAACCAGCGGAGGGATCATTACAGTGGCGTCTACCGTCCAAACCATGTGAACATATACCTTCTCGTTGCCTCGGTGGGTGCTGCAGCGTTGAGCCTCTGTGCCCAGACTGTAGCGTCGAGCCTGCCGGTGGCCCCCTATACTCAGTTTATTGCTGTACTCTCGAGTTATTTCAAATAGTCAAAACTTTCAACAACGGATCTCTTGGTTCTGGCATCGATGAAGAACGCGGCGAAATGCGATAAGTAATGTGAATTGCAGAATTCAGTGAATCATCGAATCTTTGAACGCACATTGCGCCCGCCGGTATTCCGGCGGGCATGCCTGTTCGAGCGTCATTTCAACCCTTAGGCTCTGCCTAGTGTTGGGACACCAC…	k__Fungi	p__Ascomycota	c__Sordariomycetes	o__Chaetosphaeriales	f__Chaetosphaeriaceae	g__Chaetosphaeria	Chaetosphaeria garethjonesii	litter_saprotroph	wood_saprotroph		foliar_endophyte		wood,leaf/fruit/seed		partly_freshwater_(partly_non-aquatic)			filamentous_mycelium	perithecium_(hymenium_hidden,_narrow_opening)	closed
ASV308	AAGTCGTAACAAGGTCTCCGTTGGTGAACCAGCGGAGGGATCATTACAGTGGCGTCTACCGTCCAAACCATGTGAACATATACCTTTTCGTTGCCTCGGCGGGCGCTGCAGCGCTGAGCCTCTGTGCCCAGACTACAGCGTCGAGCCCGCCGGTGGCCCACTATACTCAGTTTATTCTATACTCTCGAGTCATTTCAAATAGTCAAAACTTTCAACAACGGATCTCTTGGTTCTGGCATCGATGAAGAACGCGGCGAAATGCGATAAGTAATGTGAATTGCAGAATTCAGTGAATCATCGAATCTTTGAACGCACATTGCGCCCGCCGGTATTCCGGCGGGCATGCCTGTTCGAGCGTCATTTCAACCCTTAGGCTCTGCCTAGTGTTGGGACACCACT…	k__Fungi	p__Ascomycota	c__Sordariomycetes	o__Chaetosphaeriales	f__Chaetosphaeriaceae	g__Chaetosphaeria	Chaetosphaeria garethjonesii	litter_saprotroph	wood_saprotroph		foliar_endophyte		wood,leaf/fruit/seed		partly_freshwater_(partly_non-aquatic)			filamentous_mycelium	perithecium_(hymenium_hidden,_narrow_opening)	closed
ASV309	AAGTCGTAACAAGGTCTCCGTTGGTGAACCAGCGGAGGGATCATTACAGTGGCGTTTACCGTCCAAACCATGTGAACACATACCTCTCGTTGCCTCGGCGGGCGCTGCGGCGCTGGGCCCCGCGCCCAGACCACAGCGTTCAAGCCCGCCGGTGGCCTCCCAGACTCTATCGCATAGTTGTATTCTCGAGTCACACTAAATAAGTCAAAACTTTCAACAACGGATCTCTTGGTTCTGGCATCGATGAAGAACGCGGCGAAATGCGATAAGTAATGTGAATTGCAGAATTCAGTGAATCATCGAATCTTTGAACGCACATTGCGCCCGCCGGCATCCCGGCGGGCATGCCCGTTCGAGCGTCATTGCAACCCTCAGGCCCTGCCTGGCGTTGGGGATCTG…	k__Fungi	p__Ascomycota	c__Sordariomycetes	o__Chaetosphaeriales	f__Chaetosphaeriaceae	g__Chaetosphaeria	Chaetosphaeria panamensis	litter_saprotroph	wood_saprotroph		foliar_endophyte		wood,leaf/fruit/seed		partly_freshwater_(partly_non-aquatic)			filamentous_mycelium	perithecium_(hymenium_hidden,_narrow_opening)	closed
ASV310	AAGTCGTAACAAGGTCTCCGTTGGTGAACCAGCGGAGGGATCATTACAGTGGCGTTTACCGTCCAAACCATGTGAACACATACCTCTCGTTGCCTCGGCGGGCGCTGCGGCGCTGGGCCCCGCGCCCAGACCACAGCGTTCAAGCCCGCCGGTGGCCTCCCAGACTCTATCGCATAGTTGTATTCTCGAGTCACACTAAATAAGTCAAAACTTTCAACAACGGATCTCTTGGTTCTGGCATCGATGAAGAACGCGGCGAAATGCGATAAGTAATGTGAATTGCAGAATTCAGTGAATCATCGAATCTTTGAACGCACATTGCGCCCGCCGGTATTCCGGCGGGCATGCCTGTTCGAGCGTCATTTCAACCCTCAGGCCCTGCCTGGTGTTGGAGCACCA…	k__Fungi	p__Ascomycota	c__Sordariomycetes	o__Chaetosphaeriales	f__Chaetosphaeriaceae	g__Chaetosphaeria	Chaetosphaeria panamensis	litter_saprotroph	wood_saprotroph		foliar_endophyte		wood,leaf/fruit/seed		partly_freshwater_(partly_non-aquatic)			filamentous_mycelium	perithecium_(hymenium_hidden,_narrow_opening)	closed
ASV311	AAGTCGTAACAAGGTCTCCGTTGGTGAACCAGCGGAGGGATCATTACAGTGGCGTTTACCGTCCAAACCATGTGAACACATACCTCTCGTTGCCTCGGCGGGCGCTGCGGCGCTGGGCCCTGCGCCCAGACCACAGCGTTCAAGCCCGCCGGTGGCCCCCCAGACTCTGTCGCATAGTTGTATTCTCGAGTCACACTAAATAAGTCAAAACTTTCAACAACGGATCTCTTGGTTCTGGCATCGATGAAGAACGCGGCGAAATGCGATAAGTAATGTGAATTGCAGAATTCAGTGAATCATCGAATCTTTGAACGCACATTGCGCCCGCCGGTATTCCGGCGGGCATGCCTGTTCGAGCGTCATTTCAACCCTCAGGCCCTGCCTGGTGTTGGAGCACCA…	k__Fungi	p__Ascomycota	c__Sordariomycetes	o__Chaetosphaeriales	f__Chaetosphaeriaceae	g__Chaetosphaeria	Chaetosphaeria panamensis	litter_saprotroph	wood_saprotroph		foliar_endophyte		wood,leaf/fruit/seed		partly_freshwater_(partly_non-aquatic)			filamentous_mycelium	perithecium_(hymenium_hidden,_narrow_opening)	closed
ASV312	AAGTCGTAACAAGGTCTCCGTTGGTGAACCAGCGGAGGGATCATTACAGTGGCGTTTACCGTCCAAACCATGTGAATATATACTTTTCGTTGCCTCGGCGGGCGCTGCGGCGCCGGGCCTCGTGTCCTAGACCGCAGCGTCAAGCCCGCCGGTGGCCCACCAGACTCAGTCGCATAGCTGTACTCTCGAGTCATATTAAATAAGTCAAAACTTTCAACAACGGATCTCTTGGTTCTGGCATCGATGAAGAACGCGGCGAAATGCGATAAGTAATGTGAATTGCAGAATTCAGTGAATCATCGAATCTTTGAACGCACATTGCGCCCGCCGGTATTCCGGCGGGCATGCCTGTTCGAGCGTCATTTCAACCCTCAGGCCTCGCCTGGTGTTAGAGCACCA…	k__Fungi	p__Ascomycota	c__Sordariomycetes	o__Chaetosphaeriales	f__Chaetosphaeriaceae	g__Chaetosphaeria	Chaetosphaeria panamensis	litter_saprotroph	wood_saprotroph		foliar_endophyte		wood,leaf/fruit/seed		partly_freshwater_(partly_non-aquatic)			filamentous_mycelium	perithecium_(hymenium_hidden,_narrow_opening)	closed
ASV313	AAGTCGTAACAAGGTCTCCGTTGGTGAACCAGCGGAGGGATCATTACAGTGGCGTTTACCGTCCGAACCTTGTGAACATATACCTTTCGTTGCCTCGGCGGGCGCTGCGGCGCTGGGCCATGTGCCTAGACCGCAGTGTCAAGCCCGCCGGTGGCCCCCCAGACTCAGTCGCATAGCTGTACTCTCGAGTCATATCAAATAAGTCAAAACTTTCAACAACGGATCTCTTGGTTCTGGCATCGATGAAGAACGCGGCGAAATGCGATAAGTAATGTGAATTGCAGAATTCAGTGAATCATCGAATCTTTGAACGCACATTGCGCCCGCCGGTATTCCGGCGGGCATGCCTGTTCGAGCGTCATTTCAACCCTCAGGCCCTGCCTGGTGTTGGAGTACCAC…	k__Fungi	p__Ascomycota	c__Sordariomycetes	o__Chaetosphaeriales	f__Chaetosphaeriaceae	g__Chaetosphaeria	Chaetosphaeria panamensis	litter_saprotroph	wood_saprotroph		foliar_endophyte		wood,leaf/fruit/seed		partly_freshwater_(partly_non-aquatic)			filamentous_mycelium	perithecium_(hymenium_hidden,_narrow_opening)	closed
ASV314	AAGTCGTAACAAGGTCTCCGTTGGTGAACCAGCGGAGGGATCATTACCGAGTACTACACTCATAACCCTTTGTGAACCTTTATACCTGTTGCTTCGGCGGCGCGCCTCCCGGGGCGTGCCCGCCGGTATCATCAGAATCTCTGTTCGAACCCGACGATATTTCTGAGTGTTCTAAGCGAACTGTTAAAACTTTCAACAACGGATCTCTTGGCTCCAGCATCGATGAAGAACGCAGCGAAACGCGATATGTAATGTGAATTGCAGAATTCAGTGAATCATCGAATCTTTGAACGCACATGGCGCCTTCCAGTATCCTGGGAGGCATGCCTGTCCGAGCGTCGTTTCAACCCTCGAGCCCCCGTGGCCCGGCGTTGGGGATCTGCCCAGGCAGGCCCCTAA…	k__Fungi	p__Ascomycota	c__Sordariomycetes	o__Hypocreales	f__Hypocreales_fam_Incertae_sedis	g__Acremonium	Acremonium stromaticum	unspecified_saprotroph	foliar_endophyte	hypervariable	foliar_endophyte	leaf/fruit/seed_pathogen	leaf/fruit/seed,soil,dung,animal_material	soft_rot	partly_aquatic			filamentous_mycelium
ASV315	AAGTCGTAACAAGGTCTCCGTTGGTGAACCAGCGGAGGGATCATTACCGAGTCCTGATACTCCAAACCCTTTGCAAACCTACCGCAGTTGCCTCGGCGCGGACTGCGGCTACCCTGAGCGAACCTGCCCTAGCGGATTCTACCCTAGACTTGGCAGGCGCCGCGGAAGGCTAGCCGGCTCCCAGCGCGTCGAAGGACCCTGTAAAAAACCTACCTAGCCAAACGTAACGTCTCGAAAAAAAAGCTTGAAAATAAGTTAAAACTTTCAACAACGGATCTCTTGGTTCTGGCATCGATGAAGAACGCAGCGAAATGCGATAAGTAATGTGAATTGCAGAATTCAGTGAATCATCGAATCTTTGAACGCACATTGCGCCCACTAGTATTCTGGTGGGCATGC…	k__Fungi	p__Ascomycota	c__Sordariomycetes	o__Xylariales	f__	g__
ASV316	AAGTCGTAACAAGGTCTCCGTTGGTGAACCAGCGGAGGGATCATTACCGAGTCTAAACAACTCATCAACCCTGTGAACATACCTAAAACGTTGCTTCGGCGGGAACAGACGGCCCCGTAAAACGGGCCGCCCCCGCCAGAGGACCCCTAACTCTGTTGCTATATGTATCTTCTGAGTAAACAAGCAAATAAATTAAAACTTTCAACAACGGATCTCTTGGCTCTGGCATCGATGAAGAACGCAGCGAAATGCGATAAGTAATGTGAATTGCAGAATTCAGTGAATCATCGAATCTTTGAACGCACATTGCGCCCGCCAGTATTCTGGCGGGCATGCCTGTTCGAGCGTCATTACAACCCTCAGGCCCCCGGGCCTGGCGTTGGGGATCGGCGAGGCGCC…	k__Fungi	p__Ascomycota	c__Sordariomycetes	o__Hypocreales	f__Nectriaceae	g__Fusarium	Fusarium solani	plant_pathogen	litter_saprotroph	hypervariable,_saprotroph,_pathogen,damping-off_pathogen	foliar_endophyte	leaf/fruit/seed_pathogen	leaf/fruit/seed,roots,soil,animal_material	soft_rot	partly_aquatic	opportunistic_human_parasite		filamentous_mycelium
ASV317	AAGTCGTAACAAGGTCTCCGTTGGTGAACCAGCGGAGGGATCATTACCGAGTCTCGAACTCACAACCCATTGCGAACATACCTTAACGTTGCTTCGGCGGGGGGCTCACGCCCGCCGCCGGGGACCCCAAACCTCTTGTTTTCCATTGTGTTTACTCTGAGTAACCTGAAAATAAATCAAAACCTTTAACAACGGATCTCTTGGCTCTGGCATCGATGAAGAACGCAGCGAAATGCGAAAAGTAATGTGAATTGCAGAATTCAGTGAATCATCGAATCTTTGAACGCACATTGCGCCCGCTGGTACTCCGGCGGGCATGCCTGTCCGAGCGTCATTTCAACCCCTCAGGCCCCCCTTCCGGGGGCGGGCCTGGTGTTGGGGATCGCCCGCTACCCCGCG…	k__Fungi	p__Ascomycota	c__Sordariomycetes	o__Hypocreales	f__Hypocreales_fam_Incertae_sedis	g__Chlamydocillium	Chlamydocillium cyanophilum	soil_saprotroph					soil					filamentous_mycelium
ASV318	AAGTCGTAACAAGGTCTCCGTTGGTGAACCAGCGGAGGGATCATTACCGAGTCTCGAACTCACCAAACCCCTGTGAACATACCAGTGTTGCTTCGGCGGTCGACCCCGCCGCCTCCCCCTCGCCGGGGCGGCGCGGGGTTCCGCCAGAGGACCCTACAAAACCCTCTGTTTTCTTAGAAAGGATTCCGCTCTGAGTAACAAAAAACAAACCATTAAAACTTTCAACAACGGATCTCTTGGCTCTGGCATCGATGAAGAACGCAGCGAAATGCGATAAGTAATGCGAATTGCAGATTTCAGTGAATCATCGAATCTTTGAACGCACATTGCGCCCGCCAGTATTCTGGCGGGCATGCCTGTTCGAGCGTCATTTCAACCCTCAAGCCCCCCGGGCTTGGC…	k__Fungi	p__Ascomycota	c__Sordariomycetes	o__Hypocreales	f__Nectriaceae	g__Campylocarpon	Campylocarpon fasciculare	plant_pathogen				leaf/fruit/seed_pathogen						filamentous_mycelium
ASV319	AAGTCGTAACAAGGTCTCCGTTGGTGAACCAGCGGAGGGATCATTACCGAGTCTCGAACTCACCAAACCCCTGTGAACATACCAGTGTTGCTTCGGCGGTCGACCCCTCCGCCTCCCCCTCACCGGGGCGGCGCGGGGTTCCGCCAGAGGACCCTACAAAAACCCTGTTTTCTTAGAAAGGATTCCGCTCTGAGTAACAAAAAAAAAACCATTAAAACTTTCAACAACGGATCTCTTGGCTCTGGCATCGATGAAGAACGCAGCGAAATGCGATAAGTAATGCGAATTGCAGATTTCAGTGAATCATCGAATCTTTGAACGCACATTGCGCCCGCCAGTATTCTGGCGGGCATGCCTGTTCGAGCGTCATTTCAACCCTCAAGCCCCCCGGGGCTTGGC…	k__Fungi	p__Ascomycota	c__Sordariomycetes	o__Hypocreales	f__Nectriaceae	g__Campylocarpon	Campylocarpon fasciculare	plant_pathogen				leaf/fruit/seed_pathogen						filamentous_mycelium
ASV320	AAGTCGTAACAAGGTCTCCGTTGGTGAACCAGCGGAGGGATCATTACCGAGTCTCGAACTCACCAAACCCCTGTGAACATACCAGTGTTGCTTCGGCGGTCGACCCCTCCGCCTCCCCCTCACCGGGGCGGCGCGGGGTTCCGCCAGAGGACCCTACAAAAACCCTGTTTTCTTAGAAAGGATTCCGCTCTGAGTAACAAAAAAAAACCATTAAAACTTTCAACAACGGATCTCTTGGCTCTGGCATCGATGAAGAACGCAGCGAAATGCGATAAGTAATGCGAATTGCAGATTTCAGTGAATCATCGAATCTTTGAACGCACATTGCGCCCGCCAGTATTCTGGCGGGCATGCCTGTTCGAGCGTCATTTCAACCCTCAAGCCCCCCGGGGCTTGGCG…	k__Fungi	p__Ascomycota	c__Sordariomycetes	o__Hypocreales	f__Nectriaceae	g__Campylocarpon	Campylocarpon fasciculare	plant_pathogen				leaf/fruit/seed_pathogen						filamentous_mycelium
ASV321	AAGTCGTAACAAGGTCTCCGTTGGTGAACCAGCGGAGGGATCATTACCGAGTCTCGCACTCCCAACCCTTTGTGAACATACCTGTTTCGTTGCTTCGGCAGGCCCGGGGGGTCACACCCCCGGCCCGCCGCCGGCGCCCCCTCACCCGGGGTCGCCAGGCGGGCCTGCCGGAGGGCACAGACTCTGTATTTCAAAAAGTACCTCTCTGAGTTATCTTTACAAATAAGTAAAAACTTTCAACAACGGATCTCTTGGTTCTGGCATCGATGAAGAACGCAGCGAAATGCGATAAGTAATGTGAATTGCAGAATTCAGTGAATCATCGAATCTTTGAACGCACATTGCGCCCGCTAGTATTCTGGCGGGCATGCCTGTCCGAGCGTCATTTCAACCCTCAGG…	k__Fungi	p__Ascomycota	c__Sordariomycetes	o__Togniniales	f__Togniniaceae	g__Phaeoacremonium	Phaeoacremonium argentinense	plant_pathogen				unspecified_plant_pathogen			partly_aquatic			filamentous_mycelium	none	none
ASV322	AAGTCGTAACAAGGTCTCCGTTGGTGAACCAGCGGAGGGATCATTACCGAGTGAAAACTCCCAAACCCCATGTGAACCTTACCTATCGTTGCTTCGGCGGACACGCCCCGGCGCCCTCCCTCGCGGGAGAGCCGGACCCAGGCGCCCGCCGGAGACCCCAAACCCTCATGTTTTTAGTGGTTTTCTCCTCTGAGTGACACATAAACAAATAAGTAAAAACTTTCAACAACGGATCTCTTGGCTCTGGCATCGATGAAGAACGCAGCGAAATGCGATAAGTAATGTGAATTGCAGAATTCAGTGAATCATCGAATCTTTGAACGCACATTGCGCCCGCCAGTATTCTGGCGGGCATGCCTGTCCGAGCGTCATTTCAACCCTCAGGCCCCCAGTGCCTGG…	k__Fungi	p__Ascomycota	c__Sordariomycetes	o__Hypocreales	f__Stachybotryaceae	g__Myxospora	Myxospora crassiseta	litter_saprotroph					leaf/fruit/seed					filamentous_mycelium
ASV323	AAGTCGTAACAAGGTCTCCGTTGGTGAACCAGCGGAGGGATCATTACCGAGTGAAAACTCCCAAACCCCATGTGAACCTTACCTATCGTTGCTTCGGCGGACACGCCCCGGCGCCTCCCTCACGGGAGAGCCGGACCCAGGCGCCCGCCGGAGACCCCAAACCCTTATGTTTTTAGTGGTTTTCTCCTCTGAGTGACACATAAACAAATAAATAAAAACTTTCAACAACGGATCTCTTGGCTCTGGCATCGATGAAGAACGCAGCGAAATGCGATAAGTAATGTGAATTGCAGAATTCAGTGAATCATCGAATCTTTGAACGCACATTGCGCCCGCCAGTATTCTGGCGGGCATGCCTGTCCGAGCGTCATTTCAACCCTCATGCCCCCAGTGCATGGC…	k__Fungi	p__Ascomycota	c__Sordariomycetes	o__Hypocreales	f__Stachybotryaceae	g__Myxospora	Myxospora aptrootii	litter_saprotroph					leaf/fruit/seed					filamentous_mycelium
ASV324	AAGTCGTAACAAGGTCTCCGTTGGTGAACCAGCGGAGGGATCATTACCGAGTGAAAACTCCCAAACCCCATGTGAACCTTACCTATCGTTGCTTCGGCGGACACGCCCCGGCGGCCTCGGCCCCGGACCCAGGCGCCCGCCGGAGACCCCAAACCCTCATGTTTTTAGTGGTTTTCTCCTCTGAGTGACACATAAACAAATAAGTAAAAACTTTCAACAACGGATCTCTTGGCTCTGGCATCGATGAAGAACGCAGCGAAATGCGATAAGTAATGTGAATTGCAGAATTCAGTGAATCATCGAATCTTTGAACGCACATTGCGCCCGCCAGTATTCTGGCGGGCATGCCTGTCCGAGCGTCATTTCAACCCTCAGGCCCCCAGTGCCTGGCGTTGGGGA…	k__Fungi	p__Ascomycota	c__Sordariomycetes	o__Hypocreales	f__Stachybotryaceae	g__Myxospora	Myxospora crassiseta	litter_saprotroph					leaf/fruit/seed					filamentous_mycelium
ASV325	AAGTCGTAACAAGGTCTCCGTTGGTGAACCAGCGGAGGGATCATTACCGAGTGAAAACTCCCAAACCCCATGTGAACCTTACCTATCGTTGCTTCGGCGGACACGCCCCGGCGGCCTCGGCCGCGGGACCCAGGCGCCCGCCGGAGACCCCAAACCCTCATGTTTTTAGTGGTTTTCTCCTCTGAGTGACACATAAACAAATAAGTAAAAACTTTCAACAACGGATCTCTTGGCTCTGGCATCGATGAAGAACGCAGCGAAATGCGATAAGTAATGTGAATTGCAGAATTCAGTGAATCATCGAATCTTTGAACGCACATTGCGCCCGCCAGTATTCTGGCGGGCATGCCTGTCCGAGCGTCATTTCAACCCTCAGGCCCCCAGTGCCTGGCGTTGGGG…	k__Fungi	p__Ascomycota	c__Sordariomycetes	o__Hypocreales	f__Stachybotryaceae	g__Myxospora	Myxospora crassiseta	litter_saprotroph					leaf/fruit/seed					filamentous_mycelium
ASV326	AAGTCGTAACAAGGTCTCCGTTGGTGAACCAGCGGAGGGATCATTACCGAGTGTAAAAACTCCCAAACCCCTGTGAAACGTAGGATCTTTAGCTGCCTCGATGGGCGGCCCCAGGGCGGGGCCGTGGCCTTCTCGGCGCCCATCGGCGGTACGCAACTATAAATTCAGTCATAAAAAGCTTCTGAGTGTTCTATAAGAACTAGTCAAAACTTTCAACAACGGATCTCTTGGTTCTGGCATCGATGAAGAACGCAGCGAAATGCGATAAGTAATGTGAATTGCAGAATTCAGTGAATCATCGAATATTTGAACGCACATTGCGCCCAGTGGTACTCCACTGGGCATGCCTGTTCGAGCGTCATTTCAACCCTTAGGCTTGGCCTATTGTTGGGGCATTGC…	k__Fungi	p__Ascomycota	c__	o__	f__	g__
ASV327	AAGTCGTAACAAGGTCTCCGTTGGTGAACCAGCGGAGGGATCATTACCGAGTTAACACACTCCCAAACCCCTGTGAACCTCTACCACGCTGTTGCTTCGGCGGGTTTTCAAGCCCCGGACTGCGCGCCCCCCTCCTCGCGGGGAGGGTCGCCGCCGGAACCAGGCGCCCGCCGGGGGACCCAAACCTCTGTATTGTCCGTCGTGTTCGTCTGAGTGGATTTCAAAAAATCAATGAATCAAAACTTTCAACAACGGATCTCTTGGTTCTGGCATCGATGAAGAACGCAGCGAAATGCGATAAGTAATGTGAATTGCAGAATTCAGTGAACCATCGAATCTTTGAACGCACATTGCGCCCGCCAGCATTCTGGCGGGCATGCCTGTTCGAGCGTCATTTCC…	k__Fungi	p__Ascomycota	c__Sordariomycetes	o__Hypocreales	f__	g__
ASV328	AAGTCGTAACAAGGTCTCCGTTGGTGAACCAGCGGAGGGATCATTACCGAGTTATACAACTCCCAACCCGTGTGAACCTTACATTTGTTGCTTCGGCGGCCTCGCCCAGGGAGCCTTCGGGCGGCCCTGACCACGGCGACCGCCGGGGGACCCAAACTCTGCCTTTCAGTGTATTCTGAGTGGAATCATACAAATGAATCAAAACTTTCAACAACGGATCTCTTGGTTCTGGCATCGATGAAGAACGCAGCGAAATGCGATAAGTAATGTGAATTGCAGAATTCAGTGAATCATCGAATCTTTGAACGCACATTGCGCCCGCCAGCATTCTGGCGGGCATGCCTGTCCGAGCGTCATTTCAACCCTCGACCGGCCCTTCGGGGGCGGTCGGTGTTGGAG…	k__Fungi	p__Ascomycota	c__Sordariomycetes	o__Hypocreales	f__Bionectriaceae	g__Bullanockia	Bullanockia australis	plant_pathogen				leaf/fruit/seed_pathogen			non-aquatic		Kingia	filamentous_mycelium
ASV329	AAGTCGTAACAAGGTCTCCGTTGGTGAACCAGCGGAGGGATCATTACCGAGTTATAGCAACTCCAACCCTTTGTGAACCTTACCGTTGTTTCCTCGGCGTACCGCTGCGCCGCCTGCCCTGCAGGGGGTCTTCTACCCTGCAGGTAGCTACCCTGTAGGGGCCAATTCCCCGCACTAGCCAAGGCCGCAGCGGCGCCGGAAGGACCCGCCCTGAACCCTTTTTTTGCAAGATGCCTCGGATAACTTTACTATGGACAATAGTTTAAAACTTTCAACAACGGATCTCTTGGTTCTGGCATCGATGAAGAACGCAGCGAAATGCGATAAGTAATGTGAATTGCAGAATTCAGTGAATCATCGAATCTTTGAACGCACATTGCGCCCATTAGTATTCTAGTG…	k__Fungi	p__Ascomycota	c__Sordariomycetes	o__Xylariales	f__Xylariaceae	g__Annulohypoxylon	Annulohypoxylon truncatum	wood_saprotroph	foliar_endophyte		foliar_endophyte		wood,leaf/fruit/seed		partly_aquatic		angiosperms	filamentous_mycelium	perithecium_(hymenium_hidden,_narrow_opening)	closed
ASV330	AAGTCGTAACAAGGTCTCCGTTGGTGAACCAGCGGAGGGATCATTACCGAGTTATAGCAACTCCAACCCTTTGTGAACCTTACCGTTGTTTCCTCGGCGTACCGCTGCGCCGCCTGCCCTGCAGGTGGTCTTCCACCCTGCAGGTAGCTGCCCTGTAGGGGCCGATTCCCCGCACTAGCCAAGGCCGCAGCGGCGCCGGAAGGACCCGCCCTGAACCCTTTTTTGCAAGATGCCTCGGATAACTTTACTATGGACAATAGTTTAAAACTTTCAACAACGGATCTCTTGGTTCTGGCATCGATGAAGAACGCAGCGAAATGCGATAAGTAATGTGAATTGCAGAATTCAGTGAATCATCGAATCTTTGAACGCACATTGCGCCCATTAGTATTCTAGTGG…	k__Fungi	p__Ascomycota	c__Sordariomycetes	o__Xylariales	f__Xylariaceae	g__Annulohypoxylon	Annulohypoxylon truncatum	wood_saprotroph	foliar_endophyte		foliar_endophyte		wood,leaf/fruit/seed		partly_aquatic		angiosperms	filamentous_mycelium	perithecium_(hymenium_hidden,_narrow_opening)	closed
ASV331	AAGTCGTAACAAGGTCTCCGTTGGTGAACCAGCGGAGGGATCATTACCGAGTTATCAACTCCCAAACCCCTGTGAACATACCTTTTGTTGCCTCGGCGGGATCGCCCCGGCGCCTCCGGGCCCGGACCCAGGCGCCCGCCGCAGGACCCTAAACTCTTGTTTCCTATATGAATCTTCTGAGTGACACAAGCAAATAAATTAAAACTTTCAACAACGGATCTCTTGGTTCTGGCATCGATGAAGAACGCAGCGAAATGCGATAAGTAATGTGAATTGCAGAATTCAGTGAATCATCGAATCTTTGAACGCACATTGCGCCCGGCAGTATTCTGCCGGGCATGCCTGTTCGAGCGTCATTTCAACCCTCAAGCCCCCGGGCTTGGTGTTGGAGATCGGCCC…	k__Fungi	p__Ascomycota	c__Sordariomycetes	o__Hypocreales	f__Nectriaceae	g__Xenoacremonium	Xenoacremonium falcatum	wood_saprotroph					wood		partly_marine_(partly_non-aquatic)	opportunistic_human_parasite		filamentous_mycelium
ASV332	AAGTCGTAACAAGGTCTCCGTTGGTGAACCAGCGGAGGGATCATTACCGAGTTATCAACTCCCAAACCCCTGTGAACATACCTTTTGTTGCCTCGGCGGGATCGCCCCGGCGCCTCCGGGCCCGGACCCAGGCGCCCGCCGCAGGACCTTAAACTCTTGTTTTCTATATGAATCTTCTGAGTGACACAAGCAAATAAATTAAAACTTTCAACAACGGATCTCTTGGTTCTGGCATCGATGAAGAACGCAGCGAAATGCGATAAGTAATGTGAATTGCAGAATTCAGTGAATCATCGAATCTTTGAACGCACATTGCGCCCGCCAGCATTCTGGCGGGCATGCCTATCCGAGCGTCATTACGACCCTTAAGCCCCCGGGCTTAGCGTTGGGACTCCGCGC…	k__Fungi	p__Ascomycota	c__Sordariomycetes	o__Xylariales	f__Xylariaceae	g__Annulohypoxylon	Annulohypoxylon annulatum	wood_saprotroph	foliar_endophyte		foliar_endophyte		wood,leaf/fruit/seed		partly_aquatic		angiosperms	filamentous_mycelium	perithecium_(hymenium_hidden,_narrow_opening)	closed
ASV333	AAGTCGTAACAAGGTCTCCGTTGGTGAACCAGCGGAGGGATCATTACCGAGTTATCAACTCCCAAACCCCTGTGAACATACCTTTTGTTGCCTCGGCGGGATCGCCCCGGCGCCTTCGGGCCCGGACCCAGGCGCCCGCCGCAGGACCCTAAACTCTTGTTTTCTATATGAATCTTCTGAGTGACACAAGCAAATAAATTAAAACTTTCAACAACGGATCTCTTGGTTCTGGCATCGATGAAGAACGCAGCGAAATGCGATAAGTAATGTGAATTGCAGAATTCAGTGAATCATCGAATCTTTGAACGCACATTGCGCCCGGCAGTATTCTGCCGGGCATGCCTGTTCGAGCGTCATTTCAACCCTCAAGCCCCCGGGCTTGGTGTTGGAGATCGGCCC…	k__Fungi	p__Ascomycota	c__Sordariomycetes	o__Hypocreales	f__Nectriaceae	g__Xenoacremonium	Xenoacremonium recifei	wood_saprotroph					wood		partly_marine_(partly_non-aquatic)	opportunistic_human_parasite		filamentous_mycelium
ASV334	AAGTCGTAACAAGGTCTCCGTTGGTGAACCAGCGGAGGGATCATTACCGAGTTATCAACTCCCAAACCCCTGTGAACATACCTTTTGTTGCCTCGGCGGGATCGCCCCGGCGCCTTCGGGCCCGGACCCAGGCGCCCGCCGCAGGACCCTAAACTCTTGTTTTCTATATGAATCTTCTGAGTGACACAAGCAAATAAATTAAAACTTTCAACAACGGATCTCTTGGTTCTGGCATCGATGAAGAACGCAGCGAAATGCGATAAGTAATGTGAATTGCAGAATTCAGTGAATCATCGAATCTTTGAACGCACATTGCGCCCGGCAGTATTCTGCCGGGCATGCCTGTTCGAGCGTCATTTCAACCCTCAAGCCCCCGGGCTTGGTGTTGGAGATCGGCCC…	k__Fungi	p__Ascomycota	c__Sordariomycetes	o__Hypocreales	f__Nectriaceae	g__Xenoacremonium	Xenoacremonium recifei	wood_saprotroph					wood		partly_marine_(partly_non-aquatic)	opportunistic_human_parasite		filamentous_mycelium
ASV335	AAGTCGTAACAAGGTCTCCGTTGGTGAACCAGCGGAGGGATCATTACCGAGTTATCAACTCCCAAACCCCTGTGAACATACCTTTTGTTGCCTCGGCGGGATCGCCCCGGCGCCTTCGGGCCCGGATCCAGGCGCCCGCCGCAGGACCCTAAACTCTTGTTTTCTATATGAATCTTCTGAGTGACACAAGCAAATAAATTAAAACTTTCAACAACGGATCTCTTGGTTCTGGCATCGATGAAGAACGCAGCGAAATGCGATAAGTAATGTGAATTGCAGAATTCAGTGAATCATCGAATCTTTGAACGCACATTGCGCCCGGCAGTATTCTGCCGGGCATGCCTGTTCGAGCGTCATTTCAACCCTCAAGCCCCCGGGCTTGGTGTTGGAGATCGGCCC…	k__Fungi	p__Ascomycota	c__Sordariomycetes	o__Hypocreales	f__Nectriaceae	g__Xenoacremonium	Xenoacremonium recifei	wood_saprotroph					wood		partly_marine_(partly_non-aquatic)	opportunistic_human_parasite		filamentous_mycelium
ASV336	AAGTCGTAACAAGGTCTCCGTTGGTGAACCAGCGGAGGGATCATTACCGAGTTATCAACTCCCAAACCCCTGTGAACATACCTTTTGTTGCCTCGGCGGGGTCGCCCCGGCGCCTCCGGGCCCGGACCCAGGCGCCCGCCGCAGGACCCTAAACTCTTGTTTTCTATACGAATCTTCTGAGTGACACAAGCAAATAAATTAAAACTTTCAACAACGGATCTCTTGGTTCTGGCATCGATGAAGAACGCAGCGAAATGCGATAAGTAATGTGAATTGCAGAATTCAGTGAATCATCGAATCTTTGAACGCACATTGCGCCCGGCAGTATTCTGCCGGGCATGCCTGTTCGAGCGTCATTTCAACCCTCAAGCCCCCGGGCTTGGTGTTGGAGATCGGCCC…	k__Fungi	p__Ascomycota	c__Sordariomycetes	o__Hypocreales	f__Nectriaceae	g__Xenoacremonium	Xenoacremonium falcatum	wood_saprotroph					wood		partly_marine_(partly_non-aquatic)	opportunistic_human_parasite		filamentous_mycelium
ASV337	AAGTCGTAACAAGGTCTCCGTTGGTGAACCAGCGGAGGGATCATTACCGAGTTATTCAACTCATCAACCCTGTGAACATACCTAAACGTTGCTTCGGCGGGAATAGACGGCCCCGTAGAACGGGCCGCCCCCGCCAGAGGACCCCTAACTCTGTTTCTATAATGTTTCTTCTGAGTAAAACAAGCAAATAAATTAAAACTTTCAACAACGGATCTCTTGGCTCTGGCATCGATGAAGAACGCAGCGAAATGCGATAAGTAATGTGAATTGCAGAATTCAGTGAATCATCGAATCTTTGAACGCACATTGCGCCCGCCAGTATTCTGGCGGGCATGCCTGTTCGAGCGTCATTACAACCCTCAGGCCCCCGGGCCTGGCGTTGGGGATCGGCGGAGCCCC…	k__Fungi	p__Ascomycota	c__Sordariomycetes	o__Hypocreales	f__Nectriaceae	g__Fusarium	Fusarium solani	plant_pathogen	litter_saprotroph	hypervariable,_saprotroph,_pathogen,damping-off_pathogen	foliar_endophyte	leaf/fruit/seed_pathogen	leaf/fruit/seed,roots,soil,animal_material	soft_rot	partly_aquatic	opportunistic_human_parasite		filamentous_mycelium
ASV338	AAGTCGTAACAAGGTCTCCGTTGGTGAACCAGCGGAGGGATCATTACCGAGTTATTCAACTCATCAACCCTGTGAACATACCTAAACGTTGCTTCGGCGGGAATAGACGGCCCCGTGAAACGGGCCGCCCCCGCCAGAGGACCCCTAACTCTGTTTCTATAATGTTTCTTCTGAGTAAAACAAGCAAATAAATTAAAACTTTCAACAACGGATCTCTTGGCTCTGGCATCGATGAAGAACGCAGCGAAATGCGATAAGTAATGTGAATTGCAGAATTCAGTGAATCATCGAATCTTTGAACGCACATTGCGCCCGCCAGTATTCTGGCGGGCATGCCTGTTCGAGCGTCATTACAACCCTCAGGCCCCCGGGCCTGGCGTTGGGGATCGGCGGAGCCCC…	k__Fungi	p__Ascomycota	c__Sordariomycetes	o__Hypocreales	f__Nectriaceae	g__Fusarium	Fusarium solani	plant_pathogen	litter_saprotroph	hypervariable,_saprotroph,_pathogen,damping-off_pathogen	foliar_endophyte	leaf/fruit/seed_pathogen	leaf/fruit/seed,roots,soil,animal_material	soft_rot	partly_aquatic	opportunistic_human_parasite		filamentous_mycelium
ASV339	AAGTCGTAACAAGGTCTCCGTTGGTGAACCAGCGGAGGGATCATTACCGAGTTATTCAACTCATCAACCCTGTGAACATACCTAAACGTTGCTTCGGCGGGAATAGACGGCCCCGTGAAACGGGCCGCCCCCGCCAGAGGACCCTTAACTCTGTTTCTATAATGTTTCTTCTGAGTAAAACAAGCAAATAAATTAAAACTTTCAACAACGGATCTCTTGGCTCTGGCATCGATGAAGAACGCAGCGAAATGCGATAAGTAATGTGAATTGCAGAATTCAGTGAATCATCGAATCTTTGAACGCACATTGCGCCCGCCAGTATTCTGGCGGGCATGCCTGTTCGAGCGTCATTACAACCCTCAGGCCCCCGGGCCTGGCGTTGGGGATCGGCGGAGCCCT…	k__Fungi	p__Ascomycota	c__Sordariomycetes	o__Hypocreales	f__Nectriaceae	g__Fusarium	Fusarium solani	plant_pathogen	litter_saprotroph	hypervariable,_saprotroph,_pathogen,damping-off_pathogen	foliar_endophyte	leaf/fruit/seed_pathogen	leaf/fruit/seed,roots,soil,animal_material	soft_rot	partly_aquatic	opportunistic_human_parasite		filamentous_mycelium
ASV340	AAGTCGTAACAAGGTCTCCGTTGGTGAACCAGCGGAGGGATCATTACCGAGTTATTCAACTCATCAACCCTGTGAACATACCTAAACGTTGCTTCGGCGGGAATAGACGGCCCCGTGAAACGGGCCGCCCCCGCCAGAGGACCCTTAACTCTGTTTCTATAATGTTTCTTCTGAGTAAAACAAGCAAATAAATTAAAACTTTCAACAACGGATCTCTTGGCTCTGGCATCGATGAAGAACGCAGCGAAATGCGATAAGTAATGTGAATTGCAGAATTCAGTGAATCATCGAATCTTTGAACGCACATTGCGCCCGCCAGTATTCTGGCGGGCATGCCTGTTCGAGCGTCATTACAACCCTCAGGCCCCCGGGCCTGGCGTTGGGGATCGGCGGAGTCCT…	k__Fungi	p__Ascomycota	c__Sordariomycetes	o__Hypocreales	f__Nectriaceae	g__Fusarium	Fusarium solani	plant_pathogen	litter_saprotroph	hypervariable,_saprotroph,_pathogen,damping-off_pathogen	foliar_endophyte	leaf/fruit/seed_pathogen	leaf/fruit/seed,roots,soil,animal_material	soft_rot	partly_aquatic	opportunistic_human_parasite		filamentous_mycelium
ASV341	AAGTCGTAACAAGGTCTCCGTTGGTGAACCAGCGGAGGGATCATTACCGAGTTATTCAACTCATCAACCCTGTGAACATACCTACACGTTGCTTCGGCGGGAATAGACGGCCCTGTAAAACGGGCCGCCCCCGCCAGAGGACCCTTAATTCTGTTTCTTTTAGTGTATCTTCTGAGTAAAACAAGCAAATAAATTAAAACTTTCAACAACGGATCTCTTGGCTCTGGCATCGATGAAGAACGCAGCGAAATGCGATAAGTAATGTGAATTGCAGAATTCAGTGAATCATCGAATCTTTGAACGCACATTGCGCCCGCCAGTATTCTGGCGGGCATGCCTGTTCGAGCGTCATTACAACCCTCAGGCCCCCGGGCCTGGCGTTGGGGATCGGCGGAGCCC…	k__Fungi	p__Ascomycota	c__Sordariomycetes	o__Hypocreales	f__Nectriaceae	g__Fusarium	Fusarium solani	plant_pathogen	litter_saprotroph	hypervariable,_saprotroph,_pathogen,damping-off_pathogen	foliar_endophyte	leaf/fruit/seed_pathogen	leaf/fruit/seed,roots,soil,animal_material	soft_rot	partly_aquatic	opportunistic_human_parasite		filamentous_mycelium
ASV342	AAGTCGTAACAAGGTCTCCGTTGGTGAACCAGCGGAGGGATCATTACCGAGTTATTCAACTCATCAACCCTGTGAACATACCTATACGTTGCTTCGGCGGGAATAGACGGCCCTGTAAAACGGGCCGCCCCCGCCAGAGGACCCTTAATTCTGTTTCTTTTAGTGTATCTTCTGAGTAAAACAAGCAAATAAATTAAAACTTTCAACAACGGATCTCTTGGCTCTGGCATCGATGAAGAACGCAGCGAAATGCGATAAGTAATGTGAATTGCAGAATTCAGTGAATCATCGAATCTTTGAACGCACATTGCGCCCGCCAGTATTCTGGCGGGCATGCCTGTTCGAGCGTCATTACAACCCTCAGGCCCCCGGGCCTGGCGTTGGGGATCGGCGGAGCCC…	k__Fungi	p__Ascomycota	c__Sordariomycetes	o__Hypocreales	f__Nectriaceae	g__Fusarium	Fusarium solani	plant_pathogen	litter_saprotroph	hypervariable,_saprotroph,_pathogen,damping-off_pathogen	foliar_endophyte	leaf/fruit/seed_pathogen	leaf/fruit/seed,roots,soil,animal_material	soft_rot	partly_aquatic	opportunistic_human_parasite		filamentous_mycelium
ASV343	AAGTCGTAACAAGGTCTCCGTTGGTGAACCAGCGGAGGGATCATTACCGAGTTATTCAACTCATCAACCCTGTGAACTTACCTAAAACGTTGCTTCGGCGGGAACAGACGGCCCCGTGAAACGGGCCGCCCCCGCCAGAGGACCCCTAACTCTGTTTCTATAATGTTTCTTCTGAGTAAAACAAGCAAATAAATTAAAACTTTCAACAACGGATCTCTTGGCTCTGGCATCGATGAAGAACGCAGCGAAATGCGATAAGTAATGTGAATTGCAGAATTCAGTGAATCATCGAATCTTTGAACGCACATTGCGCCCGCCAGTATTCTGGCGGGCATGCCTGTTCGAGCGTCATTACAACCCTCAGGCCCCCGGGCCTGGCGTTGGGGATCGGCGGAGCCC…	k__Fungi	p__Ascomycota	c__Sordariomycetes	o__Hypocreales	f__Nectriaceae	g__Fusarium	Fusarium solani	plant_pathogen	litter_saprotroph	hypervariable,_saprotroph,_pathogen,damping-off_pathogen	foliar_endophyte	leaf/fruit/seed_pathogen	leaf/fruit/seed,roots,soil,animal_material	soft_rot	partly_aquatic	opportunistic_human_parasite		filamentous_mycelium
ASV344	AAGTCGTAACAAGGTCTCCGTTGGTGAACCAGCGGAGGGATCATTACCGAGTTATTCAACTCATCAACCCTGTGAACTTACCTAAACGTTGCTTCGGCGGGAACAGACGGCCCCGTAAAACGGGCCGCCCCCGCCAGAGGACCCCTAACTCTGTTTCTATAATGTTTCTTCTGAGTAAAACAAGCAAATAAATTAAAACTTTCAACAACGGATCTCTTGGCTCTGGCATCGATGAAGAACGCAGCGAAATGCGATAAGTAATGTGAATTGCAGAATTCAGTGAATCATCGAATCTTTGAACGCACATTGCGCCCGCCAGTATTCTGGCGGGCATGCCTGTTCGAGCGTCATTACAACCCTCAGGCCCCCGGGCCTGGCGTTGGGGATCGGCGGAGCCCC…	k__Fungi	p__Ascomycota	c__Sordariomycetes	o__Hypocreales	f__Nectriaceae	g__Fusarium	Fusarium solani	plant_pathogen	litter_saprotroph	hypervariable,_saprotroph,_pathogen,damping-off_pathogen	foliar_endophyte	leaf/fruit/seed_pathogen	leaf/fruit/seed,roots,soil,animal_material	soft_rot	partly_aquatic	opportunistic_human_parasite		filamentous_mycelium
ASV345	AAGTCGTAACAAGGTCTCCGTTGGTGAACCAGCGGAGGGATCATTACCGAGTTATTCAACTCATCAACCCTGTGAACTTACCTAAACGTTGCTTCGGCGGGAACAGACGGCCCCGTGAAACGGGCCGCCCCCGCCAGAGGACCCCTAACTCTGTTTCTATTATGTTTCTTCTGAGTAAAACAAGCAAATAAATTAAAACTTTCAACAACGGATCTCTTGGCTCTGGCATCGATGAAGAACGCAGCGAAATGCGATAAGTAATGTGAATTGCAGAATTCAGTGAATCATCGAATCTTTGAACGCACATTGCGCCCGCCAGTATTCTGGCGGGCATGCCTGTTCGAGCGTCATTACAACCCTCAGGCCCCCGGGCCTGGCGTTGGGGATCGGCGGAGCCCC…	k__Fungi	p__Ascomycota	c__Sordariomycetes	o__Hypocreales	f__Nectriaceae	g__Fusarium	Fusarium solani	plant_pathogen	litter_saprotroph	hypervariable,_saprotroph,_pathogen,damping-off_pathogen	foliar_endophyte	leaf/fruit/seed_pathogen	leaf/fruit/seed,roots,soil,animal_material	soft_rot	partly_aquatic	opportunistic_human_parasite		filamentous_mycelium
ASV346	AAGTCGTAACAAGGTCTCCGTTGGTGAACCAGCGGAGGGATCATTACCGAGTTATTCAACTCATCAACCCTGTGAACTTACCTAAACGTTGCTTCGGCGGGAACAGACGGCCCTGTAAAACGGGCCGCCCCCGCCAGAGGACCCCTAACTCTGTTTCTATTATGTCTCTTCTGAGTAAAACAAGCAAATAAATTAAAACTTTCAACAACGGATCTCTTGGCTCTGGCATCGATGAAGAACGCAGCGAAATGCGATAAGTAATGTGAATTGCAGAATTCAGTGAATCATCGAATCTTTGAACGCACATTGCGCCCGCCAGTATTCTGGCGGGCATGCCTGTTCGAGCGTCATTACAACCCTCAGGCCCCCGGGCCTGGCGTTGGGGATCGGCGGAGCCCC…	k__Fungi	p__Ascomycota	c__Sordariomycetes	o__Hypocreales	f__Nectriaceae	g__Fusarium	Fusarium solani	plant_pathogen	litter_saprotroph	hypervariable,_saprotroph,_pathogen,damping-off_pathogen	foliar_endophyte	leaf/fruit/seed_pathogen	leaf/fruit/seed,roots,soil,animal_material	soft_rot	partly_aquatic	opportunistic_human_parasite		filamentous_mycelium
ASV347	AAGTCGTAACAAGGTCTCCGTTGGTGAACCAGCGGAGGGATCATTACCGAGTTATTCAACTCATCAACCCTGTGAACTTACCTAAACGTTGCTTCGGCGGGAACAGACGGCCCTGTAAAACGGGCCGCCCCCGCCAGAGGACCCCTAACTCTGTTTCTATTATGTTTCTTCTGAGTAAAACAAGCAAATAAATTAAAACTTTCAACAACGGATCTCTTGGCTCTGGCATCGATGAAGAACGCAGCGAAATGCGATAAGTAATGTGAATTGCAGAATTCAGTGAATCATCGAATCTTTGAACGCACATTGCGCCCGCCAGTATTCTGGCGGGCATGCCTGTTCGAGCGTCATTACAACCCTCAGGCCCCCGGGCCTGGCGTTGGGGATCGGCGGAGCCCC…	k__Fungi	p__Ascomycota	c__Sordariomycetes	o__Hypocreales	f__Nectriaceae	g__Fusarium	Fusarium solani	plant_pathogen	litter_saprotroph	hypervariable,_saprotroph,_pathogen,damping-off_pathogen	foliar_endophyte	leaf/fruit/seed_pathogen	leaf/fruit/seed,roots,soil,animal_material	soft_rot	partly_aquatic	opportunistic_human_parasite		filamentous_mycelium
ASV348	AAGTCGTAACAAGGTCTCCGTTGGTGAACCAGCGGAGGGATCATTACCGAGTTATTCAACTCATCAACCCTGTGAACTTACCTATACGTTGCTTCGGCGGGAATAGACGGCCCCGTAAAACGGGCCGCCCCCGCCAGAGGACCCTTAACTCTGTTTCTATAATGTTTCTTCTGAGTAAAACAAGCAAATAAATTAAAACTTTCAACAACGGATCTCTTGGCTCTGGCATCGATGAAGAACGCAGCGAAATGCGATAAGTAATGTGAATTGCAGAATTCAGTGAATCATCGAATCTTTGAACGCACATTGCGCCCGCCAGTATTCTGGCGGGCATGCCTGTTCGAGCGTCATTACAACCCTCAGGCCCCCGGGCCTGGCGTTGGGGATCGGCGGAGCCCC…	k__Fungi	p__Ascomycota	c__Sordariomycetes	o__Hypocreales	f__Nectriaceae	g__Fusarium	Fusarium solani	plant_pathogen	litter_saprotroph	hypervariable,_saprotroph,_pathogen,damping-off_pathogen	foliar_endophyte	leaf/fruit/seed_pathogen	leaf/fruit/seed,roots,soil,animal_material	soft_rot	partly_aquatic	opportunistic_human_parasite		filamentous_mycelium
ASV349	AAGTCGTAACAAGGTCTCCGTTGGTGAACCAGCGGAGGGATCATTACCGAGTTATTCAACTCATCAACCCTGTGAACTTACCTATACGTTGCTTCGGCGGGAATAGACGGCCCCGTAAAACGGGCCGCCCCCGCCAGAGGACCCTTAACTCTGTTTCTTTTAGTGTTTCTTCTGAGTAAAACAAGCAAATAAATTAAAACTTTCAACAACGGATCTCTTGGCTCTGGCATCGATGAAGAACGCAGCGAAATGCGATAAGTAATGTGAATTGCAGAATTCAGTGAATCATCGAATCTTTGAACGCACATTGCGCCCGCCAGTATTCTGGCGGGCATGCCTGTTCGAGCGTCATTACAACCCTCAGGCCCCCGGGCCTGGCGTTGGGGATCGGCGGAGCCC…	k__Fungi	p__Ascomycota	c__Sordariomycetes	o__Hypocreales	f__Nectriaceae	g__Fusarium	Fusarium solani	plant_pathogen	litter_saprotroph	hypervariable,_saprotroph,_pathogen,damping-off_pathogen	foliar_endophyte	leaf/fruit/seed_pathogen	leaf/fruit/seed,roots,soil,animal_material	soft_rot	partly_aquatic	opportunistic_human_parasite		filamentous_mycelium
ASV350	AAGTCGTAACAAGGTCTCCGTTGGTGAACCAGCGGAGGGATCATTACCGAGTTCTCTACTCGAAACCCTTTGTGAACCATTATAACTCGTTGCTTCGGCGGCGCGTCCCCAGGGGCGCGCCCGCCGGTGACTTCAGAATCTCTGTTCGAACCCGACGTTACTTCTGAGTGTTCTTAAGCGAACTATTAAAACTTTCAACAACGGATCTCTTGGCTCTAGCATCGATGAAGAACGCAGCGAAACGCGATAAGTAGTGTGAATTGCAGAATTCAGTGAATCATCGAATCTTTGAACGCACATGGCGCCCCCCGGCATCCCGGGGGGCATGCCTGTCCGAGCGTCGTTTCAACCCTCGAGCCCCCCGTGGCCCGGCGTTGGGGATCTACGGCTCCGGCCGCA…	k__Fungi	p__Ascomycota	c__Sordariomycetes	o__Glomerellales	f__Plectosphaerellaceae	g__Stachylidium	Stachylidium	animal_parasite	animal_decomposer				animal_material		partly_aquatic	animal_parasite		filamentous_mycelium	none	none
ASV351	AAGTCGTAACAAGGTCTCCGTTGGTGAACCAGCGGAGGGATCATTACCGAGTTGCAAAACTCCCAAACCATTGTGAACCTTACCTATCGTTGCTTCGGCGGACCCGCCCCGGCGCTCTCAGCGACCGGACCCAGGCGCCCGCCGGGGGAAACACAAACTCTTTGAATCTCTGTGGATTATCTGAGTGGCGAAAGCACAAATACAATCAAAACTTTCAACAACGGATCTCTTGGCTCTGGCATCGATGAAGAACGCAGCGAAATGCGATAAGTAATGTGAATTGCAGAATTCAGTGAATCATCGAATCTTTGAACGCACATTGCGCCCGCCAGTACTCTGGCGGGCATGCCTGTTCGAGCGTCATTTCAACCCCTCAAGCCCCTCGGCTTGGTGTTGGGG…	k__Fungi	p__Ascomycota	c__Sordariomycetes	o__Hypocreales	f__Bionectriaceae	g__Valsonectria	Valsonectria pulchella	wood_saprotroph					wood		non-aquatic			filamentous_mycelium	perithecium_(hymenium_hidden,_narrow_opening)	closed
ASV352	AAGTCGTAACAAGGTCTCCGTTGGTGAACCAGCGGAGGGATCATTACCGAGTTGCAAAACTCCCAAACCCCTGTGAAACGTGGAATATTTAGCTGCCTCGATGGGCGGCCCCAGGGCGGGGCCGTGGCCTTTCCGGCGCCCATCGGCGGTATGCAACTATAAATTCAGTACAAAGGAAACTCTGAGTGTTCTATAAGAACTAGTCAAAACTTTCAACAACGGATCTCTTGGTTCTGGCATCGATGAAGAACGCAGCGAAATGCGATAAGTAATGTGAATTGCAGAATTCAGTGAATCATCGAATATTTGAACGCACATTGCGCCCAATGGTACTCCACTGGGCATGCCTGTTCGAGCGTCATTTCAACCCTTAGGCCCCAGCCTATTGTTGGGGCGTTG…	k__Fungi	p__Ascomycota	c__	o__	f__	g__
ASV353	AAGTCGTAACAAGGTCTCCGTTGGTGAACCAGCGGAGGGATCATTACCGAGTTGTAAAACTCCCAAACCCCTGTGAAACGTGGAACTTTTAGCTGCCTCGATGGGCGGCCCCAGGGCGGGGCCGTGGCCTACTCGGCGCCCATCGGCGGTACGCAACTATAAATTCAGTACAAGGAAATTCTGAGTGTTCTATAAGAACTAGTCAAAACTTTCAACAACGGATCTCTTGGTTCTGGCATCGATGAAGAACGCAGCGAAATGCGATAAGTAATGTGAATTGCAGAATTCAGTGAATCATCGAATATTTGAACGCACATTGCGCCCAATGGTACTCCACTGGGCATGCCTGTTCGAGCGTCATTTCAACCCTTAGGCCCAGCCTATTGTTGGGGCATTGCG…	k__Fungi	p__Ascomycota	c__Sordariomycetes	o__	f__	g__
ASV354	AAGTCGTAACAAGGTCTCCGTTGGTGAACCAGCGGAGGGATCATTACCGAGTTTACAAACTCCCAAACCCCTGTGAACATACCATATCGTTGCTTCGGCGGTTTCGTCCCACCGCGCACGCGAGTGCCGTGGAACCAGGCGACCGCCGGGGGACCCAAACTCTTGTTTTTACAACTGTCTCTTCTGAGTGGCGTAAAGCAAAAAATAAATTAAAACTTTCAACAACGGATCTCTTGGTTCTGGCATCGATGAAGAACGCAGCGAAATGCGATAAGTAATGTGAATTGCAGACTTCAGTGAATCATCGAATCTTTGAACGCACATTGCGCCCGCCAGTATTCTGGCGGGCATGCCTGTTCGAGCGTCATTTCAACCCTCGGATCCCCGGCTTGCTGGGGA…	k__Fungi	p__Ascomycota	c__Sordariomycetes	o__Hypocreales	f__	g__
ASV355	AAGTCGTAACAAGGTCTCCGTTGGTGAACCAGCGGAGGGATCATTACCGAGTTTACAAACTCCCAACCCTATGTGAACCTTACCAATCGTTGCTTCGGCGGGCTTAGCCCCCGCGCCCTCGCCGGCGCCGGGAGAAAGGCGCCCGCCGGGGACCCCAAACCCAATGTTTTTCATGCAGTATTTCTGAGTGGCAAACGCAAAAATAAATCAAAACTTTTAACAACGGATCTCTTGGCTCTGGCATCGATGAAGAACGCAGCGAAATGCGATAAGTAATGTGAATTGCAGAATTCAGTGAATCATCGAATCTTTGAACGCACATTGCGCCCGCGAGTATTCTCGCGGGCATGCCTGTCCGAGCGTCATTTCAACCCTCAGGGCCCGCCTGCTTGCAGGCGC…	k__Fungi	p__Ascomycota	c__Sordariomycetes	o__Hypocreales	f__Stachybotryaceae	g__Alfaria	Alfaria terrestris	litter_saprotroph	soil_saprotroph				leaf/fruit/seed,soil					filamentous_mycelium	none	none
ASV356	AAGTCGTAACAAGGTCTCCGTTGGTGAACCAGCGGAGGGATCATTACCGAGTTTACAAACTCCCTAACCCCTGTGAACATACCTATCGTTGCTTCGGCGGATCGCCCCGGTGCCATCACGGCCCGGAACCAGGCGCCCGCCGGGGACCCCAAACCCTTGAATTAGTGAAGTATCTTCTGAGTAAACAAGCAAATAAATTAAAACTTTCAACAACGGATCTCTTGGTTCTGGCATCGATGAAGAACGCAGCGAAATGCGATAAGTAATGTGAATTGCAGAATTCCGTGAATCATCGAATCTTTGAACGCACATTGCGCCCGCCAGTATTCTGGCGGGCATGCCTGTTCGAGCGTCATTTCAACCCTCAAGCCCCCGGGCTTGGTGTTGGGGCTCGGCCCG…	k__Fungi	p__Ascomycota	c__Sordariomycetes	o__Hypocreales	f__Nectriaceae	g__Fusicolla	Fusicolla violacea	mycoparasite	fungal_decomposer				fungal_material		partly_aquatic			filamentous_mycelium
ASV357	AAGTCGTAACAAGGTCTCCGTTGGTGAACCAGCGGAGGGATCATTACCGAGTTTACAACTCCCAAACCCAATGTGAACATACCCCAATGTTGCCTCGGCGGGACCGCCCCGGCGCCCTCACCGGCCCGGAACCAGGCGCCCGCCGCAGGACCCAAACCTCTGATTTACTTTATGGATTCTCCTCTGAGTGGATTTTACAAATAAATCAAAACTTTCAACAACGGATCTCTTGGCTCTGGCATCGATGAAGAACGCAGCGAAATGCGATAAGTAATGTGAATTGCAGAATTCAGTGAATCATCGAATCTTTGAACGCACATTGCGCCCGCCAGCATTCTGGCGGGCATGCCTGTCCGAGCGTCATTTCAACCCTCAGGCTCCCGCGCCTGGCGTTGGGGA…	k__Fungi	p__Ascomycota	c__Sordariomycetes	o__Hypocreales	f__Stachybotryaceae	g__Striaticonidium	Striaticonidium humicola	soil_saprotroph					soil					filamentous_mycelium
ASV358	AAGTCGTAACAAGGTCTCCGTTGGTGAACCAGCGGAGGGATCATTACCGAGTTTACAACTCCCAAACCCAATGTGAACATACCCCAATGTTGCCTCGGCGGGACCGCCCCGGCGCCCTCACCGGCCCGGAACCAGGCGCCCGCCGCAGGACCCAAACCTCTGTTTTTGTTAAGATTTCTCCTCTGAGTGGATTTTACAAATAAATCAAAACTTTCAACAACGGATCTCTTGGCTCTGGCATCGATGAAGAACGCAGCGAAATGCGATAAGTAATGTGAATTGCAGAATTCAGTGAATCATCGAATCTTTGAACGCACATTGCGCCCGCCAGCATTCTGGCGGGCATGCCTGTCCGAGCGTCATTTCAACCCTCAGGCTCCCGCGCCTGGCGTTGGGGAT…	k__Fungi	p__Ascomycota	c__Sordariomycetes	o__Hypocreales	f__Stachybotryaceae	g__Striaticonidium	Striaticonidium synnematum	soil_saprotroph					soil					filamentous_mycelium
ASV359	AAGTCGTAACAAGGTCTCCGTTGGTGAACCAGCGGAGGGATCATTACCGAGTTTACAACTCCCAAACCCAATGTGAACATACCCTTATGTTGCCTCGGCGGGACCGCCCCGGCGCCCTCACCGGCCCGGAACCAGGCGCCCGCCGCAGGACCCAAACCTCTGTTTTTGTTAAGATTTCTCCTCTGAGTGGATTTTACAAATAAATCAAAACTTTCAACAACGGATCTCTTGGCTCTGGCATCGATGAAGAACGCAGCGAAATGCGATAAGTAATGTGAATTGCAGAATTCAGTGAATCATCGAATCTTTGAACGCACATTGCGCCCGCCAGCATTCTGGCGGGCATGCCTGTCCGAGCGTCATTTCAACCCTCAGGCTCCCGCGCCTGGCGTTGGGGAT…	k__Fungi	p__Ascomycota	c__Sordariomycetes	o__Hypocreales	f__Stachybotryaceae	g__Striaticonidium	Striaticonidium synnematum	soil_saprotroph					soil					filamentous_mycelium
ASV360	AAGTCGTAACAAGGTCTCCGTTGGTGAACCAGCGGAGGGATCATTACCGAGTTTACAACTCCCAAACCCAATGTGAACATACCCTTATGTTGCCTCGGCGGGACCGCCCCGGCGCCCTCACCGGCCCGGAACCAGGCGCCCGCCGCAGGACCCCAAACCTCTGTTTTTGTTAAGATTTCTCCTCTGAGTGGATTTTACAAATAAATCAAAACTTTCAACAACGGATCTCTTGGCTCTGGCATCGATGAAGAACGCAGCGAAATGCGATAAGTAATGTGAATTGCAGAATTCAGTGAATCATCGAATCTTTGAACGCACATTGCGCCCGCCAGCATTCTGGCGGGCATGCCTGTCCGAGCGTCATTTCAACCCTCAGGCTCCCGCGCCTGGCGTTGGGGA…	k__Fungi	p__Ascomycota	c__Sordariomycetes	o__Hypocreales	f__Stachybotryaceae	g__Striaticonidium	Striaticonidium synnematum	soil_saprotroph					soil					filamentous_mycelium
ASV361	AAGTCGTAACAAGGTCTCCGTTGGTGAACCAGCGGAGGGATCATTACCGAGTTTACAACTCCCAAACCCAATGTGAACATACCTTTATGTTGCCTCGGCGGGACCGCCCCGGCGCCCTCACCGGCCCGGAACCAGGCGCCCGCCGCAGGACCCAAACCTCTGTTTTTGTTAAGATTTCTCCTCTGAGTGGATTTTACAAATAAATCAAAACTTTCAACAACGGATCTCTTGGCTCTGGCATCGATGAAGAACGCAGCGAAATGCGATAAGTAATGTGAATTGCAGAATTCAGTGAATCATCGAATCTTTGAACGCACATTGCGCCCGCCAGCATTCTGGCGGGCATGCCTGTCCGAGCGTCATTTCAACCCTCAGGCTCCCGCGCCTGGCGTTGGGGAT…	k__Fungi	p__Ascomycota	c__Sordariomycetes	o__Hypocreales	f__Stachybotryaceae	g__Striaticonidium	Striaticonidium synnematum	soil_saprotroph					soil					filamentous_mycelium
ASV365	AAGTCGTAACAAGGTCTCCGTTGGTGAACCAGCGGAGGGATCATTACCGAGTTTACAACTCCCAAACCCAATGTGAACCATACCAAACTGTTGCCTCGGCGGGGTCACGCCCCGGGTGCGTCGCAGCCCCGGAACCAGGCGCCCGCCGGAGGGACCAACCAAACTCTTTACTGTAGTCCCCTCGCGGACGTTATTTCTTACAGCTCTGAGCAAAAATTCAAATGAATCAAAACTTTCAACAACGGATCTCTTGGTTCTGGCATCGATGAAGAACGCAGCGAAATGCGATAAGTAATGTGAATTGCAGAATTCAGTGAATCATCGAATCTTTGAACGCACATTGCGCCCGGCAGTATTCTGCCGGGCATGCCTGTTCGAGCGTCATTTCAACCCTCAAGC…	k__Fungi	p__Ascomycota	c__Sordariomycetes	o__Hypocreales	f__Hypocreaceae	g__
ASV363	AAGTCGTAACAAGGTCTCCGTTGGTGAACCAGCGGAGGGATCATTACCGAGTTTACAACTCCCAAACCCAATGTGAACCATACCAAACTGTTGCCTCGGCGGGGTCACGCCCCGGGTGCGTCGCAGCCCCGGAACCAGGCGCCCGCCGGAGGGACCAACCAAACTCTTTACTGTAGTCCCCTCGCGGACGTTATTTCTTACAGCTCTGAGCAAAAATTCAAATGAATCAAAACTTTCAACAACGGATCTCTTGGTTCTGGCATCGATGAAGAACGCAGCGAAATGCGATAAGTAATGTGAATTGCAGAATTCAGTGAATCATCGAATCTTTGAACGCACATTGCGCCCGCCAGTATTCTGGCGGGCATGCCTGTCCGAGCGTCATTTCAACCCTCGAAC…	k__	p__	c__	o__	f__	g__
ASV362	AAGTCGTAACAAGGTCTCCGTTGGTGAACCAGCGGAGGGATCATTACCGAGTTTACAACTCCCAAACCCAATGTGAACCATACCAAACTGTTGCCTCGGCGGGGTCACGCCCCGGGTGCGTCGCAGCCCCGGAACCAGGCGCCCGCCGGAGGGACCAACCAAACTCTTTACTGTAGTCCCCTCGCGGACGTTATTTCTTACAGCTCTGAGCAAAAATTCAAATGAATCAAAACTTTCAACAACGGATCTCTTGGTTCTGGCATCGATGAAGAACGCAGCGAAATGCGATAAGTAATGTGAATTGCAGAATTCAGTGAATCATCGAATCTTTGAACGCACATTGCGCCCGCCAGTATTCTGGCGGGCATGCCTGTCCGAGCGTCATTTCAACCCTCGAAC…	k__Fungi	p__Ascomycota	c__Sordariomycetes	o__Hypocreales	f__Hypocreaceae	g__Trichoderma	Trichoderma	mycoparasite	foliar_endophyte	hypervariable	foliar_endophyte	leaf/fruit/seed_pathogen	leaf/fruit/seed,soil,fungal_material	soft_rot				filamentous_mycelium	perithecium_(hymenium_hidden,_narrow_opening)	closed
ASV364	AAGTCGTAACAAGGTCTCCGTTGGTGAACCAGCGGAGGGATCATTACCGAGTTTACAACTCCCAAACCCAATGTGAACCATACCAAACTGTTGCCTCGGCGGGGTCACGCCCCGGGTGCGTCGCAGCCCCGGAACCAGGCGCCCGCCGGAGGGACCAACCAAACTCTTTACTGTAGTCCCCTCGCGGACGTTATTTCTTACAGCTCTGAGCAAAAATTCAAATGAATCAAAACTTTCAACAACGGATCTCTTGGTTCTGGCATCGATGAAGAACGCAGCGAAATGCGATAAGTAATGTGAATTGCAGAATTCAGTGAATCATCGAATCTTTGAACGCACATTGCGCCCGCCAGTATTCTGGCGGGCATGCCTGTCCGAGCGTCATTTCAACCCTCGAAC…	k__Fungi	p__Ascomycota	c__Sordariomycetes	o__Hypocreales	f__Hypocreaceae	g__Trichoderma	Trichoderma erinaceum	mycoparasite	foliar_endophyte	hypervariable	foliar_endophyte	leaf/fruit/seed_pathogen	leaf/fruit/seed,soil,fungal_material	soft_rot				filamentous_mycelium	perithecium_(hymenium_hidden,_narrow_opening)	closed
ASV366	AAGTCGTAACAAGGTCTCCGTTGGTGAACCAGCGGAGGGATCATTACCGAGTTTACAACTCCCAAACCCAATGTGAACCATACCAAACTGTTGCCTCGGCGGGGTCACGCCCCGGGTGCGTCGCAGCCCCGGAACCAGGCGCCCGCCGGAGGGACCAACCAAACTCTTTACTGTAGTCCCCTCGCGGACGTTATTTCTTTACAGCTCTGAGCAAAAATTCAAAATGAATCAAAACTTTCAACAACGGATCTCTTGGTTCTGGCATCGATGAAGAACGCAGCGAAATGCGATAAGTAATGTGAATTGCAGAATTCAGTGAATCATCGAATCTTTGAACGCACATTGCGCCCGCCAGTATTCTGGCGGGCATGCCTGTCCGAGCGTCATTTCAACCCTCGA…	k__Fungi	p__Ascomycota	c__Sordariomycetes	o__Hypocreales	f__Hypocreaceae	g__Trichoderma	Trichoderma erinaceum	mycoparasite	foliar_endophyte	hypervariable	foliar_endophyte	leaf/fruit/seed_pathogen	leaf/fruit/seed,soil,fungal_material	soft_rot				filamentous_mycelium	perithecium_(hymenium_hidden,_narrow_opening)	closed
ASV367	AAGTCGTAACAAGGTCTCCGTTGGTGAACCAGCGGAGGGATCATTACCGAGTTTACAACTCCCAAACCCAATGTGAACCATACCAAACTGTTGCCTCGGCGGGGTCACGCCCCGGGTGCGTCGCAGCCCCGGAACCAGGCGCCCGCCGGAGGGACCAACCAAACTCTTTACTGTAGTCCCCTCGCGGACGTTATTTCTTTACAGCTCTGAGCAAAAATTCAAAATGAATCAAAACTTTCAACAACGGATCTCTTGGTTCTGGCATCGATGAAGAACGCAGCGAAATGCGATAAGTAATGTGAATTGCAGAATTCAGTGAATCATCGAATCTTTGAACGCACATTGCGCCCGCCAGTATTCTGGCGGGCATGCCTGTCCGAGCGTCATTTCAACCCTCGA…	k__Fungi	p__Ascomycota	c__Sordariomycetes	o__Hypocreales	f__Hypocreaceae	g__Trichoderma	Trichoderma erinaceum	mycoparasite	foliar_endophyte	hypervariable	foliar_endophyte	leaf/fruit/seed_pathogen	leaf/fruit/seed,soil,fungal_material	soft_rot				filamentous_mycelium	perithecium_(hymenium_hidden,_narrow_opening)	closed
ASV369	AAGTCGTAACAAGGTCTCCGTTGGTGAACCAGCGGAGGGATCATTACCGAGTTTACAACTCCCAAACCCAATGTGAACCATACCAAACTGTTGCCTCGGCGGGGTCACGCCCCGGGTGCGTCGCAGCCCCGGAACCAGGCGCCCGCCGGAGGGACCAACCAAACTCTTTCTGTAGTCCCCTCGCGGACGTTATTTCTTACAGCTCTGAGCAAAAATTCAAAATGAATCAAAACTTTCAACAACGGATCTCTTGGTTCTGGCATCGATGAAGAACGCAGCGAAATGCGATAAGTAATGTGAATTGCAGAATTCAGTGAATCATCGAATCTTTGAACGCACATTGCGCCCGCCAGTATTCTGGCGGGCATGCCTGTCCGAGCGTCATTTCAACCCTCGAAC…	k__	p__	c__	o__	f__	g__
ASV368	AAGTCGTAACAAGGTCTCCGTTGGTGAACCAGCGGAGGGATCATTACCGAGTTTACAACTCCCAAACCCAATGTGAACCATACCAAACTGTTGCCTCGGCGGGGTCACGCCCCGGGTGCGTCGCAGCCCCGGAACCAGGCGCCCGCCGGAGGGACCAACCAAACTCTTTCTGTAGTCCCCTCGCGGACGTTATTTCTTACAGCTCTGAGCAAAAATTCAAAATGAATCAAAACTTTCAACAACGGATCTCTTGGTTCTGGCATCGATGAAGAACGCAGCGAAATGCGATAAGTAATGTGAATTGCAGAATTCAGTGAATCATCGAATCTTTGAACGCACATTGCGCCCGCCAGTATTCTGGCGGGCATGCCTGTCCGAGCGTCATTTCAACCCTCGAAC…	k__Fungi	p__Ascomycota	c__Sordariomycetes	o__Hypocreales	f__Hypocreaceae	g__Trichoderma	Trichoderma viride	mycoparasite	foliar_endophyte	hypervariable	foliar_endophyte	leaf/fruit/seed_pathogen	leaf/fruit/seed,soil,fungal_material	soft_rot				filamentous_mycelium	perithecium_(hymenium_hidden,_narrow_opening)	closed
ASV370	AAGTCGTAACAAGGTCTCCGTTGGTGAACCAGCGGAGGGATCATTACCGAGTTTACAACTCCCAAACCCAATGTGAACCATACCAAACTGTTGCCTCGGCGGGGTCACGCCCCGGGTGCGTCGCAGCCCCGGAACCAGGCGCCCGCCGGAGGGACCAACCAAACTCTTTTCTGTAGTCCCCTCGCGGACGTTATTTCTTACAGCTCTGAGCAAAAATTCAAAATGAATCAAAACTTTCAACAACGGATCTCTTGGTTCTGGCATCGATGAAGAACGCAGCGAAATGCGATAAGTAATGTGAATTGCAGAATTCAGTGAATCATCGAATCTTTGAACGCACATTGCGCCCGCCAGTATTCTGGCGGGCATGCCTGTCCGAGCGTCATTTCAACCCTCGAA…	k__Fungi	p__Ascomycota	c__Sordariomycetes	o__Hypocreales	f__Hypocreaceae	g__
ASV372	AAGTCGTAACAAGGTCTCCGTTGGTGAACCAGCGGAGGGATCATTACCGAGTTTACAACTCCCAAACCCAATGTGAACCATACCAAACTGTTGCCTCGGCGGGGTCACGCCCCGGGTGCGTCGCAGCCCCGGAACCAGGCGCCCGCCGGAGGGACCAACCAAACTCTTTTCTGTAGTCCCCTCGCGGACGTTATTTCTTACAGCTCTGAGCAAAAATTCAAAATGAATCAAAACTTTCAACAACGGATCTCTTGGTTCTGGCATCGATGAAGAACGCAGCGAAATGCGATAAGTAATGTGAATTGCAGAATTCAGTGAATCATCGAATCTTTGAACGCACATTGCGCCCGCCAGTATTCTGGCGGGCATGCCTGTCCGAGCGTCATTTCAACCCTCGAA…	k__	p__	c__	o__	f__	g__
ASV371	AAGTCGTAACAAGGTCTCCGTTGGTGAACCAGCGGAGGGATCATTACCGAGTTTACAACTCCCAAACCCAATGTGAACCATACCAAACTGTTGCCTCGGCGGGGTCACGCCCCGGGTGCGTCGCAGCCCCGGAACCAGGCGCCCGCCGGAGGGACCAACCAAACTCTTTTCTGTAGTCCCCTCGCGGACGTTATTTCTTACAGCTCTGAGCAAAAATTCAAAATGAATCAAAACTTTCAACAACGGATCTCTTGGTTCTGGCATCGATGAAGAACGCAGCGAAATGCGATAAGTAATGTGAATTGCAGAATTCAGTGAATCATCGAATCTTTGAACGCACATTGCGCCCGCCAGTATTCTGGCGGGCATGCCTGTCCGAGCGTCATTTCAACCCTCGAA…	k__Fungi	p__Ascomycota	c__Sordariomycetes	o__Hypocreales	f__Hypocreaceae	g__Trichoderma	Trichoderma	mycoparasite	foliar_endophyte	hypervariable	foliar_endophyte	leaf/fruit/seed_pathogen	leaf/fruit/seed,soil,fungal_material	soft_rot				filamentous_mycelium	perithecium_(hymenium_hidden,_narrow_opening)	closed
ASV373	AAGTCGTAACAAGGTCTCCGTTGGTGAACCAGCGGAGGGATCATTACCGAGTTTACAACTCCCAAACCCAATGTGAACCATACCAAACTGTTGCCTCGGCGGGGTCACGCCCCGGGTGCGTCGCAGCCCCGGAACCAGGCGCCCGCCGGAGGGACCAACCAAACTCTTTTCTGTAGTCCCCTCGCGGACGTTATTTCTTACAGCTCTGAGCAAAAATTCAAAATGAATCAAAACTTTCAACAACGGATCTCTTGGTTCTGGCATCGATGAAGAACGCAGCGAAATGCGATAAGTAATGTGAATTGCAGAATTCAGTGAATCATCGAATCTTTGAACGCACATTGCGCCCGCCAGTATTCTGGCGGGCATGCCTGTCCGAGCGTCATTTCAACCCTCGAA…	k__Fungi	p__Ascomycota	c__Sordariomycetes	o__Hypocreales	f__Hypocreaceae	g__Trichoderma	Trichoderma viride	mycoparasite	foliar_endophyte	hypervariable	foliar_endophyte	leaf/fruit/seed_pathogen	leaf/fruit/seed,soil,fungal_material	soft_rot				filamentous_mycelium	perithecium_(hymenium_hidden,_narrow_opening)	closed
ASV374	AAGTCGTAACAAGGTCTCCGTTGGTGAACCAGCGGAGGGATCATTACCGAGTTTACAACTCCCAAACCCAATGTGAACCTTACCTATCGTTGCTTCGGCGGGATCGCCCCGGCGCCGACTCAGGCCCGGACCCAGGCGCCCGCCGGAGGCCCGAAACTCTATTGTCTTTTTAAGTTTTCTCCTCTGATTGCATAAAAACAATAAATAAAAACTTTCAACAACGGATCTCTTGGTTCTGGCATCGATGAAGAACGCAGCGAAATGCGATAAGTAATGTGAATTGCAGAATTCAGTGAATCATCGAATCTTTGAACGCACATTGCGCCCGCCAGTATTCTGGCGGGCATGCCTGTTCGAGCGTCATTTCAACCCTCAGGCCCCGCCTGGCGTTGGGGATCG…	k__Fungi	p__Ascomycota	c__Sordariomycetes	o__Hypocreales	f__Stachybotryaceae	g__Myrothecium	Myrothecium	litter_saprotroph		mycoparasite_some_species			leaf/fruit/seed		partly_aquatic			filamentous_mycelium
ASV375	AAGTCGTAACAAGGTCTCCGTTGGTGAACCAGCGGAGGGATCATTACCGAGTTTACAACTCCCAAACCCAATGTGAACGTTACCAAACTGTTGCCTCGGCGGGATCTCTGCCCCGGGTGCGTCGCAGCCCCGGACCAAGGCGCCCGCCGGAGGACCAACCAAAAACTCTTTTTGTATACCCCCTCGCGGGTTTTTTTATAATCTGAGCCTTCTCGGCGCCTCTCGTAGGCGTTTCGAAAATGAATCAAAACTTTCAACAACGGATCTCTTGGTTCTGGCATCGATGAAGAACGCAGCGAAATGCGATAAGTAATGTGAATTGCAGAATTCAGTGAATCATCGAATCTTTGAACGCACATTGCGCCCATTAGTATTCTAGTGGGCATGCCTGTTCGAGCG…	k__Fungi	p__Ascomycota	c__Sordariomycetes	o__Hypocreales	f__Hypocreaceae	g__
ASV376	AAGTCGTAACAAGGTCTCCGTTGGTGAACCAGCGGAGGGATCATTACCGAGTTTACAACTCCCAAACCCAATGTGAACGTTACCAAACTGTTGCCTCGGCGGGATCTCTGCCCCGGGTGCGTCGCAGCCCCGGACCAAGGCGCCCGCCGGAGGACCAACCAAAAACTCTTTTTGTATACCCCCTCGCGGGTTTTTTTATAATCTGAGCCTTCTCGGCGCCTCTCGTAGGCGTTTCGAAAATGAATCAAAACTTTCAACAACGGATCTCTTGGTTCTGGCATCGATGAAGAACGCAGCGAAATGCGATAAGTAATGTGAATTGCAGAATTCAGTGAATCATCGAATCTTTGAACGCACATTGCGCCCGCCAGTATTCTGGCGGGCATGCCTGTCCGAGCG…	k__Fungi	p__Ascomycota	c__Sordariomycetes	o__Hypocreales	f__Hypocreaceae	g__Trichoderma	Trichoderma lixii	mycoparasite	foliar_endophyte	hypervariable	foliar_endophyte	leaf/fruit/seed_pathogen	leaf/fruit/seed,soil,fungal_material	soft_rot				filamentous_mycelium	perithecium_(hymenium_hidden,_narrow_opening)	closed
ASV377	AAGTCGTAACAAGGTCTCCGTTGGTGAACCAGCGGAGGGATCATTACCGAGTTTACAACTCCCAAACCCAATGTGAACGTTACCAAACTGTTGCCTCGGCGGGATCTCTGCCCCGGGTGCGTCGCAGCCCCGGACCAAGGCGCCCGCCGGAGGACCAACCAAAACTCTTTTGTATACCCCCTCGCGGGTTTTTATATCTGAGCCATCTCGGCGCCTCTCGTAGGCGTTTCGAAAATGAATCAAAACTTTCAACAACGGATCTCTTGGTTCTGGCATCGATGAAGAACGCAGCGAAATGCGATAAGTAATGTGAATTGCAGAATTCAGTGAATCATCGAATCTTTGAACGCACATTGCGCCCGCCAGTATTCTGGCGGGCATGCCTGTCCGAGCGTCATT…	k__Fungi	p__Ascomycota	c__Sordariomycetes	o__Hypocreales	f__Hypocreaceae	g__Trichoderma	Trichoderma	mycoparasite	foliar_endophyte	hypervariable	foliar_endophyte	leaf/fruit/seed_pathogen	leaf/fruit/seed,soil,fungal_material	soft_rot				filamentous_mycelium	perithecium_(hymenium_hidden,_narrow_opening)	closed
ASV378	AAGTCGTAACAAGGTCTCCGTTGGTGAACCAGCGGAGGGATCATTACCGAGTTTACAACTCCCAAACCCAATGTGAACGTTACCAAACTGTTGCCTCGGCGGGATCTCTGCCCCGGGTGCGTCGCAGCCCCGGACCAAGGCGCCCGCCGGAGGACCAACCAAAACTCTTTTTGTATACCCCCTCGCGGGTTTTTATTATAATCTGAGCCTTCTCGGCGCCTCTCGTAGGCGTTTCGAAAATGAATCAAAACTTTCAACAACGGATCTCTTGGTTCTGGCATCGATGAAGAACGCAGCGAAATGCGATAAGTAATGTGAATTGCAGAATTCAGTGAATCATCGAATCTTTGAACGCACATTGCGCCCGCCAGTATTCTGGCGGGCATGCCTGTCCGAGCG…	k__Fungi	p__Ascomycota	c__Sordariomycetes	o__Hypocreales	f__Hypocreaceae	g__Trichoderma	Trichoderma lixii	mycoparasite	foliar_endophyte	hypervariable	foliar_endophyte	leaf/fruit/seed_pathogen	leaf/fruit/seed,soil,fungal_material	soft_rot				filamentous_mycelium	perithecium_(hymenium_hidden,_narrow_opening)	closed
ASV379	AAGTCGTAACAAGGTCTCCGTTGGTGAACCAGCGGAGGGATCATTACCGAGTTTACAACTCCCAAACCCAATGTGAACGTTACCAAACTGTTGCCTCGGCGGGATCTCTGCCCCGGGTGCGTCGCAGCCCCGGACCAAGGCGCCCGCCGGAGGACCAACCAAAACTCTTTTTGTATACCCCCTCGCGGGTTTTTTATAATCTGAGCCTTCTCGGCGCCTCTCGTAGGCGTTTCGAAAATGAATCAAAACTTTCAACAACGGATCTCTTGGTTCTGGCATCGATGAAGAACGCAGCGAAATGCGATAAGTAATGTGAATTGCAGAATTCAGTGAATCATCGAATCTTTGAACGCACATTGCGCCCGCCAGTATTCTGGCGGGCATGCCTGTCCGAGCGTC…	k__Fungi	p__Ascomycota	c__Sordariomycetes	o__Hypocreales	f__Hypocreaceae	g__Trichoderma	Trichoderma lixii	mycoparasite	foliar_endophyte	hypervariable	foliar_endophyte	leaf/fruit/seed_pathogen	leaf/fruit/seed,soil,fungal_material	soft_rot				filamentous_mycelium	perithecium_(hymenium_hidden,_narrow_opening)	closed
ASV380	AAGTCGTAACAAGGTCTCCGTTGGTGAACCAGCGGAGGGATCATTACCGAGTTTACAACTCCCAAACCCAATGTGAACGTTACCAAACTGTTGCCTCGGCGGGATCTCTGCCCCGGGTGCGTCGCAGCCCCGGACCAAGGCGCCCGCCGGAGGACCAACCAAAACTCTTTTTGTATACCCCCTCGCGGGTTTTTTATAATCTGAGCCTTCTCGGCGCCTCTCGTAGGCGTTTCGAAAATGAATCAAAACTTTCAACAACGGATCTCTTGGTTCTGGCATCGATGAAGAACGCAGCGAAATGCGATAAGTAATGTGAATTGCAGAATTCAGTGAATCATCGAATCTTTGAACGCACATTGCGCCCGCCAGTATTCTGGCGGGCATGCCTGTCCGAGCGTC…	k__Fungi	p__Ascomycota	c__Sordariomycetes	o__Hypocreales	f__Hypocreaceae	g__Trichoderma	Trichoderma lixii	mycoparasite	foliar_endophyte	hypervariable	foliar_endophyte	leaf/fruit/seed_pathogen	leaf/fruit/seed,soil,fungal_material	soft_rot				filamentous_mycelium	perithecium_(hymenium_hidden,_narrow_opening)	closed
ASV381	AAGTCGTAACAAGGTCTCCGTTGGTGAACCAGCGGAGGGATCATTACCGAGTTTACAACTCCCAAACCCAATGTGAACGTTACCAAACTGTTGCCTCGGCGGGATCTCTGCCCCGGGTGCGTCGCAGCCCCGGACCAAGGCGCCCGCCGGAGGACCAACCAAAACTCTTTTTGTATACCCCCTCGCGGGTTTTTTATAATCTGAGCCTTCTCGGCGCCTCTCGTAGGCGTTTCGAAAATGAATCAAAACTTTCAACAACGGATCTCTTGGTTCTGGCATCGATGAAGAACGCAGCGAAATGCGATAAGTAATGTGAATTGCAGAATTCAGTGAATCATCGAATCTTTGAACGCACATTGCGCCCGCCAGTATTCTGGCGGGCATGCCTGTCCGAGCGTC…	k__Fungi	p__Ascomycota	c__Sordariomycetes	o__Hypocreales	f__Hypocreaceae	g__Trichoderma	Trichoderma lixii	mycoparasite	foliar_endophyte	hypervariable	foliar_endophyte	leaf/fruit/seed_pathogen	leaf/fruit/seed,soil,fungal_material	soft_rot				filamentous_mycelium	perithecium_(hymenium_hidden,_narrow_opening)	closed
ASV382	AAGTCGTAACAAGGTCTCCGTTGGTGAACCAGCGGAGGGATCATTACCGAGTTTACAACTCCCAAACCCAATGTGAACGTTACCAAACTGTTGCCTCGGCGGGATCTCTGCCCCGGGTGCGTCGCAGCCCCGGACCAAGGCGCCCGCCGGAGGACCAACCAAAACTCTTTTTGTATACCCCCTCGCGGGTTTTTTATAATCTGAGCCTTCTCGGCGCCTCTCGTAGGCGTTTCGAAAATGAATCAAAACTTTCAACAACGGATCTCTTGGTTCTGGCATCGATGAAGAACGCAGCGAAATGCGATAAGTAATGTGAATTGCAGAATTCAGTGAATCATCGAATCTTTGAACGCACATTGCGCCCGCCAGTATTCTGGCGGGCATGCCTGTCCGAGCGTC…	k__Fungi	p__Ascomycota	c__Sordariomycetes	o__Hypocreales	f__Hypocreaceae	g__Trichoderma	Trichoderma lixii	mycoparasite	foliar_endophyte	hypervariable	foliar_endophyte	leaf/fruit/seed_pathogen	leaf/fruit/seed,soil,fungal_material	soft_rot				filamentous_mycelium	perithecium_(hymenium_hidden,_narrow_opening)	closed
ASV383	AAGTCGTAACAAGGTCTCCGTTGGTGAACCAGCGGAGGGATCATTACCGAGTTTACAACTCCCAAACCCAATGTGAACGTTACCAAACTGTTGCCTCGGCGGGATCTCTGCCCCGGGTGCGTCGCAGCCCCGGACCAAGGCGCCCGCCGGAGGACCAACCAAAACTCTTTTTGTATACCCCCTCGCGGGTTTTTTATAATCTGAGCCTTCTCGGCGCCTCTCGTAGGCGTTTCGAAAATGAATCAAAACTTTCAACAACGGATCTCTTGGTTCTGGCATCGATGAAGAACGCAGCGAAATGCGATAAGTAATGTGAATTGCAGAATTCAGTGAATCATCGAATCTTTGAACGCACATTGCGCCCGCCAGTATTCTGGCGGGCATGCCTGTCCGAGCGTC…	k__Fungi	p__Ascomycota	c__Sordariomycetes	o__Hypocreales	f__Hypocreaceae	g__Trichoderma	Trichoderma lixii	mycoparasite	foliar_endophyte	hypervariable	foliar_endophyte	leaf/fruit/seed_pathogen	leaf/fruit/seed,soil,fungal_material	soft_rot				filamentous_mycelium	perithecium_(hymenium_hidden,_narrow_opening)	closed
ASV384	AAGTCGTAACAAGGTCTCCGTTGGTGAACCAGCGGAGGGATCATTACCGAGTTTACAACTCCCAAACCCAATGTGAACGTTACCAAACTGTTGCCTCGGCGGGATCTCTGCCCCGGGTGCGTCGCAGCCCCGGACCAAGGCGCCCGCCGGAGGACCAACCAAAACTCTTTTTGTATACCCCCTCGCGGGTTTTTTTATAATCTGAGCCTTCTCGGCGCCTCTCGTAGGCGTTTCGAAAATGAATCAAAACTTTCAACAACGGATCTCTTGGTTCTGGCATCGATGAAGAACGCAGCGAAATGCGATAAGTAATGTGAATTGCAGAATTCAGTGAATCATCGAATCTTTGAACGCACATTGCGCCCGCCAGTATTCTGGCGGGCATGCCTGTCCGAGCGT…	k__Fungi	p__Ascomycota	c__Sordariomycetes	o__Hypocreales	f__Hypocreaceae	g__Trichoderma	Trichoderma	mycoparasite	foliar_endophyte	hypervariable	foliar_endophyte	leaf/fruit/seed_pathogen	leaf/fruit/seed,soil,fungal_material	soft_rot				filamentous_mycelium	perithecium_(hymenium_hidden,_narrow_opening)	closed
ASV385	AAGTCGTAACAAGGTCTCCGTTGGTGAACCAGCGGAGGGATCATTACCGAGTTTACAACTCCCAAACCCAATGTGAACGTTACCAAACTGTTGCCTCGGCGGGATCTCTGCCCCGGGTGCGTCGCAGCCCCGGACCAAGGCGCCCGCCGGAGGACCAACCAAAACTCTTTTTGTATACCCCCTCGCGGGTTTTTTTATAATCTGAGCCTTCTCGGCGCCTCTCGTAGGCGTTTCGAAAATGAATCAAAACTTTCAACAACGGATCTCTTGGTTCTGGCATCGATGAAGAACGCAGCGAAATGCGATAAGTAATGTGAATTGCAGAATTCAGTGAATCATCGAATCTTTGAACGCACATTGCGCCCGCCAGTATTCTGGCGGGCATGCCTGTCCGAGCGT…	k__Fungi	p__Ascomycota	c__Sordariomycetes	o__Hypocreales	f__Hypocreaceae	g__Trichoderma	Trichoderma lixii	mycoparasite	foliar_endophyte	hypervariable	foliar_endophyte	leaf/fruit/seed_pathogen	leaf/fruit/seed,soil,fungal_material	soft_rot				filamentous_mycelium	perithecium_(hymenium_hidden,_narrow_opening)	closed
ASV386	AAGTCGTAACAAGGTCTCCGTTGGTGAACCAGCGGAGGGATCATTACCGAGTTTACAACTCCCAAACCCAATGTGAACGTTACCAAACTGTTGCCTCGGCGGGATCTCTGCCCCGGGTGCGTCGCAGCCCCGGACCAAGGCGCCCGCCGGAGGACCAACCAAAACTCTTTTTGTATACCCCCTCGCGGGTTTTTTTATAATCTGAGCCTTCTCGGCGCCTCTCGTAGGCGTTTCGAAAATGAATCAAAACTTTCAACAACGGATCTCTTGGTTCTGGCATCGATGAAGAACGCAGCGAAATGCGATAAGTAATGTGAATTGCAGAATTCAGTGAATCATCGAATCTTTGAACGCACATTGCGCCCGCCAGTATTCTGGCGGGCATGCCTGTCCGAGCGT…	k__Fungi	p__Ascomycota	c__Sordariomycetes	o__Hypocreales	f__Hypocreaceae	g__Trichoderma	Trichoderma lixii	mycoparasite	foliar_endophyte	hypervariable	foliar_endophyte	leaf/fruit/seed_pathogen	leaf/fruit/seed,soil,fungal_material	soft_rot				filamentous_mycelium	perithecium_(hymenium_hidden,_narrow_opening)	closed
ASV387	AAGTCGTAACAAGGTCTCCGTTGGTGAACCAGCGGAGGGATCATTACCGAGTTTACAACTCCCAAACCCAATGTGAACGTTACCAAACTGTTGCCTCGGCGGGATCTCTGCCCCGGGTGCGTCGCAGCCCCGGACCAAGGCGCCCGCCGGAGGACCAACCAAAACTCTTTTTGTATACCCCCTCGCGGGTTTTTTTATAATCTGAGCCTTCTCGGCGCCTCTCGTAGGCGTTTCGAAAATGAATCAAAACTTTCAACAACGGATCTCTTGGTTCTGGCATCGATGAAGAACGCAGCGAAATGCGATAAGTAATGTGAATTGCAGAATTCAGTGAATCATCGAATCTTTGAACGCACATTGCGCCCGCCAGTATTCTGGCGGGCATGCCTGTCCGAGCGT…	k__Fungi	p__Ascomycota	c__Sordariomycetes	o__Hypocreales	f__Hypocreaceae	g__Trichoderma	Trichoderma lixii	mycoparasite	foliar_endophyte	hypervariable	foliar_endophyte	leaf/fruit/seed_pathogen	leaf/fruit/seed,soil,fungal_material	soft_rot				filamentous_mycelium	perithecium_(hymenium_hidden,_narrow_opening)	closed
ASV388	AAGTCGTAACAAGGTCTCCGTTGGTGAACCAGCGGAGGGATCATTACCGAGTTTACAACTCCCAAACCCAATGTGAACGTTACCAAACTGTTGCCTCGGCGGGATCTCTGCCCCGGGTGCGTCGCAGCCCCGGACCAAGGCGCCCGCCGGAGGACCAACCAAAACTCTTTTTGTATACCCCCTCGCGGGTTTTTTTTATAATCTGAGCCTTCTCGGCGCCTCTCGTAGGCGTTTCGAAAATGAATCAAAACTTTCAACAACGGATCTCTTGGTTCTGGCATCGATGAAGAACGCAGCGAAATGCGATAAGTAATGTGAATTGCAGAATTCAGTGAATCATCGAATCTTTGAACGCACATTGCGCCCGCCAGTATTCTGGCGGGCATGCCTGTCCGAGCG…	k__Fungi	p__Ascomycota	c__Sordariomycetes	o__Hypocreales	f__Hypocreaceae	g__Trichoderma	Trichoderma lixii	mycoparasite	foliar_endophyte	hypervariable	foliar_endophyte	leaf/fruit/seed_pathogen	leaf/fruit/seed,soil,fungal_material	soft_rot				filamentous_mycelium	perithecium_(hymenium_hidden,_narrow_opening)	closed
ASV389	AAGTCGTAACAAGGTCTCCGTTGGTGAACCAGCGGAGGGATCATTACCGAGTTTACAACTCCCAAACCCAATGTGAACGTTACCAAACTGTTGCCTCGGCGGGATCTCTGCCCCGGGTGCGTCGCAGCCCCGGACCAAGGCGCCCGCCGGAGGACCAACCAAAACTCTTTTTGTATACCCCCTCGCGGGTTTTTTTTATAATCTGAGCCTTCTCGGCGCCTCTCGTAGGCGTTTCGAAAATGAATCAAAACTTTCAACAACGGATCTCTTGGTTCTGGCATCGATGAAGAACGCAGCGAAATGCGATAAGTAATGTGAATTGCAGAATTCAGTGAATCATCGAATCTTTGAACGCACATTGCGCCCGCCAGTATTCTGGCGGGCATGCCTGTCCGAGCG…	k__Fungi	p__Ascomycota	c__Sordariomycetes	o__Hypocreales	f__Hypocreaceae	g__Trichoderma	Trichoderma lixii	mycoparasite	foliar_endophyte	hypervariable	foliar_endophyte	leaf/fruit/seed_pathogen	leaf/fruit/seed,soil,fungal_material	soft_rot				filamentous_mycelium	perithecium_(hymenium_hidden,_narrow_opening)	closed
ASV390	AAGTCGTAACAAGGTCTCCGTTGGTGAACCAGCGGAGGGATCATTACCGAGTTTACAACTCCCAAACCCAATGTGAACGTTACCAAACTGTTGCCTCGGCGGGATCTCTGCCCCGGGTGCGTCGCAGCCCCGGACCAAGGCGCCCGCCGGAGGACCAACCTAAAACTCTTATTGTATACCCCTCGCGGGTTTTTTATAATCTGAGCCTTCTCGGCGCCTCTCGTAGGCGTTTCGAAAATGAATCAAAACTTTCAACAACGGATCTCTTGGTTCTGGCATCGATGAAGAACGCAGCGAAATGCGATAAGTAATGTGAATTGCAGAATTCAGTGAATCATCGAATCTTTGAACGCACATTGCGCCCGCCAGTATTCTGGCGGGCATGCCTGTCCGAGCGTC…	k__Fungi	p__Ascomycota	c__Sordariomycetes	o__Hypocreales	f__Hypocreaceae	g__Trichoderma	Trichoderma lixii	mycoparasite	foliar_endophyte	hypervariable	foliar_endophyte	leaf/fruit/seed_pathogen	leaf/fruit/seed,soil,fungal_material	soft_rot				filamentous_mycelium	perithecium_(hymenium_hidden,_narrow_opening)	closed
ASV391	AAGTCGTAACAAGGTCTCCGTTGGTGAACCAGCGGAGGGATCATTACCGAGTTTACAACTCCCAAACCCAATGTGAACGTTACCAAACTGTTGCCTCGGCGGGATCTTCTGCCCCGGGTGCGTCGCAGCCCCGGACCAAGGCGCCCGCCGGAGGAATCAACCAAAACTCTTATTGTATACCCCCTCGCGGGTTTTTTTATAATCTGAGCCTTCTCGGCGCCTCTCGTAGGCGTTTCGAAAATGAATCAAAACTTTCAACAACGGATCTCTTGGTTCTGGCATCGATGAAGAACGCAGCGAAATGCGATAAGTAATGTGAATTGCAGAATTCAGTGAATCATCGAATCTTTGAACGCACATTGCGCCCGCCAGTATTCTGGCGGGCATGCCTGTCCGAGC…	k__Fungi	p__Ascomycota	c__Sordariomycetes	o__Hypocreales	f__Hypocreaceae	g__Trichoderma	Trichoderma lixii	mycoparasite	foliar_endophyte	hypervariable	foliar_endophyte	leaf/fruit/seed_pathogen	leaf/fruit/seed,soil,fungal_material	soft_rot				filamentous_mycelium	perithecium_(hymenium_hidden,_narrow_opening)	closed
ASV392	AAGTCGTAACAAGGTCTCCGTTGGTGAACCAGCGGAGGGATCATTACCGAGTTTACAACTCCCAAACCCAATGTGAACGTTACCAAACTGTTGCCTCGGCGGGATCTTCTGCCCCGGGTGCGTCGCAGCCCCGGACCAAGGCGCCCGCCGGAGGAATCAACCAAAACTCTTATTGTATACCCCCTCGCGGGTTTTTTTATAATCTGAGCCTTCTCGGCGCCTCTCGTAGGCGTTTCGAAAATGAATCAAAACTTTCAACAACGGATCTCTTGGTTCTGGCATCGATGAAGAACGCAGCGAAATGCGATAAGTAATGTGAATTGCAGAATTCAGTGAATCATCGAATCTTTGAACGCACATTGCGCCCGCCAGTATTCTGGCGGGCATGCCTGTCCGAGC…	k__Fungi	p__Ascomycota	c__Sordariomycetes	o__Hypocreales	f__Hypocreaceae	g__Trichoderma	Trichoderma	mycoparasite	foliar_endophyte	hypervariable	foliar_endophyte	leaf/fruit/seed_pathogen	leaf/fruit/seed,soil,fungal_material	soft_rot				filamentous_mycelium	perithecium_(hymenium_hidden,_narrow_opening)	closed
ASV393	AAGTCGTAACAAGGTCTCCGTTGGTGAACCAGCGGAGGGATCATTACCGAGTTTACAACTCCCAAACCCAATGTGAACGTTACCAAACTGTTGCCTCGGCGGGATCTTCTGCCCCGGGTGCGTCGCAGCCCCGGACCAAGGCGCCCGCCGGAGGAATCAACCAAAACTCTTATTGTATACCCCCTCGCGGGTTTTTTTTATAATCTGAGCCTTCTCGGCGCCTCTCGTAGGCGTTTCGAAAATGAATCAAAACTTTCAACAACGGATCTCTTGGTTCTGGCATCGATGAAGAACGCAGCGAAATGCGATAAGTAATGTGAATTGCAGAATTCAGTGAATCATCGAATCTTTGAACGCACATTGCGCCCGCCAGTATTCTGGCGGGCATGCCTGTCCGAG…	k__Fungi	p__Ascomycota	c__Sordariomycetes	o__Hypocreales	f__Hypocreaceae	g__Trichoderma	Trichoderma	mycoparasite	foliar_endophyte	hypervariable	foliar_endophyte	leaf/fruit/seed_pathogen	leaf/fruit/seed,soil,fungal_material	soft_rot				filamentous_mycelium	perithecium_(hymenium_hidden,_narrow_opening)	closed
ASV394	AAGTCGTAACAAGGTCTCCGTTGGTGAACCAGCGGAGGGATCATTACCGAGTTTACAACTCCCAAACCCAATGTGAACGTTACCAAACTGTTGCCTCGGCGGGATCTTCTGCCCCGGGTGCGTCGCAGCCCCGGACCAAGGCGCCCGCCGGAGGAATCAACCAAAACTCTTATTGTATACCCCCTCGCGGGTTTTTTTTTATAATCTGAGCCTTCTCGGCGCCTCTCGTAGGCGTTTCGAAAATGAATCAAAACTTTCAACAACGGATCTCTTGGTTCTGGCATCGATGAAGAACGCAGCGAAATGCGATAAGTAATGTGAATTGCAGAATTCAGTGAATCATCGAATCTTTGAACGCACATTGCGCCCGCCAGTATTCTGGCGGGCATGCCTGTCCGA…	k__Fungi	p__Ascomycota	c__Sordariomycetes	o__Hypocreales	f__Hypocreaceae	g__Trichoderma	Trichoderma	mycoparasite	foliar_endophyte	hypervariable	foliar_endophyte	leaf/fruit/seed_pathogen	leaf/fruit/seed,soil,fungal_material	soft_rot				filamentous_mycelium	perithecium_(hymenium_hidden,_narrow_opening)	closed
ASV395	AAGTCGTAACAAGGTCTCCGTTGGTGAACCAGCGGAGGGATCATTACCGAGTTTACAACTCCCAAACCCAATGTGAACGTTACCAAACTGTTGCCTCGGCGGGATCTTCTGCCCCGGGTGCGTCGCAGCCCCGGACCAAGGCGCCCGCCGGAGGACCAACCAAAACTCTTTTTGTATACCCCCTCGCGGGTTTTTTATAATCTGAGCCTTCTCGGCGCCTCTCGTAGGCGTTTCGAAAATGAATCAAAACTTTCAACAACGGATCTCTTGGTTCTGGCATCGATGAAGAACGCAGCGAAATGCGATAAGTAATGTGAATTGCAGAATTCAGTGAATCATCGAATCTTTGAACGCACATTGCGCCCGCCAGTATTCTGGCGGGCATGCCTGTCCGAGCGT…	k__Fungi	p__Ascomycota	c__Sordariomycetes	o__Hypocreales	f__Hypocreaceae	g__Trichoderma	Trichoderma lixii	mycoparasite	foliar_endophyte	hypervariable	foliar_endophyte	leaf/fruit/seed_pathogen	leaf/fruit/seed,soil,fungal_material	soft_rot				filamentous_mycelium	perithecium_(hymenium_hidden,_narrow_opening)	closed
ASV396	AAGTCGTAACAAGGTCTCCGTTGGTGAACCAGCGGAGGGATCATTACCGAGTTTACAACTCCCAAACCCAATGTGAACGTTACCAAACTGTTGCCTCGGCGGGATTTCTGCCCCGGGCGCGTCGCAGCCCCGGACCAAGGCGCCCGCCGGAGGACCAATTTACAAACTCTTTGTATGTCCCTTTGCGGATTTTTATTATACATTCTGAGCTTTCTCGGCGCTCCTAGCGAGCGTTTCGAAAATGAATCAAAACTTTCAACAACGGATCTCTTGGTTCTGGCATCGATGAAGAACGCAGCGAAATGCGATAAGTAATGTGAATTGCAGAATTCAGTGAATCATCGAATCTTTGAACGCACATTGCGCCCGCCAGTATTCTGGCGGGCATGCCTGTCCGAG…	k__Fungi	p__Ascomycota	c__Sordariomycetes	o__Hypocreales	f__Hypocreaceae	g__Trichoderma	Trichoderma deliquescens	mycoparasite	foliar_endophyte	hypervariable	foliar_endophyte	leaf/fruit/seed_pathogen	leaf/fruit/seed,soil,fungal_material	soft_rot				filamentous_mycelium	perithecium_(hymenium_hidden,_narrow_opening)	closed
ASV397	AAGTCGTAACAAGGTCTCCGTTGGTGAACCAGCGGAGGGATCATTACCGAGTTTACAACTCCCAAACCCAATGTGAACGTTACCAAACTGTTGCCTCGGCGGGGTCACGCCCCGGGTGCGTAAAAGCCCCGGAACCAGGCGCCCGCCGGAGGAACCAACCAAACTCTTTCTGTAGTCCCCTCGCGGACGTTATTTCTTACAGCTCTGAGCAAAAATTCAAAATGAATCAAAACTTTCAACAACGGATCTCTTGGTTCTGGCATCGATGAAGAACGCAGCGAAATGCGATAAGTAATGTGAATTGCAGAATTCAGTGAATCATCGAATCTTTGAACGCACATTGCGCCCGCCAGTATTCTGGCGGGCATGCCTGTCCGAGCGTCATTTCAACCCTCGAAC…	k__Fungi	p__Ascomycota	c__Sordariomycetes	o__Hypocreales	f__Hypocreaceae	g__Trichoderma	Trichoderma hamatum	mycoparasite	foliar_endophyte	hypervariable	foliar_endophyte	leaf/fruit/seed_pathogen	leaf/fruit/seed,soil,fungal_material	soft_rot				filamentous_mycelium	perithecium_(hymenium_hidden,_narrow_opening)	closed
ASV398	AAGTCGTAACAAGGTCTCCGTTGGTGAACCAGCGGAGGGATCATTACCGAGTTTACAACTCCCAAACCCAATGTGAACGTTACCAAACTGTTGCCTCGGCGGGGTCACGCCCCGGGTGCGTCGCAGCCCCGGAACCAGGCGCCCGCCGGAGGGACCAACCAAACTCTTTCTGTAGTCCCCTCGCGGACGTTATTCTTACAGCTCTGAGCAAAAAAATTCAAATGAATCAAAACTTTCAACAACGGATCTCTTGGTTCTGGCATCGATGAAGAACGCAGCGAAATGCGATAAGTAATGTGAATTGCAGAATTCAGTGAATCATCGAATCTTTGAACGCACATTGCGCCCGCCAGTATTCTGGCGGGCATGCCTGTCCGAGCGTCATTTCAACCCTCGAAC…	k__Fungi	p__Ascomycota	c__Sordariomycetes	o__Hypocreales	f__Hypocreaceae	g__Trichoderma	Trichoderma viride	mycoparasite	foliar_endophyte	hypervariable	foliar_endophyte	leaf/fruit/seed_pathogen	leaf/fruit/seed,soil,fungal_material	soft_rot				filamentous_mycelium	perithecium_(hymenium_hidden,_narrow_opening)	closed
ASV399	AAGTCGTAACAAGGTCTCCGTTGGTGAACCAGCGGAGGGATCATTACCGAGTTTACAACTCCCAAACCCAATGTGAACGTTACCAAACTGTTGCCTCGGCGGGGTCACGCCCCGGGTGCGTCGCAGCCCCGGAACCAGGCGCCCGCCGGAGGGACCAACCAAACTCTTTCTGTAGTCCCCTCGCGGACGTTATTTTTACAGCTCTGAGCAAAAAATTCAAATGAATCAAAACTTTCAACAACGGATCTCTTGGTTCTGGCATCGATGAAGAACGCAGCGAAATGCGATAAGTAATGTGAATTGCAGAATTCAGTGAATCATCGAATCTTTGAACGCACATTGCGCCCGCCAGTATTCTGGCGGGCATGCCTGTCCGAGCGTCATTTCAACCCTCGAACC…	k__Fungi	p__Ascomycota	c__Sordariomycetes	o__Hypocreales	f__Hypocreaceae	g__Trichoderma	Trichoderma viride	mycoparasite	foliar_endophyte	hypervariable	foliar_endophyte	leaf/fruit/seed_pathogen	leaf/fruit/seed,soil,fungal_material	soft_rot				filamentous_mycelium	perithecium_(hymenium_hidden,_narrow_opening)	closed
ASV400	AAGTCGTAACAAGGTCTCCGTTGGTGAACCAGCGGAGGGATCATTACCGAGTTTACAACTCCCAAACCCAATGTGAACGTTACCAAACTGTTGCCTCGGCGGGGTCACGCCCCGGGTGCGTCGCAGCCCCGGAACCAGGCGCCCGCCGGAGGGACCAACCAAACTCTTTCTGTAGTCCCCTCGCGGACGTTATTTTTACAGCTCTGAGCAAAAAATTCAAATGAATCAAAACTTTCAACAACGGATCTCTTGGTTCTGGCATCGATGAAGAACGCAGCGAAATGCGATAAGTAATGTGAATTGCAGAATTCAGTGAATCATCGAATCTTTGAACGCACATTGCGCCCGCCAGTATTCTGGCGGGCATGCCTGTCCGAGCGTCATTTCAACCCTCGAACC…	k__Fungi	p__Ascomycota	c__Sordariomycetes	o__Hypocreales	f__Hypocreaceae	g__Trichoderma	Trichoderma viride	mycoparasite	foliar_endophyte	hypervariable	foliar_endophyte	leaf/fruit/seed_pathogen	leaf/fruit/seed,soil,fungal_material	soft_rot				filamentous_mycelium	perithecium_(hymenium_hidden,_narrow_opening)	closed
ASV401	AAGTCGTAACAAGGTCTCCGTTGGTGAACCAGCGGAGGGATCATTACCGAGTTTACAACTCCCAAACCCATGTGAACATACCTACAAGTTGCTTCGGCGGAGCCGCCCCGGCGCCCGGAACGTCTGTTTCGCGGCCCGGAACCAGGTGCCCGCCGGAGACCACAAACTCTTTTGTATTTACAGTATCTTCTGAGTGTGCCGCAAGGCAACAAACAAATGAATCAAAACTTTCAACAACGGATCTCTTGGTTCTGGCATCGATGAAGAACGCAGCGAAATGCGATAAGTAATGTGAATTGCAGAATTCAGTGAATCATCGAATCTTTGAACGCACATTGCGCCCGCCAGAATTCTGGCGGGCATGCCTGTTCGAGCGTCATTTCAACCCTCGGTCTCCCT…	k__Fungi	p__Ascomycota	c__Sordariomycetes	o__Hypocreales	f__Cordycipitaceae	g__Lecanicillium	Lecanicillium kalimantanense	animal_parasite	animal_decomposer		foliar_endophyte		animal_material		partly_aquatic	invertebrate_parasite		filamentous_mycelium
ASV402	AAGTCGTAACAAGGTCTCCGTTGGTGAACCAGCGGAGGGATCATTACCGAGTTTACAACTCCCAAACCCATGTGAACATACCTATCGTTGCTTCGGCGGGACCGCCCCGGCGCCTCGTGCACCGGAACCAGGCGCCCGCCGGAGGCCACAAACTCTTGTATTTATACGAATTATCTGAGGATTTATACAAATGAATCAAAACTTTCAACAACGGATCTCTTGGTTCTGGCATCGATGAAGAACGCAGCGAAATGCGATAAGTAATGTGAATTGCAGAATTCAGTGAATCATCGAATCTTTGAACGCACATTGCGCCTGCCAGTATTCTGGCAGGCATGCCTGTCCGAGCGTCATTTCAACCCTCAAGCCCCCGGGCTTGGTGTTGGGGACCGGCCACCG…	k__Fungi	p__Ascomycota	c__Sordariomycetes	o__Hypocreales	f__Nectriaceae	g__Calcarisporium	Calcarisporium	mycoparasite	fungal_decomposer				fungal_material		non-aquatic			filamentous_mycelium
ASV403	AAGTCGTAACAAGGTCTCCGTTGGTGAACCAGCGGAGGGATCATTACCGAGTTTACAACTCCCAAACCCATGTGAACATACCTATTGTTGCTTCGGCGGGATCGCCCCAGGCGCCTCGTGTGCCCTGGATCCGGCGCCCGCCTAGGAACCTTAACTCTTGTTTTATTTTGGAATCTTCTGAGTAGTTTTTACAAATAAATAAAAACTTTCAACAACGGATCTCTTGGTTCTGGCATCGATGAAGAACGCAGCGAAATGCGATAAGTAATGTGAATTGCAGAATTCAGTGAATCATCGAATCTTTGAACGCACATTGCGCCCGCCAGTATTCTGGCGGGCATGCCTGTCTGAGCGTCATTTCAACCCTCATGCCCCTAGGGCGTGGTGTTGGGGATCGGC…	k__Fungi	p__Ascomycota	c__Sordariomycetes	o__Hypocreales	f__Bionectriaceae	g__Clonostachys	Clonostachys	wood_saprotroph	plant_pathogen	mycoparasite_and_litter_saprotroph_some_species		leaf/fruit/seed_pathogen	wood,leaf/fruit/seed,fungal_material,animal_material		non-aquatic	nematophagous		filamentous_mycelium
ASV404	AAGTCGTAACAAGGTCTCCGTTGGTGAACCAGCGGAGGGATCATTACCGAGTTTACAACTCCCAAACCCATGTGAATTTACCTTTACGTTCCCTCGGCGGCGTTCCCCTCGGGGTTCCCGCCAGAGGACCAACAAACCCTTTGAATTTATTAGTATTATTCTGAGTGATTTAATCAATAAATCAAAACTTTCAACAACGGATCTCTTGGTTCTGGCATCGATGAAGAACGCAGCGAAATGCGATAAGTAATGTGAATTGCAGAATTCAGTGAATCATCGAATCTTTGAACGCACATTGCGCCCGCCAGTATTCTGGCGGGCATGCCTGTTCGAGCGTCATTTCAACCCTCAAGCCCCCGGGCTTGGTGTTGGAGGTCGGCACAAGCGTCCCTCGGGTCG…	k__Fungi	p__Ascomycota	c__Sordariomycetes	o__Hypocreales	f__Nectriaceae	g__Gliocephalotrichum	Gliocephalotrichum simmonsii	plant_pathogen	litter_saprotroph			leaf/fruit/seed_pathogen	leaf/fruit/seed	soft_rot				filamentous_mycelium
ASV406	AAGTCGTAACAAGGTCTCCGTTGGTGAACCAGCGGAGGGATCATTACCGAGTTTACAACTCCCAAACCCATGTGAATTTACCTTTACGTTCCCTCGGCGGTGTCCTCTCCCTCACGGGGGAGTCCCGCCAGAGGACCAAACCAAACCCTGAATTTTATTAGTATTATTCTGAGTGATTTAAACAATAAATCAAAACTTTCAACAACGGATCTCTTGGTTCTGGCATCGATGAAGAACGCAGCGAAATGCGATAAGTAATGTGAATTGCAGAATTCAGTGAATCATCGAATCTTTGAACGCACATTGCGCCCGCCAGTATTCTGGCGGGCATGCCTGTTCGAGCGTCATTTCAACCCTCAAGCCCCCGGGCTTGGTGTTGGAGATCGGCACAAGCGACCT…	k__Fungi	p__Ascomycota	c__Sordariomycetes	o__Hypocreales	f__Nectriaceae	g__Gliocephalotrichum	Gliocephalotrichum humicola	plant_pathogen	litter_saprotroph			leaf/fruit/seed_pathogen	leaf/fruit/seed	soft_rot				filamentous_mycelium
ASV405	AAGTCGTAACAAGGTCTCCGTTGGTGAACCAGCGGAGGGATCATTACCGAGTTTACAACTCCCAAACCCATGTGAATTTACCTTTACGTTCCCTCGGCGGTGTCCTCTCCCTCACGGGGGAGTCCCGCCAGAGGACCAAACCAAACCCTGAATTTTATTAGTATTATTCTGAGTGATTTAAACAATAAATCAAAACTTTCAACAACGGATCTCTTGGTTCTGGCATCGATGAAGAACGCAGCGAAATGCGATAAGTAATGTGAATTGCAGAATTCAGTGAATCATCGAATCTTTGAACGCACATTGCGCCCATTAGTATTCTAGTGGGCATGCCTGTTCGAGCGTCATTTCAACCCTTAAGCCTAGCTTAGTGTTGGGAACTTACAGTAATGTAATTCC…	k__Fungi	p__Ascomycota	c__Sordariomycetes	o__Xylariales	f__Sporocadaceae	g__Pseudopestalotiopsis	Pseudopestalotiopsis theae	plant_pathogen				leaf/fruit/seed_pathogen			non-aquatic			filamentous_mycelium	perithecium_(hymenium_hidden,_narrow_opening)	closed
ASV407	AAGTCGTAACAAGGTCTCCGTTGGTGAACCAGCGGAGGGATCATTACCGAGTTTACAACTCCCAAACCCCAATGTGAACGTTACCAATCTGTTGCCTCGGCGGGATTCTCTGCCCCGGGCGCGTCGCAGCCCCGGATCCCATGGCGCCCGCCGGAGGACCAACTCAAACTCTTTTTTCTCTCCGTCGCGGCTTCCGTCGCGGCTCTGTTTTACCTTTGCTCTGAGCCTTTCTCGGCGACCCTAGCGGGCGTCTCGAAAATGAATCAAAACTTTCAACAACGGATCTCTTGGTTCTGGCATCGATGAAGAACGCAGCGAAATGCGATAAGTAATGTGAATTGCAGAATTCAGTGAATCATCGAATCTTTGAACGCACATTGCGCCCGCCAGTATTCTGGC…	k__Fungi	p__Ascomycota	c__Sordariomycetes	o__Hypocreales	f__Hypocreaceae	g__Trichoderma	Trichoderma reesei	mycoparasite	foliar_endophyte	hypervariable	foliar_endophyte	leaf/fruit/seed_pathogen	leaf/fruit/seed,soil,fungal_material	soft_rot				filamentous_mycelium	perithecium_(hymenium_hidden,_narrow_opening)	closed
ASV408	AAGTCGTAACAAGGTCTCCGTTGGTGAACCAGCGGAGGGATCATTACCGAGTTTACAACTCCCAAACCCCAATGTGAACGTTACCAATCTGTTGCCTCGGCGGGATTCTCTGCCCCGGGCGCGTCGCAGCCCCGGATCCCATGGCGCCCGCCGGAGGACCAACTCAAACTCTTTTTTTCTCTCCGTCGCGGCTTCCGTCGCGGCTCTGTTTTACCTTTGCTCTGAGCCTTTCTCGGCGACCCTAGCGGGCGTCTCGAAAATGAATCAAAACTTTCAACAACGGATCTCTTGGTTCTGGCATCGATGAAGAACGCAGCGAAATGCGATAAGTAATGTGAATTGCAGAATTCAGTGAATCATCGAATCTTTGAACGCACATTGCGCCCGCCAGTATTCTGG…	k__Fungi	p__Ascomycota	c__Sordariomycetes	o__Hypocreales	f__Hypocreaceae	g__Trichoderma	Trichoderma reesei	mycoparasite	foliar_endophyte	hypervariable	foliar_endophyte	leaf/fruit/seed_pathogen	leaf/fruit/seed,soil,fungal_material	soft_rot				filamentous_mycelium	perithecium_(hymenium_hidden,_narrow_opening)	closed
ASV409	AAGTCGTAACAAGGTCTCCGTTGGTGAACCAGCGGAGGGATCATTACCGAGTTTACAACTCCCAAACCCCAATGTGAACGTTACCAATCTGTTGCCTCGGCGGGATTCTCTTGCCCCGGGCGCGTCGCAGCCCCGGATCCCATGGCGCCCGCCGGAGGACCAACTCCAAACTCTTTTTTCTCTCCGTCGCGGCTCCCGTCGCGGCTCTGTTTTATTTTTGCTCTGAGCCTTTCTCGGCGACCCTAGCGGGCGTCTCGAAAATGAATCAAAACTTTCAACAACGGATCTCTTGGTTCTGGCATCGATGAAGAACGCAGCGAAATGCGATAAGTAATGTGAATTGCAGAATTCAGTGAATCATCGAATCTTTGAACGCACATTGCGCCCGCCAGTATTCTG…	k__Fungi	p__Ascomycota	c__Sordariomycetes	o__Hypocreales	f__Hypocreaceae	g__Trichoderma	Trichoderma longibrachiatum	mycoparasite	foliar_endophyte	hypervariable	foliar_endophyte	leaf/fruit/seed_pathogen	leaf/fruit/seed,soil,fungal_material	soft_rot				filamentous_mycelium	perithecium_(hymenium_hidden,_narrow_opening)	closed
ASV410	AAGTCGTAACAAGGTCTCCGTTGGTGAACCAGCGGAGGGATCATTACCGAGTTTACAACTCCCAAACCCCTGTGAACATACCAATTGTTGCCTCGGCGGATCAGCCCGCTCCCGGTAAAACGGGACGGCCCGCCAGAGGACCCCTAAACTCTGTTTCTATATGTAACTTCTGAGTAAAACCATAAATAAATCAAAACTTTCAACAACGGATCTCTTGGTTCTGGCATCGATGAAGAACGCAGCAAAATGCGATAAGTAATGTGAATTGCAGAATTCAGTGAATCATCGAATCTTTGAACGCACATTGCGCCCGCCAGTATTCTGGCGGGCATGCCTGTTCGAGCGTCATTTCAACCCTCAAGCCCTCGGGTTTGGTGTTGGGGATCGGCGAGCCCTTGC…	k__Fungi	p__Ascomycota	c__Sordariomycetes	o__Hypocreales	f__Nectriaceae	g__Fusarium	Fusarium concentricum	plant_pathogen	litter_saprotroph	hypervariable,_saprotroph,_pathogen,damping-off_pathogen	foliar_endophyte	leaf/fruit/seed_pathogen	leaf/fruit/seed,roots,soil,animal_material	soft_rot	partly_aquatic	opportunistic_human_parasite		filamentous_mycelium
ASV411	AAGTCGTAACAAGGTCTCCGTTGGTGAACCAGCGGAGGGATCATTACCGAGTTTACAACTCCCAAACCCCTGTGAACATACCACTTGTTGCCTCGGCGGATCAGCCCGCTCCCGGTAAAACGGGACGGCCCGCCAGAGGACCCCTAAACTCTGTTTCTATATGTAACTTCTGAGTAAAACCATAAATAAATCAAAACTTTCAACAACGGATCTCTTGGTTCTGGCATCGATGAAGAACGCAGCAAAATGCGATAAGTAATGTGAATTGCAGAATTCAGTGAATCATCGAATCTTTGAACGCACATTGCGCCCGCCAGTATTCTGGCGGGCATGCCTGTTCGAGCGTCATTTCAACCCTCAAGCACAGCTTGGTGTTGGGACTCGCGTTAATTCGCGTTC…	k__Fungi	p__Ascomycota	c__Sordariomycetes	o__Hypocreales	f__Nectriaceae	g__Fusarium	Fusarium oxysporum	plant_pathogen	litter_saprotroph	hypervariable,_saprotroph,_pathogen,damping-off_pathogen	foliar_endophyte	leaf/fruit/seed_pathogen	leaf/fruit/seed,roots,soil,animal_material	soft_rot	partly_aquatic	opportunistic_human_parasite		filamentous_mycelium
ASV412	AAGTCGTAACAAGGTCTCCGTTGGTGAACCAGCGGAGGGATCATTACCGAGTTTACAACTCCCAAACCCCTGTGAACATACCTATAATTGTTGCTTCGGCGGGACCGCCCCGGCGCCCACTCGGGCCCGGACCCAGGCGCCCGCCGGAGGCCCCAAACTCTTTGTTTTTACGTTGTGTATCTTCTGAGTTAAACAAGCAAATAAATCAAAACTTTCAACAACGGATCTCTTGGTTCTGGCATCGATGAAGAACGCAGCGAAATGCGATAAGTAATGTGAATTGCAGAATTCAGTGAATCATCGAATCTTTGAACGCACATTGCGCCCGCTAGTATTCTAGCGGGCATGCCTGTTCGAGCGTCATTTCAACCCTCAAGCCCCCGTGGCTTGGTGTTGGGG…	k__Fungi	p__Ascomycota	c__Sordariomycetes	o__Hypocreales	f__Nectriaceae	g__Nectria	Nectria pseudotrichia	plant_pathogen	litter_saprotroph	hypervariable	foliar_endophyte	leaf/fruit/seed_pathogen	wood,leaf/fruit/seed,roots,soil					filamentous_mycelium	perithecium_(hymenium_hidden,_narrow_opening)	closed
ASV413	AAGTCGTAACAAGGTCTCCGTTGGTGAACCAGCGGAGGGATCATTACCGAGTTTACAACTCCCAAACCCCTGTGAACATACCTATAATTGTTGCTTCGGCGGGACCGCCCCGGCGCCCACTCGGGCCCGGACCCAGGCGCCCGCCGGAGGCCCCAAACTCTTTGTTTTTACGTTGTGTATCTTCTGAGTTATACAAGCAAATAAATCAAAACTTTCAACAACGGATCTCTTGGTTCTGGCATCGATGAAGAACGCAGCGAAATGCGATAAGTAATGTGAATTGCAGAATTCAGTGAATCATCGAATCTTTGAACGCACATTGCGCCCGCTAGTATTCTAGCGGGCATGCCTGTTCGAGCGTCATTTCAACCCTCAAGCCCCCCGTTGGCTTGGTGTTGG…	k__Fungi	p__Ascomycota	c__Sordariomycetes	o__Hypocreales	f__Nectriaceae	g__Nectria	Nectria pseudotrichia	plant_pathogen	litter_saprotroph	hypervariable	foliar_endophyte	leaf/fruit/seed_pathogen	wood,leaf/fruit/seed,roots,soil					filamentous_mycelium	perithecium_(hymenium_hidden,_narrow_opening)	closed
ASV414	AAGTCGTAACAAGGTCTCCGTTGGTGAACCAGCGGAGGGATCATTACCGAGTTTACAACTCCCAAACCCCTGTGAACATACCTATAATTGTTGCTTCGGCGGGACCGCCCCGGCGCCCACTCGGGCCCGGACCCAGGCGCCCGCCGGAGGCCCCAAACTCTTTGTTTTTACGTTGTGTATCTTCTGAGTTATACAAGCAAATAAATCAAAACTTTCAACAACGGATCTCTTGGTTCTGGCATCGATGAAGAACGCAGCGAAATGCGATAAGTAATGTGAATTGCAGAATTCAGTGAATCATCGAATCTTTGAACGCACATTGCGCCCGCTAGTATTCTAGCGGGCATGCCTGTTCGAGCGTCATTTCAACCCTCAAGCCCCCGTTGGCTTGGTGTTGGG…	k__Fungi	p__Ascomycota	c__Sordariomycetes	o__Hypocreales	f__Nectriaceae	g__Nectria	Nectria pseudotrichia	plant_pathogen	litter_saprotroph	hypervariable	foliar_endophyte	leaf/fruit/seed_pathogen	wood,leaf/fruit/seed,roots,soil					filamentous_mycelium	perithecium_(hymenium_hidden,_narrow_opening)	closed
ASV415	AAGTCGTAACAAGGTCTCCGTTGGTGAACCAGCGGAGGGATCATTACCGAGTTTACAACTCCCAAACCCCTGTGAACATACCTATAATTGTTGCTTCGGCGGGACCGCCCCGGCGCCCACTCGGGCCCGGACCCAGGCGCCCGCCGGAGGCCCCAAACTCTTTGTTTTTACGTTGTGTATCTTCTGAGTTATACAAGCAAATAAATCAAAACTTTCAACAACGGATCTCTTGGTTCTGGCATCGATGAAGAACGCAGCGAAATGCGATAAGTAATGTGAATTGCAGAATTCAGTGAATCATCGAATCTTTGAACGCACATTGCGCCCGCTAGTATTCTAGCGGGCATGCCTGTTCGAGCGTCATTTCAACCCTCAAGCCCCCGTTGGCTTGGTGTTGGG…	k__Fungi	p__Ascomycota	c__Sordariomycetes	o__Hypocreales	f__Nectriaceae	g__Nectria	Nectria pseudotrichia	plant_pathogen	litter_saprotroph	hypervariable	foliar_endophyte	leaf/fruit/seed_pathogen	wood,leaf/fruit/seed,roots,soil					filamentous_mycelium	perithecium_(hymenium_hidden,_narrow_opening)	closed
ASV416	AAGTCGTAACAAGGTCTCCGTTGGTGAACCAGCGGAGGGATCATTACCGAGTTTACAACTCCCAAACCCCTGTGAACATACCTATAATTTGCCTCGGCAGACTCAACGACGGTGCTCCGAGAAATCGGGCGCCGCTCGCTGCCAGAGGAACCCCAAACTCTATGTATTCTTGTGGATCTTCTGAGTAAAACAAAACAAATAAATCAAAACTTTCAACAACGGATCTCTTGGTTCTGGCATCGATGAAGAACGCAGCGAAATGCGATAAGTAATGTGAATTGCAGAATTCAGTGAATCATCGAATCTTTGAACGCACATTGCGCCCGCCAGTATTCTGGCGGGCATGCCTGTTCGAGCGTCATTTCAACCCTCAAGCCCCTAGGGCTTGGTGTTGGGGAT…	k__Fungi	p__Ascomycota	c__Sordariomycetes	o__Hypocreales	f__Nectriaceae	g__
ASV417	AAGTCGTAACAAGGTCTCCGTTGGTGAACCAGCGGAGGGATCATTACCGAGTTTACAACTCCCAAACCCCTGTGAACATACCTATACGTTGCCTCGGCGGATCAGCCCGCGCCCCGTAAAACGGGACGGCCCGCCCGAGGACCCCTAAACTCTGTTTTTAGTGGAACTTCTGAGTAAAACAAACAAATAAATCAAAACTTTCAACAACGGATCTCTTGGTTCTGGCATCGATGAAGAACGCAGCAAAATGCGATAAGTAATGTGAATTGCAGAATTCAGTGAATCATCGAATCTTTGAACGCACATTGCGCCCGCCAGTATTCTGGCGGGCATGCCTGTTCGAGCGTCATTTCAACCCTCAAGCTCAGCTTGGTGTTGGGACTCGCGGTAACCCGCGTT…	k__Fungi	p__Ascomycota	c__Sordariomycetes	o__Hypocreales	f__Nectriaceae	g__
ASV418	AAGTCGTAACAAGGTCTCCGTTGGTGAACCAGCGGAGGGATCATTACCGAGTTTACAACTCCCAAACCCCTGTGAACATACCTATACGTTGCCTCGGCGGATCAGCCCGCGCCCCGTAAAACGGGACGGCCCGCCCGAGGACCCCTAAACTCTGTTTTTAGTGGAACTTCTGAGTAAAACAAACAAATAAATCAAAACTTTCAACAACGGATCTCTTGGTTCTGGCATCGATGAAGAACGCAGCAAAATGCGATAAGTAATGTGAATTGCAGAATTCAGTGAATCATCGAATCTTTGAACGCACATTGCGCCCGCCAGTATTCTGGCGGGCATGCCTGTTCGAGCGTCATTTCAACCCTCAAGCTCAGCTTGGTGTTGGGACTCGCGGTAACCCGCGTT…	k__Fungi	p__Ascomycota	c__Sordariomycetes	o__Hypocreales	f__Nectriaceae	g__
ASV419	AAGTCGTAACAAGGTCTCCGTTGGTGAACCAGCGGAGGGATCATTACCGAGTTTACAACTCCCAAACCCCTGTGAACATACCTATACGTTGCCTCGGCGGATCAGCCCGCGCCCCGTAAAACGGGACGGCCCGCCCGAGGACCCTAAACTCTGTTTTTAGTGGAACTTCTGAGCAAAACAAACAAATAAATCAAAACTTTCAACAACGGATCTCTTGGTTCTGGCATCGATGAAGAACGCAGCAAAATGCGATAAGTAATGTGAATTGCAGAATTCAGTGAATCATCGAATCTTTGAACGCACATTGCGCCCGCCAGTATTCTGGCGGGCATGCCTGTTCGAGCGTCATTTCAACCCTCAAGCTCAGCTTGGTGTTGGGACTCGCGGTAACCCGCGTTC…	k__Fungi	p__Ascomycota	c__Sordariomycetes	o__Hypocreales	f__Nectriaceae	g__Gibberella	Gibberella intricans	plant_pathogen	litter_saprotroph	hypervariable,_saprotroph,damping-off_pathogen	foliar_endophyte	leaf/fruit/seed_pathogen	leaf/fruit/seed,roots,soil,animal_material	soft_rot	partly_aquatic	opportunistic_human_parasite		filamentous_mycelium
ASV420	AAGTCGTAACAAGGTCTCCGTTGGTGAACCAGCGGAGGGATCATTACCGAGTTTACAACTCCCAAACCCCTGTGAACATACCTATCGTTGCTTCGGCGGATCGCCCCGGCGCCCTCGGGCCCGGATCCAGGCGCCCGCCGGAGGACCCAAACTCTTGTATTATTAAGTATCTTCTGAGTAAACAAGCAAATAAATCAAAACTTTCAACAACGGATCTCTTGGTTCTGGCATCGATGAAGAACGCAGCGAAATGCGATAAGTAATGTGAATTGCAGAATTCCGTGAATCATCGAATCTTTGAACGCACATTGCGCCCATCAGTATTCTGATGGGCATGCCTGTTCGAGCGTCATTTCAACCCTCAAGCCCCAGCGGCTTGGTGTTGGGGATCGGGCCGCC…	k__Fungi	p__Ascomycota	c__Sordariomycetes	o__Hypocreales	f__Nectriaceae	g__Fusicolla	Fusicolla	mycoparasite	fungal_decomposer				fungal_material		partly_aquatic			filamentous_mycelium
ASV421	AAGTCGTAACAAGGTCTCCGTTGGTGAACCAGCGGAGGGATCATTACCGAGTTTACAACTCCCAAACCCCTGTGAACATACCTATCGTTGCTTCGGCGGGACCGCCCCGGCGCCATCGCGGCCCGGACCCAGGCGCCCGCCGGAGGACCCAAACTCTTGAATTTATGAAGTATCTTCTGAGTAAACAAGCAAATAAATTAAAACTTTCAACAACGGATCTCTTGGTTCTGGCATCGATGAAGAACGCAGCGAAATGCGATAAGTAATGTGAATTGCAGAATTCCGTGAATCATCGAATCTTTGAACGCACATTGCGCCCGCCAGTATTCTGGCGGGCATGCCTGTTCGAGCGTCATTTCAACCCTCAAGCCCCCGGGCTTGGTGTTGGGGCTCGGCCCG…	k__Fungi	p__Ascomycota	c__Sordariomycetes	o__Hypocreales	f__Nectriaceae	g__Fusicolla	Fusicolla violacea	mycoparasite	fungal_decomposer				fungal_material		partly_aquatic			filamentous_mycelium
ASV422	AAGTCGTAACAAGGTCTCCGTTGGTGAACCAGCGGAGGGATCATTACCGAGTTTACAACTCCCAAACCCCTGTGAACATACCTATCGTTGCTTCGGCGGGATCGCCCCGGCGCCATCGCGGCCCGGACCCAGGCGCCCGCCGGAGGACCCAAACTCTTGAATTTATGAAGTATCTTCTGAGTAAACAAGCAAATAAATTAAAACTTTCAACAACGGATCTCTTGGTTCTGGCATCGATGAAGAACGCAGCGAAATGCGATAAGTAATGTGAATTGCAGAATTCCGTGAATCATCGAATCTTTGAACGCACATTGCGCCCGCCAGTATTCTGGCGGGCATGCCTGTTCGAGCGTCATTTCAACCCTCAAGCCCCCGGGCTTGGTGTTGGGGCTCGGCCCG…	k__Fungi	p__Ascomycota	c__Sordariomycetes	o__Hypocreales	f__Nectriaceae	g__Fusicolla	Fusicolla violacea	mycoparasite	fungal_decomposer				fungal_material		partly_aquatic			filamentous_mycelium
ASV423	AAGTCGTAACAAGGTCTCCGTTGGTGAACCAGCGGAGGGATCATTACCGAGTTTACAACTCCCAAACCCCTGTGAACATACCTATCGTTGCTTCGGCGGGATCGCCCCGGCGCCCTCGGGCCCGGACCCAGGCGCCCGCCGGAGGACCTAAACTCTTTGTCTTTTTTAGTATTCTTCTGAGTAAAACAAGCAAATAAATCAAAACTTTCAACAACGGATCTCTTGGTTCTGGCATCGATGAAGAACGCAGCGAAATGCGATAAGTAATGTGAATTGCAGAATTCCGTGAATCATCGAATCTTTGAACGCACATTGCGCCCGCTAGTATTCTGGCGGGCATGCCTGTTCGAGCGTCATTTCAACCCTCAAGCCCCCGGGCTTGGTGTTGGGGAACGGCCC…	k__Fungi	p__Ascomycota	c__Sordariomycetes	o__Hypocreales	f__Nectriaceae	g__
ASV424	AAGTCGTAACAAGGTCTCCGTTGGTGAACCAGCGGAGGGATCATTACCGAGTTTACAACTCCCAAACCCCTGTGAACATACCTATCGTTGCTTCGGCGGGATCGCCCCGGCGCCCTCGGGCCCGGACCCAGGCTGCCCGCCGGAGGACCCAAACTCTTGTCTTTTTTAGTATTCTTCTGAGTAAACAAGCAAATAAATCAAAACTTTCAACAACGGATCTCTTGGTTCTGGCATCGATGAAGAACGCAGCGAAATGCGATAAGTAATGTGAATTGCAGAATTCCGTGAATCATCGAATCTTTGAACGCACATTGCGCCCGCTAGTATTCTGGCGGGCATGCCTGTTCGAGCGTCATTTCAACCCTCAAGCCCCCGGGCTTGGTGTTGGGGAACGGCCCG…	k__Fungi	p__Ascomycota	c__Sordariomycetes	o__Hypocreales	f__Nectriaceae	g__
ASV425	AAGTCGTAACAAGGTCTCCGTTGGTGAACCAGCGGAGGGATCATTACCGAGTTTACAACTCCCAAACCCCTGTGAACATACCTATCGTTGCTTCGGCGGGATCGCCCCGGCGCCTTCGGGCTCGGATCCAGGCGCCCGCCGGAGGACCCAAACTCTTGTTTCTATGAGTATCTTCTGAGTAACAAGCAAATAAATTAAAACTTTCAACAACGGATCTCTTGGTTCTGGCATCGATGAAGAACGCAGCGAAATGCGATAAGTAATGTGAATTGCAGAATTCCGTGAATCATCGAATCTTTGAACGCACATTGCGCCCGCCAGTATTCTGGCGGGCATGCCTGTTCGAGCGTCATTTCAACCCTCAAGCCCCCGGGCTTGGTGTTGGGGCTCGGCCCGTCC…	k__Fungi	p__Ascomycota	c__Sordariomycetes	o__Hypocreales	f__Nectriaceae	g__Fusicolla	Fusicolla violacea	mycoparasite	fungal_decomposer				fungal_material		partly_aquatic			filamentous_mycelium
ASV426	AAGTCGTAACAAGGTCTCCGTTGGTGAACCAGCGGAGGGATCATTACCGAGTTTACAACTCCCAAACCCCTGTGAACATACCTATCGTTGCTTCGGCGGGATCGCCCCGGTGCCCTCGGGCCCGGATCCAGGCGCCCGCCGGAGGACCCAAACTCTTGTTTCTATGAGTATCTTCTGAGTAAACAAGCAAATAAATTAAAACTTTCAACAACGGATCTCTTGGTTCTGGCATCGATGAAGAACGCAGCGAAATGCGATAAGTAATGTGAATTGCAGAATTCCGTGAATCATCGAATCTTTGAACGCACATTGCGCCCGCCAGTATTCTGGCGGGCATGCCTGTTCGAGCGTCATTTCAACCCTCAAGCCCCCGGGCTTGGTGTTGGGGCTCGGCCCGTC…	k__Fungi	p__Ascomycota	c__Sordariomycetes	o__Hypocreales	f__Nectriaceae	g__Fusicolla	Fusicolla violacea	mycoparasite	fungal_decomposer				fungal_material		partly_aquatic			filamentous_mycelium
ASV427	AAGTCGTAACAAGGTCTCCGTTGGTGAACCAGCGGAGGGATCATTACCGAGTTTACAACTCCCAAACCCCTGTGAACATACCTATCGTTGCTTCGGCGGGATCGCCCCGGTGCCCTCGGGCCCGGATCCAGGCGCCCGCCGGAGGACCCAAACTCTTGTTTCTATGAGTATCTTCTGAGTAACAAGCAAATAAATTAAAACTTTCAACAACGGATCTCTTGGTTCTGGCATCGATGAAGAACGCAGCGAAATGCGATAAGTAATGTGAATTGCAGAATTCCGTGAATCATCGAATCTTTGAACGCACATTGCGCCCGCCAGTATTCTGGCGGGCATGCCTGTTCGAGCGTCATTTCAACCCTCAAGCCCCCGGGCTTGGTGTTGGGGCTCGGCCCGTCC…	k__Fungi	p__Ascomycota	c__Sordariomycetes	o__Hypocreales	f__Nectriaceae	g__Fusicolla	Fusicolla violacea	mycoparasite	fungal_decomposer				fungal_material		partly_aquatic			filamentous_mycelium
ASV428	AAGTCGTAACAAGGTCTCCGTTGGTGAACCAGCGGAGGGATCATTACCGAGTTTACAACTCCCAAACCCCTGTGAACATACCTATCGTTGCTTCGGCGGGCCTCGCCCCGGCGCCCTCGGGCCCGGACGTGGGCGCCCGCCGGAGGATAACCAAACTTCTATTGTCTCTATGAGTATCTTCTGAGTGACACAAGTAAATGAATCAAAACTTTCAACAACGGATCTCTTGGTTCTGGCATCGATGAAGAACGCAGCGAAATGCGATAAGTAATGTGAATTGCAGAATTCCGTGAATCATCGAATCTTTGAACGCACATTGCGCCCGCCAGTATTCTGGCGGGCATGCCTGTTCGAGCGTCATTTCAACCCTCGAGCCCCCTTGGGGGCTTGGTGTTGGGG…	k__Fungi	p__Ascomycota	c__Sordariomycetes	o__Hypocreales	f__Nectriaceae	g__Microcera	Microcera coccophila	animal_parasite	animal_decomposer				animal_material		non-aquatic	animal_parasite		filamentous_mycelium
ASV429	AAGTCGTAACAAGGTCTCCGTTGGTGAACCAGCGGAGGGATCATTACCGAGTTTACAACTCCCAAACCCCTGTGAACATACCTATCGTTGCTTCGGCGGGTCTCGCCCCGGCGCCCTCGCGGCCCGGACTCAGGCGCCCGCCGGAGGACCCCAAACTCTTGTCTTTATGAGTATCTTCTGAGTGACATAAGTTAATAAATTAAAACTTTCAACAACGGATCTCTTGGTTCTGGCATCGATGAAGAACGCAGCGAAATGCGATAAGTAATGTGAATTGCAGAATTCCGTGAATCATCGAATCTTTGAACGCACATTGCGCCCGCCAGTATTCTGGCGGGCATGCCTGTTCGAGCGTCATTTCAACCCTCAAGCCCCCCGGGGCTTGGTGTTGGGGCTCGG…	k__Fungi	p__Ascomycota	c__Sordariomycetes	o__Hypocreales	f__Nectriaceae	g__Microcera	Microcera	animal_parasite	animal_decomposer				animal_material		non-aquatic	animal_parasite		filamentous_mycelium
ASV430	AAGTCGTAACAAGGTCTCCGTTGGTGAACCAGCGGAGGGATCATTACCGAGTTTACAACTCCCAAACCCCTGTGAACATACCTATTAATTGTTGCTTCGGCGGGACCGCCCCGGCGCCCACTCGGGCCCGGACCCAGGCGCCCGCCGGAGGCCCCAAACTCTTTGTTTTTTACGTTGTGTATCTTCTGAGTTATACAAGCAAATAAATCAAAACTTTCAACAACGGATCTCTTGGTTCTGGCATCGATGAAGAACGCAGCGAAATGCGATAAGTAATGTGAATTGCAGAATTCAGTGAATCATCGAATCTTTGAACGCACATTGCGCCCGCTAGTATTCTAGCGGGCATGCCTGTTCGAGCGTCATTTCAACCCTCAAGCCCCCGTCGGCTTGGTGTTG…	k__Fungi	p__Ascomycota	c__Sordariomycetes	o__Hypocreales	f__Nectriaceae	g__Nectria	Nectria pseudotrichia	plant_pathogen	litter_saprotroph	hypervariable	foliar_endophyte	leaf/fruit/seed_pathogen	wood,leaf/fruit/seed,roots,soil					filamentous_mycelium	perithecium_(hymenium_hidden,_narrow_opening)	closed
ASV431	AAGTCGTAACAAGGTCTCCGTTGGTGAACCAGCGGAGGGATCATTACCGAGTTTACAACTCCCAAACCCCTGTGAACATACCTTAATGTTGCCTCGGCGGATCAGCCCGCGCCCTGTAAAACGGGACGGCCCGCCAGAGGACCCAAACTCTAATGTTTCTTATTGTAACTTCTGAGTAAAACAAACAAATAAATCAAAACTTTCAACAACGGATCTCTTGGTTCTGGCATCGATGAAGAACGCAGCAAAATGCGATAAGTAATGTGAATTGCAGAATTCAGTGAATCATCGAATCTTTGAACGCACATTGCGCCCGCTGGTATTCCGGCGGGCATGCCTGTTCGAGCGTCATTTCAACCCTCAAGCCCCCGGGTTTGGTGTTGGGGATCGGCTCTGCCT…	k__Fungi	p__Ascomycota	c__Sordariomycetes	o__Hypocreales	f__Nectriaceae	g__Gibberella	Gibberella avenacea	plant_pathogen	litter_saprotroph	hypervariable,_saprotroph,damping-off_pathogen	foliar_endophyte	leaf/fruit/seed_pathogen	leaf/fruit/seed,roots,soil,animal_material	soft_rot	partly_aquatic	opportunistic_human_parasite		filamentous_mycelium
ASV432	AAGTCGTAACAAGGTCTCCGTTGGTGAACCAGCGGAGGGATCATTACCGAGTTTACAACTCCCAAACCCCTGTGAACATACCTTATTGTTGCCTCGGCGGATCAGCCCGCGCCCCGTAAAACGGGACGGCCCGCCAGAGGACCCAAAACTCTATTGTATTTAGTGTATCTTCTGAGTAACACAAACAAATAAATCAAAACTTTCAACAACGGATCTCTTGGTTCTGGCATCGATGAAGAACGCAGCAAAATGCGATAAGTAATGTGAATTGCAGAATTCAGTGAATCATCGAATCTTTGAACGCACATTGCGCCCGCCAGTATTCTGGCGGGCATGCCTGTTCGAGCGTCATTTCAACCCTCAAACCCCCGGGTTTGGTGTTGGGGATCGGGCTGCCAG…	k__Fungi	p__Ascomycota	c__Sordariomycetes	o__Hypocreales	f__Nectriaceae	g__
ASV433	AAGTCGTAACAAGGTCTCCGTTGGTGAACCAGCGGAGGGATCATTACCGAGTTTACAACTCCCAAACCCCTGTGAACATACCTTATTGTTGCCTCGGCGGATCAGCCCGCGCCCCGTAAAACGGGACGGCCCGCCAGAGGACCCAAACTCTATTGTATTTAGTGTATCTTCTGAGTAACACAAACAAATAAATCAAAACTTTCAACAACGGATCTCTTGGTTCTGGCATCGATGAAGAACGCAGCAAAATGCGATAAGTAATGTGAATTGCAGAATTCAGTGAATCATCGAATCTTTGAACGCACATTGCGCCCGCCAGTATTCTGGCGGGCATGCCTGTTCGAGCGTCATTTCAACCCTCAAACCCCCGGGTTTGGTGTTGGGGATCGGGCTGCCAGT…	k__Fungi	p__Ascomycota	c__Sordariomycetes	o__Hypocreales	f__Nectriaceae	g__
ASV434	AAGTCGTAACAAGGTCTCCGTTGGTGAACCAGCGGAGGGATCATTACCGAGTTTACAACTCCCAAACCCCTGTGAACATACCTTATTGTTGCCTCGGCGGATCCGCCCGCGCCCCGTAAAACGGGACGGCCCGCCAGAGGATCCCAAACTCTATTGTATTTAGTGTATCTTCTGAGTAACACAAACAAATAAATCAAAACTTTCAACAACGGATCTCTTGGTTCTGGCATCGATGAAGAACGCAGCAAAATGCGATAAGTAATGTGAATTGCAGAATTCAGTGAATCATCGAATCTTTGAACGCACATTGCGCCCGCCAGTATTCTGGCGGGCATGCCTGTTCGAGCGTCATTTCAACCCTCAAACCCCCGGGTTTGGTGTTGGGGATCGGGCTGCCAG…	k__Fungi	p__Ascomycota	c__Sordariomycetes	o__Hypocreales	f__Nectriaceae	g__
ASV435	AAGTCGTAACAAGGTCTCCGTTGGTGAACCAGCGGAGGGATCATTACCGAGTTTACAACTCCCAAACCCTTTGTGAACACTACCTTTTATCGTTGCCTCGGCGGGACAGCCCCGCGGGCCCTGCGCCCCGGAACCAGGCCCCCGCCGGAGGACCCCAAACTCTTGTTTTATACAGTGGTTTCTCTGAGTGGCTTCTAAAGCTAAACAAATAAATCAAAACTTTCAACAACGGATCTCTTGGTTCTGGCATCGATGAAGAACGCAGCGAAATGCGATAAGTAATGTGAATTGCAGAATTCAGTGAATCATCGAATCTTTGAACGCACATTGCGCCCGCCAGTATTCTGGCGGGCATGCCTGTTCGAGCGTCATTTCAACCCTCAGGATCCCCCTTTAGGG…	k__	p__	c__	o__	f__	g__
ASV436	AAGTCGTAACAAGGTCTCCGTTGGTGAACCAGCGGAGGGATCATTACCGAGTTTACAACTCCCAAACCCTTTGTGAACACTACCTTTTATCGTTGCCTCGGCGGGACAGCCCCGCGGGCCTCTGCGCCCCGGAACCAGGCCCCCGCCGGAGGACCCCAAACTCTTGTTTTATACAGTGGTTTCTCTGAGTGGCTTCTAAAGCTAAACAAATAAATCAAAACTTTCAACAACGGATCTCTTGGTTCTGGCATCGATGAAGAACGCAGCGAAATGCGATAAGTAATGTGAATTGCAGAATTCAGTGAATCATCGAATCTTTGAACGCACATTGCGCCCGCCAGTATTCTGGCGGGCATGCCTGTTCGAGCGTCATTTCAACCCTCAGGATCCCCCTTTAGG…	k__Fungi	p__Ascomycota	c__Sordariomycetes	o__Hypocreales	f__	g__
ASV437	AAGTCGTAACAAGGTCTCCGTTGGTGAACCAGCGGAGGGATCATTACCGAGTTTACAACTCCCAAACCCTTTGTGAACACTACCTTTTATCGTTGCCTCGGCGGGACAGCCCCGCGGGCCTCTGCGCCCCGGAACCAGGCCCCCGCCGGAGGACCCCAAACTCTTGTTTTATACAGTGGTTTCTCTGAGTGGCTTCTAAAGCTAAGCAAATAAATCAAAACTTTCAACAACGGATCTCTTGGTTCTGGCATCGATGAAGAACGCAGCGAAATGCGATAAGTAATGTGAATTGCAGAATTCAGTGAATCATCGAATCTTTGAACGCACATTGCGCCCGCCAGTATTCTGGCGGGCATGCCTGTTCGAGCGTCATTTCAACCCTCAGGATCCCCCTTTAGG…	k__Fungi	p__Ascomycota	c__Sordariomycetes	o__Hypocreales	f__	g__
ASV438	AAGTCGTAACAAGGTCTCCGTTGGTGAACCAGCGGAGGGATCATTACCGAGTTTCCAACTCCCAAACCCCTGTGAACATACCCTCCAGTTGCTTCGGCGGGCCCGGACGCGGCGCCCGCCGGGGGACCCAAAAACTCCTGTTTTCCCCACGTGGATTCTCTGAGTGGCACGAGTAAATAAATAAAAACTTTCAACAACGGATCTCTTGGCTCTGGCATCGATGAAGAACGCAGCGAAATGCGATAAGTAATGTGAATTGCAGAATTCAGTGAATCATCGAATCTTTGAACGCACATTGCGCCCGCTAGTATTCTAGCGGGCATGCCTGTTCGAGCGTCATTTCAACCCTCGAGACCCCCCCCCACTGGGGGGGGGGGCCTCGGTGTTGGGGACCGGCCG…	k__	p__	c__	o__	f__	g__
ASV439	AAGTCGTAACAAGGTCTCCGTTGGTGAACCAGCGGAGGGATCATTACCGAGTTTTCAAAACTCCAACCCTTTGTGAACCTACCTATGTTTCCTCCGGCGTACCGCGTCGGCCTGCCCGCCACGGGCGCCCCCCTAGCCTTCCGCGGAGGGCTTCGGGGGCTGTGGCGGGGTTAAGAGGCCCTGCGGCGCCGAGTGGGACCCCTTTAAACGCTGTCTCCAACCCTGTAACGTCTCGTCTCAGGGTCTGAATTGCCTTGAAAAGTGAACCGCCTTACCGGCCAGGTCAGGCGGGTCAACTGTGGAAATACTTTAAAACTTTCAACAACGGATCTCTTGGTTCTGGCATCGATGAAGAACGCAGCGAAATGCGATAAGTAATGCGAATTGCAGAATTCAGTG…	k__Fungi	p__Ascomycota	c__Sordariomycetes	o__Xylariales	f__Xylariaceae	g__Annulohypoxylon	Annulohypoxylon atroroseum	wood_saprotroph	foliar_endophyte		foliar_endophyte		wood,leaf/fruit/seed		partly_aquatic		angiosperms	filamentous_mycelium	perithecium_(hymenium_hidden,_narrow_opening)	closed
ASV440	AAGTCGTAACAAGGTCTCCGTTGGTGAACCAGCGGAGGGATCATTACCGAGTTTTCAACTCCCAAACCCCTGTGAACATACCTCGACGTTGCTTCGGCGGGACCGCCCCGGTCGCCCCTCGCGGGCGGACCGGAACCAGGCGCCCGCCGGAGGACCACAAACTCTTGTTTCCTAATAGTGGCAATACTCTGAGTAAAAACAAAAAATAAATCAAAACTTTCAACAACGGATCTCTTGGCTCTGGCATCGATGAAGAACGCAGCGAAATGCGATAAGTAATGTGAATTGCAGAATTCAGTGAATCATCGAATCTTTGAACGCACATTGCGCCCGCCAGTATTCTGGCGGGCATGCCTGTTCGAGCGTCATTTCAACCCTCAAGCCCCAGCGGCTTGGTGT…	k__Fungi	p__Ascomycota	c__Sordariomycetes	o__Hypocreales	f__Ophiocordycipitaceae	g__Tolypocladium	Tolypocladium tropicale	animal_parasite	foliar_endophyte	mycoparasite_many_species,toxin-producing	foliar_endophyte		animal_material		non-aquatic	animal_parasite		filamentous_mycelium	perithecium_(hymenium_hidden,_narrow_opening)	closed
ASV441	AAGTCGTAACAAGGTCTCCGTTGGTGAACCAGCGGAGGGATCATTACCGAGTTTTCAACTCCCAAACCCCTGTGAACATACCTCGACGTTGCTTCGGCGGGACCGCCCCGGTCGCCCCTCGCGGGCGGACCGGAACCAGGCGCCCGCCGGAGGACCACAAACTCTTGTTTCCTAATAGTGGCAATACTCTGAGTCTCACAAAAAAATAAATCAAAACTTTCAACAACGGATCTCTTGGCTCTGGCATCGATGAAGAACGCAGCGAAATGCGATAAGTAATGTGAATTGCAGAATTCAGTGAATCATCGAATCTTTGAACGCACATTGCGCCCGCCAGTATTCTGGCGGGCATGCCTGTTCGAGCGTCATTTCAACCCTCAAGCCCCAGCGGCTCGGTGT…	k__Fungi	p__Ascomycota	c__Sordariomycetes	o__Hypocreales	f__Ophiocordycipitaceae	g__Tolypocladium	Tolypocladium tropicale	animal_parasite	foliar_endophyte	mycoparasite_many_species,toxin-producing	foliar_endophyte		animal_material		non-aquatic	animal_parasite		filamentous_mycelium	perithecium_(hymenium_hidden,_narrow_opening)	closed
ASV442	AAGTCGTAACAAGGTCTCCGTTGGTGAACCAGCGGAGGGATCATTACCGAGTTTTCAACTCCCAAACCCCTGTGAACATACCTCGACGTTGCTTCGGCGGGACCGCCCCGGTCGCCCCTCGCGGGCGGACCGGAACCAGGCGCCCGCCGGAGGACCACAAACTCTTGTTTCCTAATAGTGGCAATACTCTGAGTCTCACAAAAAAATAAATCAAAACTTTCAACAACGGATCTCTTGGCTCTGGCATCGATGAAGAACGCAGCGAAATGCGATAAGTAATGTGAATTGCAGAATTCAGTGAATCATCGAATCTTTGAACGCACATTGCGCCCGCCAGTATTCTGGCGGGCATGCCTGTTCGAGCGTCATTTCAACCCTCAAGCCCCAGCGGCTTGGTGT…	k__Fungi	p__Ascomycota	c__Sordariomycetes	o__Hypocreales	f__Ophiocordycipitaceae	g__Tolypocladium	Tolypocladium tropicale	animal_parasite	foliar_endophyte	mycoparasite_many_species,toxin-producing	foliar_endophyte		animal_material		non-aquatic	animal_parasite		filamentous_mycelium	perithecium_(hymenium_hidden,_narrow_opening)	closed
ASV443	AAGTCGTAACAAGGTCTCCGTTGGTGAACCAGCGGAGGGATCATTACCGAGTTTTCAACTCCCAAACCCCTGTGAACATACCTGAACGTTGCTTCGGCGGGACCGCCCCGGCGCCCTCAGCGGCCCGGAACCAGGCGCCCGCCGGAGGACCCAAACTCTTGCTTTTAACTAGTGGCATTCTCTGAGTCTCACAAACAAAATAAATCAAAACTTTCAACAACGGATCTCTTGGCTCTGGCATCGATGAAGAACGCAGCGAAATGCGATAAGTAATGTGAATTGCAGAATTCAGTGAATCATCGAATCTTTGAACGCACATTGCGCCCGCCAGTATTCTGGCGGGCATGCCTGTTCGAGCGTCATTTCAACCCTCAAGCCCCCTTAGGGGCTTGGTGTTGG…	k__Fungi	p__Ascomycota	c__Sordariomycetes	o__Hypocreales	f__Ophiocordycipitaceae	g__Tolypocladium	Tolypocladium	animal_parasite	foliar_endophyte	mycoparasite_many_species,toxin-producing	foliar_endophyte		animal_material		non-aquatic	animal_parasite		filamentous_mycelium	perithecium_(hymenium_hidden,_narrow_opening)	closed
ASV444	AAGTCGTAACAAGGTCTCCGTTGGTGAACCAGCGGAGGGATCATTACCGAGTTTTCAACTCCCAAACCCTATGTGAACCATACCTATCGTTGCTTCGGCGGGACCGCCCCGGGCCTAGCGCCCGGAACCAGGCGCCCGCCGGGGGACCCAAACTCTAGTGTTTTATAGTGGCATCTTCTGAGTGGCTATAAGCAAAAATAAATCAAAACTTTCAACAACGGATCTCTTGGTTCTGGCATCGATGAAGAACGCAGCGAAATGCGATAAGTAATGTGAATTGCAGAATTCAGTGAATCATCGAATCTTTGAACGCACATTGCGCCCGCCAGTATTCTGGCGGGCATGCCTGTTCGAGCGTCATTTCAACCCTCAAGCCCCCCCGGGGGCTCGGTGTTGGGG…	k__Fungi	p__Ascomycota	c__Sordariomycetes	o__Hypocreales	f__Hypocreaceae	g__Hypomyces	Hypomyces boletiphagus	mycoparasite	fungal_decomposer				fungal_material					filamentous_mycelium	perithecium_(hymenium_hidden,_narrow_opening)	closed
ASV445	AAGTCGTAACAAGGTCTCCGTTGGTGAACCAGCGGAGGGATCATTACCGGAATCGCAAGACTCCCACACCCTGTGAACCTACCGAACGTTGCCTCGGCGGGCGCTGCGGTGCCGGACCCCCAGGGGTCTGGCCCCGGAGCGCGAGCCCGCCGGTGGCCCCAGACCCTGTCTCTAGCGCTGTATCTCCGAGTCCACAGAATGCTAAAAACTTTCAACAACGGATCTCTTGGTTCTGGCATCGATGAAGAACGCAGCGAAATGCGATAAGTAATGTGAATTGCAGAATTCAGTGAACCATCGAATCTTTGAACGCACATTGCGCCCGCCGGCATCCCGGCGGGCATGCCTGTCCGAGCGTCATTTCCACCCTCAGGCCCCGCCTGGTGTTGGGGACCTGCG…	k__Fungi	p__Ascomycota	c__Sordariomycetes	o__Chaetosphaeriales	f__Chaetosphaeriaceae	g__Chaetosphaeria	Chaetosphaeria jonesii	litter_saprotroph	wood_saprotroph		foliar_endophyte		wood,leaf/fruit/seed		partly_freshwater_(partly_non-aquatic)			filamentous_mycelium	perithecium_(hymenium_hidden,_narrow_opening)	closed
ASV446	AAGTCGTAACAAGGTCTCCGTTGGTGAACCAGCGGAGGGATCATTACCGGAGAGAGGCGACTCTCGAAGGCCCAAACCCACTGTGAACTTACCTTGGCTTCTATGCTTCGGCAGGCGGTCCCAGGGGGGACCTCTGCGTAACAGCGCCTGCCGGAGGACCCAAACTCTTTTTTTAATATCTGTCTGAGAAGATGTTAGGCCTCGTTAGGGGTCGAAAATCGCTAAAAACTTTCAACAACGGATCTCTTGGTTCTGGCAACGATGAAGAACGCAGCGAAATGCGATAAGTAATGTGAATTGCAGAATTCCGCGAATCATCGAATCTTTGAACGCACATTGCGCCCGCCAGCATTCTGGCGGGCATGCCTGTCCGAGCGTCATCTCGAACCCTCAGGCGCC…	k__	p__	c__	o__	f__	g__
ASV447	AAGTCGTAACAAGGTCTCCGTTGGTGAACCAGCGGAGGGATCATTACGAAAAGTTACCTTTCTACCCGTGCGAACTTTACCGGCAGTCTCTTCTGGCGGGTGCCTCCCTGGGAGGGGGGCTCCTGAGCCCGCCAGAGATCAAAATTCTATCTTTCTTGCTGTTCTGAATACCTAAAAAAAATCAGTCAAAACTTTCAACAACGGATCTCTTGGTTCTGGCATCGATGAAGAACGCAGCGAAATGCGATAAGTAATGTGAATTGCAGAATTCCGCGAATCATCGAATCTTTGAACGCACATTGCGCCCGCTAGCACTCTAGCGGGCATGCCTGTCCGAGCGTCGTTTCGACCCCTCGAGCCTCTGGTTCGGTGCTGGGGCCCTATCCCTTAGGGGATAAG…	k__Fungi	p__	c__	o__	f__	g__
ASV448	AAGTCGTAACAAGGTCTCCGTTGGTGAACCAGCGGAGGGATCATTACGAGAGAGTTGCAAAACTCCCTACAACCCTTTGTGAACCTCACCCGTTCCGTAGTGTCTCCGGCAGGTATCCCCAGAGGAGGGGACTTGTGCCATCAGGGCGCCTGCCGGAGGGCTCAACACAAACTCTTTTATGGCGTGTCCGCCACTGCTGTCTGAGGTACTATAGAAATAAATCAAAACTTTCAACAACGGATCTCTTGGTTCTGGCATCGATGAAGAACGTAGCGAACTACGATAAGTAATGTGAATTGCAGAATTCAGTGAATCATCGAATCTTTGAACGCACATTGCGCCCACCAGCACTCTGGTGGGCATGCCTGTTCGAGCGTCATTTTCCACCCTCAAGCCCCT…	k__Fungi	p__Ascomycota	c__Sordariomycetes	o__Sordariomycetes_ord_Incertae_sedis	f__Sordariomycetes_fam_Incertae_sedis	g__Xylomelasma	Xylomelasma	wood_saprotroph					wood		non-aquatic			filamentous_mycelium	perithecium_(hymenium_hidden,_narrow_opening)	closed
ASV449	AAGTCGTAACAAGGTCTCCGTTGGTGAACCAGCGGAGGGATCATTACGAGAGAGTTGCAAAACTCCCTATAACCCTTTGTGAACCTCACCCGTTCCGTAGTGTCTCCGGCAGGTATCCCCAGAGGAGGGGACTTGTGCCATCAGGGCGCCTGCCGGAGGGCTCAACACAAACTCTTTTATGGCGTGTCCGCCACTGCTGTCTGAGGCACTATAGAAATAAATCAAAACTTTCAACAACGGATCTCTTGGTTCTGGCATCGATGAAGAACGTAGCGAACTACGATAAGTAATGTGAATTGCAGAATTCAGTGAATCATCGAATCTTTGAACGCACATTGCGCCCACCAGCACTCTGGTGGGCATGCCTGTTCGAGCGTCATTTTCCACCCTCAAGCCCCT…	k__Fungi	p__Ascomycota	c__Sordariomycetes	o__Sordariomycetes_ord_Incertae_sedis	f__Sordariomycetes_fam_Incertae_sedis	g__Xylomelasma	Xylomelasma	wood_saprotroph					wood		non-aquatic			filamentous_mycelium	perithecium_(hymenium_hidden,_narrow_opening)	closed
ASV450	AAGTCGTAACAAGGTCTCCGTTGGTGAACCAGCGGAGGGATCATTACGAGAGAGTTGCAAAACTCCCTATAACCCTTTGTGAACCTCACCCGTTCCGTAGTGTCTCCGGCAGGTATCCCCAGAGGAGGGGACTTGTGCCATCAGGGCGCCTGCCGGAGGGCTCAACACAAACTCTTTTATGGCGTGTCCGCCACTGCTGTCTGAGGTACTATAGAAATAAATCAAAACTTTCAACAACGGATCTCTTGGTTCTGGCATCGATGAAGAACGTAGCGAACTACGATAAGTAATGTGAATTGCAGAATTCAGTGAATCATCGAATCTTTGAACGCACATTGCGCCCACCAGCACTCTGGTGGGCATGCCTGTTCGAGCGTCATTTTCCACCCTCAAGCCCCT…	k__Fungi	p__Ascomycota	c__Sordariomycetes	o__Sordariomycetes_ord_Incertae_sedis	f__Sordariomycetes_fam_Incertae_sedis	g__Xylomelasma	Xylomelasma	wood_saprotroph					wood		non-aquatic			filamentous_mycelium	perithecium_(hymenium_hidden,_narrow_opening)	closed
ASV451	AAGTCGTAACAAGGTCTCCGTTGGTGAACCAGCGGAGGGATCATTACGGGGTTGAAAACACCCAAACCCACTGTGAACATACCTAACCAGCTGCCTCGGCGGGCAGGCCCCCGATCCTGGGGGCCCTAACAGGCTTCCGTCCCTCGTTGGACGGACGTCCCGCCGGGGGGCGACCTCAACTAAACCATTGTACTGTCAGTGATACTCTGAGTCGGTAGGGAACAGTCAAAACTTTCAACAACGGATCTCTTGGCTCTGGCATCGATGAAGAACGCAGCGAAATGCGATACGTAATGCGAATTGCAGAATCCAGTGAGTCATCGAATCTTTGAACGCACATTGCGCCCGCCAGCATTCTGGCGGGCATGCCTGTCCGAGCGTCATTTCCACCCTCGAGCC…	k__Fungi	p__Ascomycota	c__Sordariomycetes	o__Sordariales	f__Jobellisiaceae	g__Jobellisia	Jobellisia guangdongensis	wood_saprotroph					wood		partly_freshwater_(partly_non-aquatic)			filamentous_mycelium	perithecium_(hymenium_hidden,_narrow_opening)	closed
ASV452	AAGTCGTAACAAGGTCTCCGTTGGTGAACCAGCGGAGGGATCATTACGGTAGCGTTTATCGCTCAACCCTGTGAACACATACCTCTCGTTGCCTCGGCGGGCGCTGCGGCGCTGGGCCTCGCGCCCAGACCGCGGCGTTCAAGCCCGCCGGTGGCCCCCCAGACTCTGTCGCATAGTTGTATTCTCGAGTCACACTAAATAAGTCAAAACTTTCAACAACGGATCTCTTGGTTCTGGCATCGATGAAGAACGCGGCGAAATGCGATAAGTAATGTGAATTGCAGAATTCAGTGAATCATCGAATCTTTGAACGCACATTGCGCCCGCCGGTATTCCGGCGGGCATGCCTGTTCGAGCGTCATTTCAACCCTCAGGCCCCGCCTGGTGTTGGAGCACCAC…	k__Fungi	p__Ascomycota	c__Sordariomycetes	o__Chaetosphaeriales	f__Chaetosphaeriaceae	g__Chaetosphaeria	Chaetosphaeria panamensis	litter_saprotroph	wood_saprotroph		foliar_endophyte		wood,leaf/fruit/seed		partly_freshwater_(partly_non-aquatic)			filamentous_mycelium	perithecium_(hymenium_hidden,_narrow_opening)	closed
ASV453	AAGTCGTAACAAGGTCTCCGTTGGTGAACCAGCGGAGGGATCATTACTAAGCAAGTTGAAAAAACTGCTAAACCCTTGTGAACATACCTGTATAGTTGCTTCGGCGGGCAGCCCCAGGGCGGGGCCGCAGCCTGTATTGGTGCCCGCCGACAGCATTAAAACTCTTATTTATAGTTTCTCTGAGTTATAAATCAAACAAGTCAAAACTTTCAACAACGGATCTCTTGGCTTTGGCATCGATGAAGAACGCAGCGAAATGCGATAAGTAATGTGAATTGCAGAATTCAGTGAATCATCGAATCTTTGAACGCACATTGCGCCCATTAGTATTCTAGCGGGCATGCCTGTTCGAGCGTCATTTCAACCCTCAGGCCTTTGGTTGTCTGGTGTTGGGGCATT…	k__Fungi	p__Ascomycota	c__Sordariomycetes	o__Sordariales	f__Sordariales_fam_Incertae_sedis	g__Rhodoveronaea	Rhodoveronaea varioseptata	unspecified_saprotroph							non-aquatic			filamentous_mycelium	none	none
ASV454	AAGTCGTAACAAGGTCTCCGTTGGTGAACCAGCGGAGGGATCATTACTAAGCAAGTTGAAAAAACTGCTAAACCCTTGTGAACTTACCTGTATAGTTGCTTCGGCGGACAGCCCCAGGGCGGGGCCGTAGCCTTTTATAGGTGTTCGCCGACAGCACCAAAACTCGTTATTTTTACAGTTATTCTGAGTTATAAAACAAATAAGTTAAAAACTTTCAACAACGGATCTCTTGGCTTTGGCATCGATGAAGAACGCAGCGAAATGCGATAAGTAATGTGAATTGCAGAATTCAGTGAATCATCGAATCTTTGAACGCACATTGCGCCCATTAGTATTCTAGCGGGCATGCCTGTTCGAGCGTCATTTCAACCCTCAGGCCTTTAGTTGTCTGGTGTTGGG…	k__Fungi	p__Ascomycota	c__Sordariomycetes	o__Sordariales	f__Sordariales_fam_Incertae_sedis	g__Rhodoveronaea	Rhodoveronaea varioseptata	unspecified_saprotroph							non-aquatic			filamentous_mycelium	none	none
ASV455	AAGTCGTAACAAGGTCTCCGTTGGTGAACCAGCGGAGGGATCATTACTAAGCAAGTTGAAAAACTGCTAAACCCTTGTGAACATACCTGTATAGTTGCTTCGGCGGACAGCCCCAGGGCGGGGCCGTAGCCTTTCATAGGTGTCCGCCGACAGCATCAAAACTCGTTATTTTACAGTTATTCTGAGTTACAAAAACAAATAAGTTAAAACTTTCAACAACGGATCTCTTGGCTTTGGCATCGATGAAGAACGCAGCGAAATGCGATAAGTAATGTGAATTGCAGAATTCAGTGAATCATCGAATCTTTGAACGCACATTGCGCCCATTAGTATTCTAGCGGGCATGCCTGTTCGAGCGTCATTTCAACCCTCAGGCCTTTAGTTGTCTGGTGTTGGGGC…	k__Fungi	p__Ascomycota	c__Sordariomycetes	o__Sordariales	f__Sordariales_fam_Incertae_sedis	g__Rhodoveronaea	Rhodoveronaea varioseptata	unspecified_saprotroph							non-aquatic			filamentous_mycelium	none	none
ASV456	AAGTCGTAACAAGGTCTCCGTTGGTGAACCAGCGGAGGGATCATTACTGAATGTTACCAAACATAACCCTTGTGAACCTTTTGAGTTGCTGCTTCGGCAGGTAATCCCAGGGCGGGATTCTCGGGCCTCTTCGGGGGCACCTGCCAGCGGTAAAAACTTTTCAAACTCTGAATTACAATGGACTTCTGAGTGTCTTAAAAAATAAGTTAAAACTTTCAACAACGGATCTCTTGGTTCTGGCATCGATGAAGAACGCAGCGAAATGCGATAAGTAATGTGAATTGCAGAATTCAGTGAATCATCGAATCTTTGAACGCACATTGCACCTATTAGTATTCTAGTAGGTATGCCTGTTCGAGCGTCATTTCAAACCTCAAGCGTCTGCTTGCTGTTGGGGCA…	k__Fungi	p__Ascomycota	c__Sordariomycetes	o__	f__	g__
ASV457	AAGTCGTAACAAGGTCTCCGTTGGTGAACCAGCGGAGGGATCATTACTGAGTAACACTACTCTAAAACCCCTGTGAACATACCTATTGTTGCTTCGGCGGGACCGCCCCGGGCCCCTGTGGCTCGGAACCAGGCGCCCGCCGAAGGAAAAACTCAAACTCTTGTTTTTATAAAGCATTATCTGAGTATCAAAAACAAATAAATCAAAACTTTCAACAACGGATCTCTTGGTTCTGGCATCGATGAAGAACGCAGCGAAATGCGATAAGTAATGTGAATTGCAGAATTCAGTGAATCATCGAATCTTTGAACGCACATTGCGCCCGCCAGTATTCTGGCGGGCATGCCTGTTTGAGCGTCATTTCAACCCTCAAGCTCTGCTTGGTGTTGGGGATCAGCT…	k__Fungi	p__Ascomycota	c__Sordariomycetes	o__Hypocreales	f__	g__
ASV458	AAGTCGTAACAAGGTCTCCGTTGGTGAACCAGCGGAGGGATCATTACTGAGTATACTACTCTAAAACCCCTGTGAACATACCTACTGTTGCTTCGGCGGTAGCGCCCCGGGCCCCTGTGGCCCGGAACCAGGCCTCCGCCGAGGGCAAGAAACTCTGTTTTACTAAAGCATTATCTGAGTAACAAAAACAAATAAATCAAAACTTTCAACAACGGATCTCTTGGTTCTGGCATCGATGAAGAACGCAGCGAAATGCGATAAGTAATGTGAATTGCAGAATTCAGTGAATCATCGAATCTTTGAACGCACATTGCGCCCGCCAGTATTCTGGCGGGCATGCCTGTTTGAGCGTCATTTCAACCCTCAAGCTCTGCTTGGTGTTGGGGATCAGCTAGTTGA…	k__Fungi	p__Ascomycota	c__Sordariomycetes	o__	f__	g__
ASV459	AAGTCGTAACAAGGTCTCCGTTGGTGAACCAGCGGAGGGATCATTACTGAGTGTTAAAACTCCCAAACCCTTTGTGAACCTTACCAGTCGTTGCTTCGGCGGGACCGCCCCGGCGCCACACCCGGCACCGGACACACGTGCGCCCGCCGGGGGTAATAAACTCTTGCTTTTTAGTGTATTCTCTCTGAGTGGCACAAGCAAATAAATTAAAACTTTCAACAACGGATCTCTTGGTTCTGGCATCGATGAAGAACGCAGCGAAATGCGATAAGTAATGTGAATTGCAGAATTCAGTGAATCATCGAATCTTTGAACGCACATTGCGCCCGCCAGCATTCTGGCGGGCATGCCTGTTCGAGCGTCATTTCAACCCTCGAGCCCCCTTCCCTTCCGGGGGAG…	k__	p__	c__	o__	f__	g__
ASV460	AAGTCGTAACAAGGTCTCCGTTGGTGAACCAGCGGAGGGATCATTACTGAGTTATCAAAAACTCCAACCCTTTGTGAACCTACCTATGTTTCCTCCGGCGTACCGCTTTAGCCTACCCACAGGGCTCCCCTAAGGGGGGGTTCTGCTGGGGAGGTGCCTGAGTGCTACCTATCCTTCGGGGTACGGTTAGTGCAGTGAAGGTGCTGACCAAGGCCTCGGCGGCGCCGAGTAGGACCGCTCCAAACTTAAGCACCTAGTGCATCCAACCCCGCGTTGAACAACTATCGAAAATCTGCTTTTGCTTTTTTTCTTTACGCTAAAACGTCTTTCCCGGTTGGAATTATTGCTCGAAATAATAATTTCTTTACCCTGCAGTCGTTTGTTTTCAAGCTACAATAT…	k__Fungi	p__Ascomycota	c__Sordariomycetes	o__Xylariales	f__Xylariaceae	g__Annulohypoxylon	Annulohypoxylon stygium	wood_saprotroph	foliar_endophyte		foliar_endophyte		wood,leaf/fruit/seed		partly_aquatic		angiosperms	filamentous_mycelium	perithecium_(hymenium_hidden,_narrow_opening)	closed
ASV461	AAGTCGTAACAAGGTCTCCGTTGGTGAACCAGCGGAGGGATCATTACTGAGTTATCAAAAACTCCAACCCTTTGTGAACCTACCTATGTTTCCTCCGGCGTACCGCTTTAGCCTACCCACAGGGCTCCCCTAAGGGGGGGTTCTGCTGGGGAGGTGCCTGAGTGCTACCTATCCTTCGGGGTACGGTTAGTGCAGTGAAGGTGCTGACCAAGGCCTCGGCGGCGCCGAGTAGGACCGCTCCAAACTTAAGCACCTAGTGCATCCAACCCCGCGTTGAACAACTATCGAAAATCTGCTTTTGCTTTTTTTCTTTACGCTAAAACGTCTTTCCCGGTTGGAATTATTGCTCGAAATAATAATTTCTTTACCCTGCAGTCGTTTGTTTTCAAGCTACAATAT…	k__Fungi	p__Ascomycota	c__Sordariomycetes	o__Xylariales	f__Xylariaceae	g__Annulohypoxylon	Annulohypoxylon stygium	wood_saprotroph	foliar_endophyte		foliar_endophyte		wood,leaf/fruit/seed		partly_aquatic		angiosperms	filamentous_mycelium	perithecium_(hymenium_hidden,_narrow_opening)	closed
ASV462	AAGTCGTAACAAGGTCTCCGTTGGTGAACCAGCGGAGGGATCATTACTGAGTTCTAAACTCCAACCCTATGTGAACTTACCACTGTTGCCTCGGCGCTGTGCCTGCGAGAGCAGGCCCGCCGGTGGACCACTAAACTCTGTTATACCTACTGTATCTCTGAATTTATAACTGAAATACGTTAAAACTTTCAACAACGGATCTCTTGGTTCTGGCATCGATGAAGAACGCAGCGAAATGCGATAAGTAATGTGAATTGCAGAATTCAGTGAATCATCGAATCTTTGAACGCACATTGCGCCCATTAGTATTCTAGTGGGCATGCCTATTCGAGCGTCATTTCAACCCTTAAGCCCCTGTTGCTTAGTGTTGGGAATCTGCGTTACGGCGCAGTTCCTTAA…	k__Fungi	p__Ascomycota	c__Sordariomycetes	o__Xylariales	f__Xylariaceae	g__Hypoxylon	Hypoxylon griseobrunneum	wood_saprotroph	foliar_endophyte		foliar_endophyte		wood,leaf/fruit/seed		partly_aquatic		angiosperms	filamentous_mycelium	perithecium_(hymenium_hidden,_narrow_opening)	closed
ASV463	AAGTCGTAACAAGGTCTCCGTTGGTGAACCAGCGGAGGGATCATTACTGAGTTCTACAAAACTCCCAACCCTTTGTGAATTATACCTTAGTTGCCTCGGCGTCGAGCGAGTCAACCTACCCGGGAGCTACCCTGTAGAACCTACCCTGTAGGACCTACCCTGTAGACGGCTACCCTGGAGCTACCCTGTAGTTGCACTTTCGCGTCGCCGGTGGACTACCAAACTCTTATATGTATAGTGTATCTCTGAATTCTTAACAAAATTAGTTAAAACTTTCAACAACGGATCTCTTGGTTCTGGCATCGATGAAGAACGCAGCGAAATGCGATAAGTAATGTGAATTGCAGAATTCAGTGAATCATCGAATCTTTGAACGCATATTGCGCCCAGTAGTATTCT…	k__Fungi	p__Ascomycota	c__Sordariomycetes	o__Xylariales	f__Xylariaceae	g__Hypoxylon	Hypoxylon carneum	wood_saprotroph	foliar_endophyte		foliar_endophyte		wood,leaf/fruit/seed		partly_aquatic		angiosperms	filamentous_mycelium	perithecium_(hymenium_hidden,_narrow_opening)	closed
ASV464	AAGTCGTAACAAGGTCTCCGTTGGTGAACCAGCGGAGGGATCATTACTGAGTTGCAAAACTCCCAAACCCACGCGTATCTACCTATGTCGTTGCTTCGGCGGCGCCGTCCCCAGGTGCTCCGGCGCCGCGGGGGCGCCCGCCGGAGGTTCTAAACTCTCTGTATCACTGTGGACTCTCTGAGAAAACATACCAATAATCAAAACTTTCAACAACGGATCTCTTGGTTCTGGCATCGATGAAGAACGCGGCGAAATGCGATAAGTAATGTGAATTGCAGAATTCAGTGAATCATCGAATCTTTGAACGCACATTGCGCCCGCCAGCATTCTGGCGGGCATGCCTATCCGAGCGTCATTACGACCCTTAAGCCCCCGGGCTTAGCGTTGGGACTCCGCGCC…	k__Fungi	p__Ascomycota	c__Sordariomycetes	o__Xylariales	f__Xylariaceae	g__Annulohypoxylon	Annulohypoxylon annulatum	wood_saprotroph	foliar_endophyte		foliar_endophyte		wood,leaf/fruit/seed		partly_aquatic		angiosperms	filamentous_mycelium	perithecium_(hymenium_hidden,_narrow_opening)	closed
ASV465	AAGTCGTAACAAGGTCTCCGTTGGTGAACCAGCGGAGGGATCATTACTGAGTTTACAACTCCCAAACCCACTGTGAACATACCTATCGTTGCTTCGGCGGGACTGCCCCGGCGCGCCCTCAGGGGCTTGCCCGGAATCAGGCGCCCGCCGGAGGCCCCAAACTCTTGATTTCCCGCACAGCGGCAGTAATTCTCTGAGTGGCAAACGCAAAATAAATTAAAACTTTCAACAACGGATCTCTTGGCTCTGGCATCGATGAAGAACGCAGCGAAATGCGATAAGTAATGTGAATTGCAGAATTCAGTGAATCATCGAATCTTTGAACGCACATTGCGCCCGCTAGCACTCTAGCGGGCATGCCTGTCCGAGCGTCATTTCAACCCTCAGACCCCCTTCGGG…	k__Fungi	p__Ascomycota	c__Sordariomycetes	o__Hypocreales	f__Stachybotryaceae	g__Sirastachys	Sirastachys pandanicola	litter_saprotroph					leaf/fruit/seed					filamentous_mycelium
ASV466	AAGTCGTAACAAGGTCTCCGTTGGTGAACCAGCGGAGGGATCATTACTGAGTTTCTAACAACTCCAACCCTTTGTCGAACCTACCACTGTTTCCTCGGCGTACTGCCGCGGCCTCTGGGCCGCTGCAGCGCCGGAAGGACCGTACCAAACTCTTTTATTTCTCCCCAGTAAAACTCATACAAAATTTATTATAAAATAAGTTAAAACTTTCAACAACGGATCTCTTGGTTCTGGCATCGATGAAGAACGCAGCGAAATGCGATAAGTAATGTGAATTGCAGAATTCAGTGAATCATCGAATCTTTGAACGCACATTGCGCCCATTAGTATTCTAGTGGGCATGCCTATTCGAGCGTCATTTCGACCCTTAAGCCCCAGTTGCTTAGCGTTGGGAGTCTG…	k__Fungi	p__Ascomycota	c__Sordariomycetes	o__Xylariales	f__Xylariaceae	g__Annulohypoxylon	Annulohypoxylon nitens	wood_saprotroph	foliar_endophyte		foliar_endophyte		wood,leaf/fruit/seed		partly_aquatic		angiosperms	filamentous_mycelium	perithecium_(hymenium_hidden,_narrow_opening)	closed
ASV467	AAGTCGTAACAAGGTCTCCGTTGGTGAACCAGCGGAGGGATCATTACTGAGTTTTTAACTCTGTTAACCATTTGTGAATTTACCAAACATGAACTGCATACGGCGGGTCTCCCGCCAGCAGTACTCTTGAACTCGTTTTTATATAAAGAATTTATTCATTGCTGAGTAGCATTTTATAAATGTATTAAAACTTTCAACAACGGATCTCTTGGCTCTAGCATCGATGAAGAACGCAGCGAAATGCGATAAGTAATGTGAATTGCAGAATTCAGTGAATCATCGAATCTTTGAACGCACATTGCGCCCAGCAGTACTCTGCTGGGCATGCCTGTCCGAGCGTCATTTCACCACTCAAGCTCTGCTTGTTGTTGGAGAGCCTGTGCTATGCGCGGGCCTCTG…	k__Fungi	p__Ascomycota	c__Sordariomycetes	o__Microascales	f__Ceratocystidaceae	g__Huntiella	Huntiella tyalla	plant_pathogen	wood_saprotroph			leaf/fruit/seed_pathogen	wood,leaf/fruit/seed	blue-staining	non-aquatic	arthropod-associated		filamentous_mycelium	perithecium_(hymenium_hidden,_narrow_opening)	closed
ASV468	AAGTCGTAACAAGGTCTCCGTTGGTGAACCAGCGGAGGGATCATTACTGAGTTTTTAACTCTGTTAACCATTTGTGAATTTACCAAACATGAACTGCATACGGCGGGTCTCCCGCCAGCAGTACTCTTGAACTCGTTTTTATATAAAGAATTTATTCATTGCTGAGTAGCATTTTATAAATGTATTAAAACTTTCAACAACGGATCTCTTGGCTCTAGCATCGATGAAGAACGCAGCGAAATGCGATAAGTAATGTGAATTGCAGAATTCAGTGAATCATCGAATCTTTGAACGCACATTGCGCCCAGCAGTACTCTGCTGGGCATGCCTGTCCGAGCGTCATTTCACCACTCAAGCTCTGCTTGTTGTTGGAGAGCCTGTGCTATGCGCGGGCCTCTG…	k__Fungi	p__Ascomycota	c__Sordariomycetes	o__Microascales	f__Ceratocystidaceae	g__Huntiella	Huntiella tyalla	plant_pathogen	wood_saprotroph			leaf/fruit/seed_pathogen	wood,leaf/fruit/seed	blue-staining	non-aquatic	arthropod-associated		filamentous_mycelium	perithecium_(hymenium_hidden,_narrow_opening)	closed
ASV469	AAGTCGTAACAAGGTCTCCGTTGGTGAACCAGCGGAGGGATCATTACTGAGTTTTTAACTCTGTTAACCATTTGTGAATTTACCAAACATGAACTGCATCGGCGGGTCTCCCGCCAGCAGTACTCTTGAACTCGTTTTTATATAAAGAATTTATTCATTGCTGAGTAGCATTTTATAAATGTATTAAAACTTTCAACAACGGATCTCTTGGCTCTAGCATCGATGAAGAACGCAGCGAAATGCGATAAGTAATGTGAATTGCAGAATTCAGTGAATCATCGAATCTTTGAACGCACATTGCGCCCAGCAGTACTCTGCTGGGCATGCCTGTCCGAGCGTCATTTCACCACTCAAGCTCTGCTTGTTGTTGGAGAGCCTGTGCTATGCGCGGGCCTCTGA…	k__Fungi	p__Ascomycota	c__Sordariomycetes	o__Microascales	f__Ceratocystidaceae	g__Huntiella	Huntiella salinaria	plant_pathogen	wood_saprotroph			leaf/fruit/seed_pathogen	wood,leaf/fruit/seed	blue-staining	non-aquatic	arthropod-associated		filamentous_mycelium	perithecium_(hymenium_hidden,_narrow_opening)	closed
ASV470	AAGTCGTAACAAGGTCTCCGTTGGTGAACCAGCGGAGGGATCATTACTGGACTACGCTCCCGTAAACCACTGTGAACCTACCTATTCGTTGCCTCGGCGGGCTCCCCGCCGGCGGCCCACAACTCTGTCTCGCGTGCTGGCATCTCGAGCTTGACAAACGAATCAAAACTTTCAACAACGGATCTCTTGGTTCTGGCATCGATGAAGAACGCAGCGAAATGCGATAAGTAATGTGAATTGCAGAATTCAGTGAATCATCGAATCTTTGAACGCACATTGCGCCCGCCGGCATCCCGGCGGGCATGCCCGTTCGAGCGTCATTGCAACCCTCAGGCCCTGCCTGGCGTTGGGGATCTGCGCAGCAGCCCCCGAAAGACAGCGGCGGCACGCCCCAAACCG…	k__Fungi	p__Ascomycota	c__Sordariomycetes	o__Chaetosphaeriales	f__	g__
ASV471	AAGTCGTAACAAGGTCTCCGTTGGTGAACCAGCGGAGGGATCATTAGAGAGTTCTCATAAAACTCCCAAACCCATGTGAACATACCTTCTGTTGCCTCGGCAGGTCGGCGCCGGCGCCCACCGGCGTAGCACCCCTACCCTGTAGGGCCTACCCGGGAAGCGCCCGGCGGCCTCTCTGCCGGCGGCCCACGAAACTCTGTTTAGCATATTGAATTCTGAAACGTATAACTAAATCAGTTAAAACTTTCAACAACGGATCTCTTGGTTCTGGCATCGATGAAGAACGCAGCGAAATGCGATAAGTAATGTGAATTGCAGAATTCAGTGAATCATCGAATCTTTGAACGCACATTGCGCCCATTAGTATTCTAGTGGGCATGCCTGTTCGAGCGTCATTTC…	k__Fungi	p__Ascomycota	c__Sordariomycetes	o__Xylariales	f__Xylariaceae	g__Nemania	Nemania abortiva	wood_saprotroph					wood		non-aquatic			filamentous_mycelium	perithecium_(hymenium_hidden,_narrow_opening)	closed
ASV472	AAGTCGTAACAAGGTCTCCGTTGGTGAACCAGCGGAGGGATCATTAGCGAGTTAACCAGAAACTCCAAACCCATGTGAACATACCTACTGTTGCCTCGGCAGGCCGTGCTGCACGGCTGGATTCCCCTCTGTGGGTGGCGGCTACCCTATAGCAGAGGTACCCTGTGATTGGGAGAAGCTACCCTATAGCTGGGGATACCTACCCTGTAGCACACAACCAGGCCTGCCGGCGGGCCCTTAAACTCTGTCTACACAACTGTATCTCTGAGTTGGCTATACAAATAAGTTAAAACTTTCAACAACGGATCTCTTGGTTCTGGCATCGATGAAGAACGCAGCGAAATGCGATAAGTAATGCGAATTGCAGAATTCAGTGAATCATCGAATCTTTGAACGCAC…	k__Fungi	p__Ascomycota	c__Sordariomycetes	o__Xylariales	f__Xylariaceae	g__Biscogniauxia	Biscogniauxia formosana	wood_saprotroph	foliar_endophyte		foliar_endophyte	wood_pathogen	wood,leaf/fruit/seed		non-aquatic		angiosperms	filamentous_mycelium	perithecium_(hymenium_hidden,_narrow_opening)	closed
ASV473	AAGTCGTAACAAGGTCTCCGTTGGTGAACCAGCGGAGGGATCATTAGCGAGTTAACCAGAAACTCCAAACCCATGTGAACATACCTACTGTTGCCTCGGCAGGCCGTGCTGCACGGCTGGATTCCCCTCTGTGGGTGGCGGCTACCCTATAGCAGAGGTACCCTGTGATTGGGAGAAGCTACCCTATAGCTGGGGATACCTACCCTGTAGCACGCAACCAGGCCTGCCGGCGGGCCCTTAAACTCTGTCTACACAACTGTATCTCTGAGTTGGCTATACAAATAAGTTAAAACTTTCAACAACGGATCTCTTGGTTCTGGCATCGATGAAGAACGCAGCGAAATGCGATAAGTAATGCGAATTGCAGAATTCAGTGAATCATCGAATCTTTGAACGCAC…	k__Fungi	p__Ascomycota	c__Sordariomycetes	o__Xylariales	f__Xylariaceae	g__Biscogniauxia	Biscogniauxia formosana	wood_saprotroph	foliar_endophyte		foliar_endophyte	wood_pathogen	wood,leaf/fruit/seed		non-aquatic		angiosperms	filamentous_mycelium	perithecium_(hymenium_hidden,_narrow_opening)	closed
ASV474	AAGTCGTAACAAGGTCTCCGTTGGTGAACCAGCGGAGGGATCATTAGCGAGTTAATTACAAGCTCCAAACCCATGTGAACATACCTACTGTTGCCTCGGCAGGCCGTGGCGCGCGGAAGGACCGCTACCCCGCAAAGCAGGGCAGCTACCCTGTAGCGGGGGGGCGCCTGCCCCGCGCCGCGCTGAAAGGCCTGCCGGCGGACCACTAAATTCTGTTTCTACGTCTGTATCTCTGAGGGCTATTATACAAATAAGTTAAAACTTTCAACAACGGATCTCTTGGTTCTGGCATCGATGAAGAACGCAGCGAAATGCGATAAGTAATGTGAATTGCAGAATTCAGTGAATCATCGAATCTTTGAACGCACATTGCGCCCGCCAGTATTCTGGCGGGCATGC…	k__Fungi	p__Ascomycota	c__Sordariomycetes	o__Hypocreales	f__Hypocreaceae	g__
ASV476	AAGTCGTAACAAGGTCTCCGTTGGTGAACCAGCGGAGGGATCATTAGCGAGTTAATTACAAGCTCCAAACCCATGTGAACATACCTACTGTTGCCTCGGCAGGCCGTGGCGCGCGGAAGGACCGCTACCCCGCAAAGCAGGGCAGCTACCCTGTAGCGGGGGGGCGCCTGCCCCGCGCCGCGCTGAAAGGCCTGCCGGCGGACCACTAAATTCTGTTTCTACGTCTGTATCTCTGAGGGCTATTATACAAATAAGTTAAAACTTTCAACAACGGATCTCTTGGTTCTGGCATCGATGAAGAACGCAGCGAAATGCGATAAGTAATGTGAATTGCAGAATTCAGTGAATCATCGAATCTTTGAACGCACATTGCGCCTAATAGTATTCTGTTAGGCATGC…	k__Fungi	p__Ascomycota	c__Sordariomycetes	o__Xylariales	f__Xylariaceae	g__Biscogniauxia	Biscogniauxia	wood_saprotroph	foliar_endophyte		foliar_endophyte	wood_pathogen	wood,leaf/fruit/seed		non-aquatic		angiosperms	filamentous_mycelium	perithecium_(hymenium_hidden,_narrow_opening)	closed
ASV475	AAGTCGTAACAAGGTCTCCGTTGGTGAACCAGCGGAGGGATCATTAGCGAGTTAATTACAAGCTCCAAACCCATGTGAACATACCTACTGTTGCCTCGGCAGGCCGTGGCGCGCGGAAGGACCGCTACCCCGCAAAGCAGGGCAGCTACCCTGTAGCGGGGGGGCGCCTGCCCCGCGCCGCGCTGAAAGGCCTGCCGGCGGACCACTAAATTCTGTTTCTACGTCTGTATCTCTGAGGGCTATTATACAAATAAGTTAAAACTTTCAACAACGGATCTCTTGGTTCTGGCATCGATGAAGAACGCAGCGAAATGCGATAAGTAATGTGAATTGCAGAATTCAGTGAATCATCGAATCTTTGAACGCACATTGCGCCCTCTGGTATTCCAGAGGGCATGC…	k__Fungi	p__Ascomycota	c__Sordariomycetes	o__Diaporthales	f__Valsaceae	g__Cytospora	Cytospora brevispora	plant_pathogen	litter_saprotroph		foliar_endophyte	leaf/fruit/seed_pathogen	leaf/fruit/seed	soft_rot	partly_aquatic			filamentous_mycelium	perithecium_(hymenium_hidden,_narrow_opening)	closed
ASV477	AAGTCGTAACAAGGTCTCCGTTGGTGAACCAGCGGAGGGATCATTAGCGAGTTAATTATAAACTCCAAACCCATGTGAACTTACCTATTGTTGCCTCGGCAGGCTGTGCTATATGATATGGGAAGCTACCCTGCAGCTACCTACCCTAAATAGGAGTTACCCTAGAGTGGAGTCCGAGGACTTGCACGCTGGAGAGAAGCCACCTTAGGGCATGGAAAGCCGTTTACAGATGAGCACCGATCTAATAGTACGCTAAAAAGCCTGCCGAAGGACCACTAAACTCTGTTTTATACTATATCTCTGAGTAAATTATACAAATAAGTTAAAACTTTCAACAACGGATCTCTTGGTTCTGGCATCGATGAAGAACGCAGCGAAATGCGATAAGTAATGTGAATT…	k__Fungi	p__Ascomycota	c__Sordariomycetes	o__Xylariales	f__Xylariaceae	g__Biscogniauxia	Biscogniauxia	wood_saprotroph	foliar_endophyte		foliar_endophyte	wood_pathogen	wood,leaf/fruit/seed		non-aquatic		angiosperms	filamentous_mycelium	perithecium_(hymenium_hidden,_narrow_opening)	closed
ASV478	AAGTCGTAACAAGGTCTCCGTTGGTGAACCAGCGGAGGGATCATTAGCGAGTTAATTATAAACTCCAAACCCATGTGAACTTACCTATTGTTGCCTCGGCAGGCTGTGCTATATGATATGGGAAGCTACCCTGCAGCTACCTACCCTAAATAGGAGTTACCCTAGAGTGGAGTCCGAGGACTTGCACGCTGGAGAGAAGCCACCTTAGGGTATGGAAAGCCGTTTACAGATGAGCACCGATCTAATAGTACGCTAAAAGCCTGCCGAAGGACCACTAAACTCTGTTTTATACTGTATCTCTGAGTAAATTATACAAATAAGTTAAAACTTTCAACAACGGATCTCTTGGTTCTGGCATCGATGAAGAACGCAGCGAAATGCGATAAGTAATGTGAATTG…	k__Fungi	p__Ascomycota	c__Sordariomycetes	o__Xylariales	f__Xylariaceae	g__Biscogniauxia	Biscogniauxia	wood_saprotroph	foliar_endophyte		foliar_endophyte	wood_pathogen	wood,leaf/fruit/seed		non-aquatic		angiosperms	filamentous_mycelium	perithecium_(hymenium_hidden,_narrow_opening)	closed
ASV479	AAGTCGTAACAAGGTCTCCGTTGGTGAACCAGCGGAGGGATCATTAGCGAGTTACCAAAAACTCCAAAACCCTTTGTGAACCTTACCGCAGTTGCCTCGGCGTGCGCCGCGGCCGTTGGGCCTGCTGTAAGCCCACCGGCCCCCCGAAACGGGGGCGGGTGGGGTTACCGGCAGGCCCCCGGCCGGCAAAACGGCCCGCCAAAGGACCCGCAAACTAAACTCTAAATTAACAACGTACCTTCTGAAAACTTCAAACTTTTAATGAGTTAAAACTTTCAACAACGGATCTCTTGGTTCTGGCATCGATGAAGAACGCAGCGAAATGCGATAAGTAATGTGAATTGCAGAATTCAGTGAATCATCGAATCTTTGAACGCACATTGCGCCCACCAGTATTCT…	k__Fungi	p__Ascomycota	c__Sordariomycetes	o__Xylariales	f__Xylariaceae	g__Annulohypoxylon	Annulohypoxylon bovei	wood_saprotroph	foliar_endophyte		foliar_endophyte		wood,leaf/fruit/seed		partly_aquatic		angiosperms	filamentous_mycelium	perithecium_(hymenium_hidden,_narrow_opening)	closed
ASV480	AAGTCGTAACAAGGTCTCCGTTGGTGAACCAGCGGAGGGATCATTAGCGAGTTACCACAAAACTCCATAACCCTTTGTGAACCTACCTACTGTTGCCTCGGCGTTGCGCTGCGGCTGACGCCCGACCCCTACCCGCCCTACCCGGGAGAGGAGGGGGCGCGGGCCTCAGCCGGCTCAACCAGCCCGCCAAAGGACCCACAAACCAAACTCTTAAATCAACGACGTACCTTCTGAAAAACAACTTTTGAAACTTAATAAGTCAAAACTTTCAACAACGGATCTCTTGGTTCTGGCATCGATGAAGAACGCAGCGAAATGCGATAAGTAATGTGAATTGCAGAATTCAGTGAATCATCGAATCTTTGAACGCACATTGCGCCCGCCAGCATTCTGGCGGGC…	k__Fungi	p__Ascomycota	c__Sordariomycetes	o__Xylariales	f__Xylariaceae	g__Annulohypoxylon	Annulohypoxylon annulatum	wood_saprotroph	foliar_endophyte		foliar_endophyte		wood,leaf/fruit/seed		partly_aquatic		angiosperms	filamentous_mycelium	perithecium_(hymenium_hidden,_narrow_opening)	closed
ASV481	AAGTCGTAACAAGGTCTCCGTTGGTGAACCAGCGGAGGGATCATTAGCGAGTTACCACAAAACTCCATAACCCTTTGTGAACCTACCTATCGTTGCCTCGGCGTTGCGCTGCGGCTGACGCCCGCCCTACCCCTCCCTACCCGGGAGAGGCGGGGGCGGGCCTCAGCCGGCTCAACCAGCCCGCCAAAGGACCCACAAACCAAACTCTAAATCAACGACGTACCTTCTGAAAAAAATCAAAACTTAATAAGTTAAAACTTTCAACAACGGATCTCTTGGTTCTGGCATCGATGAAGAACGCAGCGAAATGCGATAAGTAATGTGAATTGCAGAATTCAGTGAATCATCGAATCTTTGAACGCACATTGCGCCCGCCAGCATTCTGGCGGGCATGCCTAT…	k__Fungi	p__Ascomycota	c__Sordariomycetes	o__Xylariales	f__Xylariaceae	g__Annulohypoxylon	Annulohypoxylon annulatum	wood_saprotroph	foliar_endophyte		foliar_endophyte		wood,leaf/fruit/seed		partly_aquatic		angiosperms	filamentous_mycelium	perithecium_(hymenium_hidden,_narrow_opening)	closed
ASV482	AAGTCGTAACAAGGTCTCCGTTGGTGAACCAGCGGAGGGATCATTAGCGAGTTACCACAAAACTCCATAACCCTTTGTGAACCTACCTATCGTTGCCTCGGCGTTGCGCTGCGGCTGACGCCCGCCCTACCCCTCCCTACCCGGGAGAGGCGGGGGCGGGCCTCAGCCGGCTCAACCAGCCCGCCAAAGGACCCACAAACCAAACTCTAAATCAACGACGTACCTTCTGAAAAAAATCAAAACTTAATAAGTTAAAACTTTCAACAACGGATCTCTTGGTTCTGGCATCGATGAAGAACGCAGCGAAATGCGATAAGTAATGTGAATTGCAGAATTCAGTGAATCATCGAATCTTTGAACGCACATTGCGCCCGCCAGCATTCTGGCGGGCATGCCTAT…	k__Fungi	p__Ascomycota	c__Sordariomycetes	o__Xylariales	f__Xylariaceae	g__Annulohypoxylon	Annulohypoxylon annulatum	wood_saprotroph	foliar_endophyte		foliar_endophyte		wood,leaf/fruit/seed		partly_aquatic		angiosperms	filamentous_mycelium	perithecium_(hymenium_hidden,_narrow_opening)	closed
ASV483	AAGTCGTAACAAGGTCTCCGTTGGTGAACCAGCGGAGGGATCATTAGCGAGTTACCACAAAACTCCATAACCCTTTGTGAACCTACCTATCGTTGCCTCGGCGTTGCGCTGCGGCTGACGCCCGCCCTACCCCTCCCTACCCGGGAGAGGCGGGGGCGGGCCTCAGCCGGCTCAACCAGCCCGCCAAAGGACCCACAAACCAAACTCTAAATCAACGACGTACCTTCTGAAAAAAATCAAAACTTAATAAGTTAAAACTTTCAACAACGGATCTCTTGGTTCTGGCATCGATGAAGAACGCAGCGAAATGCGATAAGTAATGTGAATTGCAGAATTCAGTGAATCATCGAATCTTTGAACGCACATTGCGCCTACTAGTATTCTAGTGGGCATGCCTGT…	k__Fungi	p__Ascomycota	c__Sordariomycetes	o__Xylariales	f__Xylariaceae	g__Annulohypoxylon	Annulohypoxylon annulatum	wood_saprotroph	foliar_endophyte		foliar_endophyte		wood,leaf/fruit/seed		partly_aquatic		angiosperms	filamentous_mycelium	perithecium_(hymenium_hidden,_narrow_opening)	closed
ASV484	AAGTCGTAACAAGGTCTCCGTTGGTGAACCAGCGGAGGGATCATTAGCGAGTTACCACAAAACTCCATAACCCTTTGTGAACCTACCTATCGTTGCCTCGGCGTTGCGCTGCGGCTGACGCCCGCCCTACCCCTCCCTACCCGGGAGAGGCGGGGGCGGGCCTCAGCCGGCTCAACCAGCCCGCCAAAGGACCCACAAACCAGACTCTAAATCAACGACGTACCTTCTGAAAAAAATCAAAACTTAATAAGTTAAAACTTTCAACAACGGATCTCTTGGTTCTGGCATCGATGAAGAACGCAGCGAAATGCGATAAGTAATGTGAATTGCAGAATTCAGTGAATCATCGAATCTTTGAACGCACATTGCGCCCGCCAGCATTCTGGCGGGCATGCCTAT…	k__Fungi	p__Ascomycota	c__Sordariomycetes	o__Xylariales	f__Xylariaceae	g__Annulohypoxylon	Annulohypoxylon annulatum	wood_saprotroph	foliar_endophyte		foliar_endophyte		wood,leaf/fruit/seed		partly_aquatic		angiosperms	filamentous_mycelium	perithecium_(hymenium_hidden,_narrow_opening)	closed
ASV485	AAGTCGTAACAAGGTCTCCGTTGGTGAACCAGCGGAGGGATCATTAGCGAGTTACCACAAAACTCCATAACCCTTTGTGAACCTACCTATCGTTGCCTCGGCGTTGCGCTGCGGCTGACGCCCGCCCTACCCCTCCCTACCCGGGAGAGGCGGGGGCGGGCCTCAGCCGGCTCAACCAGCCCGCCAAAGGACCCACAAACCAGACTCTAAATCAACGACGTACCTTCTGAAAAAAATCAAAACTTAATAAGTTAAAACTTTCAACAACGGATCTCTTGGTTCTGGCATCGATGAAGAACGCAGCGAAATGCGATAAGTAATGTGAATTGCAGAATTCAGTGAATCATCGAATCTTTGAACGCACATTGCGCCCGCCAGCATTCTGGCGGGCATGCCTAT…	k__Fungi	p__Ascomycota	c__Sordariomycetes	o__Xylariales	f__Xylariaceae	g__Annulohypoxylon	Annulohypoxylon annulatum	wood_saprotroph	foliar_endophyte		foliar_endophyte		wood,leaf/fruit/seed		partly_aquatic		angiosperms	filamentous_mycelium	perithecium_(hymenium_hidden,_narrow_opening)	closed
ASV486	AAGTCGTAACAAGGTCTCCGTTGGTGAACCAGCGGAGGGATCATTAGCGAGTTACCACAAAACTCCATAACCCTTTGTGAACCTACCTATCGTTGCCTCGGCGTTGCGCTGCGGCTGACGCCCGCCCTACCCCTCCCTACCCGGGAGAGGCGGGGGCGGGCCTCAGCCGGCTCAACCAGCCCGCCAAAGGACCCACAAACCGAACTCTAAATCAACGACGTACCTTCTGAAAAAAATCAAAACTTAATAAGTTAAAACTTTCAACAACGGATCTCTTGGTTCTGGCATCGATGAAGAACGCAGCGAAATGCGATAAGTAATGTGAATTGCAGAATTCAGTGAATCATCGAATCTTTGAACGCACATTGCGCCCGCCAGCATTCTGGCGGGCATGCCTAT…	k__Fungi	p__Ascomycota	c__Sordariomycetes	o__Xylariales	f__Xylariaceae	g__Annulohypoxylon	Annulohypoxylon annulatum	wood_saprotroph	foliar_endophyte		foliar_endophyte		wood,leaf/fruit/seed		partly_aquatic		angiosperms	filamentous_mycelium	perithecium_(hymenium_hidden,_narrow_opening)	closed
ASV487	AAGTCGTAACAAGGTCTCCGTTGGTGAACCAGCGGAGGGATCATTAGCGAGTTACCACAAAACTCCATAACCCTTTGTGAACCTACCTATCGTTGCCTCGGCGTTGCGCTGCGGCTGACGCCCGCCCTACTACCCCGCCCTACCCGGGAGAGGTGGGGGCGGGCCTCAGCCGGCTCAACCAGCCCGCCAAAGGACCCACAAACCAAACTCTAAATCAACGACGTACCTTCTGAAAAAAATCAAAACTTAATAAGTTAAAACTTTCAACAACGGATCTCTTGGTTCTGGCATCGATGAAGAACGCAGCGAAATGCGATAAGTAATGTGAATTGCAGAATTCAGTGAATCATCGAATCTTTGAACGCACATTGCGCCCGCCAGCATTCTGGCGGGCATGCC…	k__Fungi	p__Ascomycota	c__Sordariomycetes	o__Xylariales	f__Xylariaceae	g__Annulohypoxylon	Annulohypoxylon annulatum	wood_saprotroph	foliar_endophyte		foliar_endophyte		wood,leaf/fruit/seed		partly_aquatic		angiosperms	filamentous_mycelium	perithecium_(hymenium_hidden,_narrow_opening)	closed
ASV488	AAGTCGTAACAAGGTCTCCGTTGGTGAACCAGCGGAGGGATCATTAGCGAGTTACCACAAAACTCCATAACCCTTTGTGAACCTACCTATCGTTGCCTCGGCGTTGCGCTGCGGCTGACGCCCTCCCTACCCCTCCCTACCCGGGAGAGGTGGGGGCGGGCCTCAGCCGGCTCGACCAGCCCGCCAAAGGACCCACAAACCAAACTCTAAATCAACGACGTACCTTCTGAAAAAAATCAAAACTTAATAAGTTAAAACTTTCAACAACGGATCTCTTGGTTCTGGCATCGATGAAGAACGCAGCGAAATGCGATAAGTAATGTGAATTGCAGAATTCAGTGAATCATCGAATCTTTGAACGCACATTGCGCCCGCCAGCATTCTGGCGGGCATGCCTAT…	k__Fungi	p__Ascomycota	c__Sordariomycetes	o__Xylariales	f__Xylariaceae	g__Annulohypoxylon	Annulohypoxylon annulatum	wood_saprotroph	foliar_endophyte		foliar_endophyte		wood,leaf/fruit/seed		partly_aquatic		angiosperms	filamentous_mycelium	perithecium_(hymenium_hidden,_narrow_opening)	closed
ASV489	AAGTCGTAACAAGGTCTCCGTTGGTGAACCAGCGGAGGGATCATTAGCGAGTTACCACAAAACTCCATAACCCTTTGTGAACCTACCTTTCGTTGCCTCGGCGTTGCGCTGCGGCTGACGCCCGCCCTACCCCTCCCTACCCGGGAGAGGCGGGGGCGGGCCTCAGCCGGCTCAACCAGCCCGCCAAAGGACCCACAAACCGAACTCTAAATCAACGACGTACCTTCTGAAAAAAATCAAAACTTAATAAGTTAAAACTTTCAACAACGGATCTCTTGGTTCTGGCATCGATGAAGAACGCAGCGAAATGCGATAAGTAATGTGAATTGCAGAATTCAGTGAATCATCGAATCTTTGAACGCACATTGCGCCCGCCAGCATTCTGGCGGGCATGCCTAT…	k__Fungi	p__Ascomycota	c__Sordariomycetes	o__Xylariales	f__Xylariaceae	g__Annulohypoxylon	Annulohypoxylon annulatum	wood_saprotroph	foliar_endophyte		foliar_endophyte		wood,leaf/fruit/seed		partly_aquatic		angiosperms	filamentous_mycelium	perithecium_(hymenium_hidden,_narrow_opening)	closed
ASV490	AAGTCGTAACAAGGTCTCCGTTGGTGAACCAGCGGAGGGATCATTAGCGAGTTAGCAATAAACTCCAAACCCCTGTGAACATACCTATTGTTGCCTCGGCAGGTCGTGCTGCGCGGGAGGACCGCCACCCGGCGGGGTGACCTACCCTACGGTAGTTGCCCCGCAGCGGGGGATCTACCCTACGGTAGTTACCCCGCGGTGGGGGATCTACCATACGGTAGTTACCCCGCGGTGGGGGATCTACCATACGGTAGTTACCCCGCGGTGGGGCGGCGCCTACCCCGCGGCACGCTACATGGCCTGCCAGAGGACCCCTAAACTCTGTCTTATACTGTATCTCTGAGTCTAAAACAAACTATTAAAACTTTCAACAACGGATCTCTTGGTTCTGGCATCGAT…	k__Fungi	p__Ascomycota	c__Sordariomycetes	o__Xylariales	f__Xylariaceae	g__Biscogniauxia	Biscogniauxia latirima	wood_saprotroph	foliar_endophyte		foliar_endophyte	wood_pathogen	wood,leaf/fruit/seed		non-aquatic		angiosperms	filamentous_mycelium	perithecium_(hymenium_hidden,_narrow_opening)	closed
ASV491	AAGTCGTAACAAGGTCTCCGTTGGTGAACCAGCGGAGGGATCATTAGCGAGTTATCTAACTCCCAACCCTTTGTGAACTTACTATTGTTGCCTCGGCGGGACCTACCCGGTACCGCCGATGGACTATAAATTCTTATTTAATGGAAATCTGAATTCTTATTTTTAATAAGTAAAAACTTTCAACAACGGATCTCTTGGTTCTGGCATCGATGAAGAACGCAGCGAAATGCGATAAGTAATGTGAATTGCAGAATTCAGTGAATCATCGAATCTTTGAACGCACATTGCGCCCATTAGTATTCTAGTGGGCATGCCTGTTCGAGCGTCATTTCAACCCTTAAGCCTAGCTTAGTGTTGGGAATCTACTGAGCGGTGCTACCCTGTAGCTACCCTGTAGTT…	k__Fungi	p__Ascomycota	c__Sordariomycetes	o__Xylariales	f__	g__
ASV492	AAGTCGTAACAAGGTCTCCGTTGGTGAACCAGCGGAGGGATCATTAGCGAGTTCTCGATAAAACTCCGTAACCCTGCGCGAACCCTACTACTGTTGCCTCGGCGTCGTCCGCCCCTGCGAGACGCCAGTAGGCCCGTAAACTAAACTCTGCTATGGCTGCTCACCGCGGCCACTGTGAATATCTGAACCGCCTTAACTGAAATACGTTAAAAACTTTCAACAACGGATCTCTTGGTTCTGGCATCGATGAAGAACGCAGCGAAATGCGATAAGTAATGTGAATTGCAGAATTCAGTGAATCATCGAATCTTTGAACGCACATTGCGCCCACTAGCATTCTAGTAGGCATGCCTATTCGAGCGTCATTTCGACCACTAAAGCCCCTGCGGCTTAGCGTTG…	k__	p__	c__	o__	f__	g__
ASV493	AAGTCGTAACAAGGTCTCCGTTGGTGAACCAGCGGAGGGATCATTAGCGAGTTCTCGATAAAACTCCGTAACCCTGCGCGAACCCTACTACTGTTGCCTCGGCGTCGTCCGCCCCTGCGAGACGCCAGTGGGCCCATAAACTAAACTCTGCTATGGCTGCTCACCGCGGCCACTGTGAATATCTGAACCGCCTTAACTGAAATACGTTAAAAACTTTCAACAACGGATCTCTTGGTTCTGGCATCGATGAAGAACGCAGCGAAATGCGATAAGTAATGTGAATTGCAGAATTCAGTGAATCATCGAATCTTTGAACGCACATTGCGCCCACTAGCATTCTAGTAGGCATGCCTATTCGAGCGTCATTTCGACCACTAAAGCCCCTGCGGCTTAGCGTTG…	k__	p__	c__	o__	f__	g__
ASV494	AAGTCGTAACAAGGTCTCCGTTGGTGAACCAGCGGAGGGATCATTAGCGAGTTGTCGGAAAAACTCCATTATAACCCTTTGTGAACCTACCTATCGTTGCCTCGGCGCCCGCTGCGGCTGACGTCTGGGAATGCCCCCCTCCTAAGGCCCTGGAATTCCGGGGGGGTTTTTCCGGGCTTCAGCCGGCTAAACAGCACGCCAGAGGACCCACAAACAAACTCTAATTTAACGTCGTACCTTCTGAAAAATATCAACTTTAAATTATCAAAACTTTCAACAACGGATCTCTTGGCTCTGGCATCGATGAAGAACGCAGCGAAATGCGATAAGTAATGCGAATTGCAGAATTCAGTGAATCATCGAATCTTTGAACGCACATTGCGCCCGCCAGCATTCTGG…	k__Fungi	p__Ascomycota	c__Sordariomycetes	o__Xylariales	f__Xylariaceae	g__Annulohypoxylon	Annulohypoxylon moriforme	wood_saprotroph	foliar_endophyte		foliar_endophyte		wood,leaf/fruit/seed		partly_aquatic		angiosperms	filamentous_mycelium	perithecium_(hymenium_hidden,_narrow_opening)	closed
ASV495	AAGTCGTAACAAGGTCTCCGTTGGTGAACCAGCGGAGGGATCATTAGCGAGTTTACGCTCCAACCCTGAACCTACCACTGTTGCTTCGGCGGGCGCGCCTGGGAGGCGCTTCAGCTTCGGTGCCCGCCGGAAGCCTACAACTCTGATATTTTTGTTCTCTGAGTAGCTTCTAATATCAAAACTTTCAACAACGGATCTCTTGGTTCTGGCATCGATGAAGAACGCAGCGAAATGCGATACGTAATGCGAATTGCAGAATTCAGTGAGTCATCGAATCTTTGAACGCACATTGCGCCCGCCAGTATTCTGGCGGGCACGCCTGTTCGAGCGTCATTTCACCCCTCCAGCTCCGCTGGGTGTTGGGCCACAGGACAACCTGGGCCTGAAAAGCAGCGGCGG…	k__Fungi	p__	c__	o__	f__	g__
ASV496	AAGTCGTAACAAGGTCTCCGTTGGTGAACCAGCGGAGGGATCATTAGCGAGTTTAGCGACTCCAACCCCTGTGAACCTTACCTATATCATCGCTTCGGCAGGCGGCCCCAGGGGGGGCCATGGCCTCTTAGGCGCCTGCCGATGGCGGAAAATCAAACTCTTGTTTCTTGGGAACTTCTGAGTCAAAACAAAAATGTCAAAACTTTCAGCAACGGATCTCTTGGTTCTGGCATCGATGAAGAACGCAGCGAAATGCGATAAGTAATGTGAATTGCAGAATTCAGTGAATCATCGAATCTTTGAACGCACATTGCGCCCGCTAGTATTCTAGCCGGCATGCCTGTTCGAGCGTCATTACACCCCTCAAGCTTCAGTGCTTGGTGTTGGGGCACCTGTAGG…	k__Fungi	p__Ascomycota	c__Sordariomycetes	o__	f__	g__
ASV497	AAGTCGTAACAAGGTCTCCGTTGGTGAACCAGCGGAGGGATCATTATAGAGTCCAAAACTCTCAAACCCGTGTTAATTCTACCTTTTTGTTGCTTCGGCGGGCAGTCCCAGGGCGGGGCCTTGCCTGTATTTCGCAGGTGTCCGCCGAAAGCACCCCAAAATTCTTTTTTACGGCTGTCTGAGTACAAAAAAAAAAAGTCAAAACTTTCAACAATGGATCTCTTGGTTCTGGCATCGATGAAGAACGCAGCGAAATGCGATAAGTAATGTGAATTGCAGAATTCCAGTGAATCATCGAATCTTTGAACGCACATTGCGCCCATTAGTATTCTAGTGGGCATGCCTGTTCGAGCGTCATTTCAACCCTCAAGCCTAGCTTGGTGTTGGGGATGTTTTACC…	k__Fungi	p__Ascomycota	c__Sordariomycetes	o__Xylariales	f__Sporocadaceae	g__
ASV498	AAGTCGTAACAAGGTCTCCGTTGGTGAACCAGCGGAGGGATCATTATAGAGTCTAAAACTCTCAAACCCGTGTTAATTCTACCTTTTTGTTGCTTCGGCGGGCAGTCCCAGGGCGGGGCCTTGCCTGTATTTCGCAGGTGTCCGCCGAAAGCACCCCAAAATTCTTTTCTACGGCTGTCTGAGTACAAAAAAAAATAAGTCAAAACTTTCAACAATGGATCTCTTGGTTCTGGCATCGATGAAGAACGCAGCGAAATGCGATAAGTAATGTGAATTGCAGAATTCCAGTGAATCATCGAATCTTTGAACGCACATTGCGCCCATTAGTATTCTAGTGGGCATGCCTGTTCGAGCGTCATTTCAACCCTCAAGCCTAGCTTGGTGTTGGGGATGTTTTAC…	k__Fungi	p__Ascomycota	c__Sordariomycetes	o__Xylariales	f__Sporocadaceae	g__Discosia	Discosia	plant_pathogen				leaf/fruit/seed_pathogen			non-aquatic			filamentous_mycelium	perithecium_(hymenium_hidden,_narrow_opening)	closed
ASV499	AAGTCGTAACAAGGTCTCCGTTGGTGAACCAGCGGAGGGATCATTATAGAGTGCTAAAAACACCCTTAAACCCACTGTAAATCTACCTAGACAGTTGCTTTGGCAGGCGGCCCCAGGGCGGGGCTGTAGCCGCGAGGTGCCTGCCAAAGGCTAAAAACTCTTTGTTTTAGTTTGTCTTCAGAGTAACAGACAAAATTAGTCAAAACTTTCAACAACGGATCTCTTGGCTCTAGCATCGATGAAGAACGCAGCGAAATGCGATAAGTAATGCGAATTGCAGAATTCCGCGAGTCATCGAATCTTTGAACGCACATTGCGCCTGCCGGCACTCCGGCAGGCATGCCTGTTCGAGCGTCATTTCGACCCTCAGGCCTTAAGCTGCCTGGTGTTGGGGCCCCC…	k__Fungi	p__Ascomycota	c__Sordariomycetes	o__	f__	g__
ASV500	AAGTCGTAACAAGGTCTCCGTTGGTGAACCAGCGGAGGGATCATTATAGAGTTACAAAACTCCCAAACCCATGTGAACTTACCATTGTTGCCTCGGCGGAGCCTACCCTGTAGCTACCCTGCAGCGTGCCTACCCTGTAGCGTACCTACCCTGTAGGGTGCCTACCCTGTAGCTTCCGCCGGTGGACTTCTAAACTCTTGTTATTTTATGTAATCTGAGCGTCTTATTTTAAATAAGTAAAAACTTTTAACAACGGATCTCTTGGTTCTGGCATCGATGAAGAACGCAGCGAAATGCGATAAGTAATGTGAATTGCAGAATTCAGTGAATCATCGAATCTTTGAACGCACATTGCGCCCATTAGTATTCTAGTGGGCATGCCTGTTCGAGCGTCATTTC…	k__Fungi	p__Ascomycota	c__Sordariomycetes	o__Xylariales	f__	g__
ASV501	AAGTCGTAACAAGGTCTCCGTTGGTGAACCAGCGGAGGGATCATTATAGAGTTACAAAACTCCCAAACCCATGTGAACTTACCATTGTTGCCTCGGCGGAGCCTACCCTGTAGCTACCCTGTAGGGTGCCTACCCTGTAGCTTCCGCCGGTGGACTTCTAAACTCTTGTTATTTTATGTAATCTGAGCGTCTTATTTTAAATAAGTAAAAACTTTTAACAACGGATCTCTTGGTTCTGGCATCGATGAAGAACGCAGCGAAATGCGATAAGTAATGTGAATTGCAGAATTCAGTGAATCATCGAATCTTTGAACGCACATTGCGCCCATTAGTATTCTAGTGGGCATGCCTGTTCGAGCGTCATTTCAACCCTTAAGCCTAGCTTAGTGTTGGGAGTCT…	k__Fungi	p__Ascomycota	c__Sordariomycetes	o__Xylariales	f__	g__
ASV504	AAGTCGTAACAAGGTCTCCGTTGGTGAACCAGCGGAGGGATCATTATAGAGTTATAAAAACTCCCAAACCCATGTGAACTTACCATTGTTGCCTCGGCGGAGCCTACCCTGTAGTTACCCTGTAAGGGCCTACCCTGTAGCGCACCCCGCCGGTGGACTTTTAAACTCTTGTTATTTACAATGAATCTGAGCGTCTTATTTTAATAAGTCAAAACTTTCAACAACGGATCTCTTGGTTCTGGCATCGATGAAGAACGCAGCGAAATGCGATAAGTAATGTGAATTGCAGAATTCAGTGAATCATCGAATCTTTGAACGCACATTGCGCCCATTAGTATTCTAGTGGGCATGCCTGTTCGAGCGTCATTTCAACCCTTAAGCCTAGCTTAGTGTTGGGAG…	k__Fungi	p__Ascomycota	c__Sordariomycetes	o__Xylariales	f__Sporocadaceae	g__Pestalotiopsis	Pestalotiopsis	plant_pathogen				leaf/fruit/seed_pathogen			partly_aquatic			filamentous_mycelium	perithecium_(hymenium_hidden,_narrow_opening)	closed
ASV502	AAGTCGTAACAAGGTCTCCGTTGGTGAACCAGCGGAGGGATCATTATAGAGTTATAAAAACTCCCAAACCCATGTGAACTTACCATTGTTGCCTCGGCGGAGCCTACCCTGTAGTTACCCTGTAAGGGCCTACCCTGTAGCGCACCCCGCCGGTGGACTTTTAAACTCTTGTTATTTACAATGAATCTGAGCGTCTTATTTTAATAAGTCAAAACTTTCAACAACGGATCTCTTGGTTCTGGCATCGATGAAGAACGCAGCGAAATGCGATAAGTAATGTGAATTGCAGAATTCAGTGAATCATCGAATCTTTGAACGCACATTGCGCCCATTAGTATTCTAGTGGGCATGCCTGTTCGAGCGTCATTTCAACCCTTAAGCCTAGCTTAGTGTTGGGAA…	k__Fungi	p__Ascomycota	c__Sordariomycetes	o__Xylariales	f__Amphisphaeriaceae	g__Seimatosporium	Seimatosporium lichenicola	plant_pathogen				leaf/fruit/seed_pathogen			non-aquatic			filamentous_mycelium	perithecium_(hymenium_hidden,_narrow_opening)	closed
ASV503	AAGTCGTAACAAGGTCTCCGTTGGTGAACCAGCGGAGGGATCATTATAGAGTTATAAAAACTCCCAAACCCATGTGAACTTACCATTGTTGCCTCGGCGGAGCCTACCCTGTAGTTACCCTGTAAGGGCCTACCCTGTAGCGCACCCCGCCGGTGGACTTTTAAACTCTTGTTATTTACAATGAATCTGAGCGTCTTATTTTAATAAGTCAAAACTTTCAACAACGGATCTCTTGGTTCTGGCATCGATGAAGAACGCAGCGAAATGCGATAAGTAATGTGAATTGCAGAATTCAGTGAATCATCGAATCTTTGAACGCACATTGCGCCCATTAGTATTCTAGTGGGCATGCCTGTTCGAGCGTCATTTCAACCCTTAAGCCTAGCTTAGTGTTGGGAA…	k__Fungi	p__Ascomycota	c__Sordariomycetes	o__Xylariales	f__Amphisphaeriaceae	g__Seimatosporium	Seimatosporium lichenicola	plant_pathogen				leaf/fruit/seed_pathogen			non-aquatic			filamentous_mycelium	perithecium_(hymenium_hidden,_narrow_opening)	closed
ASV505	AAGTCGTAACAAGGTCTCCGTTGGTGAACCAGCGGAGGGATCATTATAGAGTTATAAAAACTCCCAAACCCATGTGAACTTACCATTGTTGCCTCGGCGGGACCTACCCTGTACCTACCCTGGAGCTACCCTGTAGCGCCGGGAGAGGCTACCCTGTAGCGGACCGCCGGTGGATTTCCAAACTCTTGTTATATTAGTGTTATCTGAGCGTCTTATTTTAATAAGTCAAAACTTTCAACAACGGATCTCTTGGTTCTGGCATCGATGAAGAACGCAGCGAAATGCGATAAGTAATGTGAATTGCAGAATTCAGTGAATCATCGAATCTTTGAACGCACATTGCGCCCATTAGTATTCTATTGGGCATGCCTGTTCGAGCGTCATTTCAACCCTTAAGCC…	k__Fungi	p__Ascomycota	c__Sordariomycetes	o__Xylariales	f__	g__
ASV506	AAGTCGTAACAAGGTCTCCGTTGGTGAACCAGCGGAGGGATCATTATAGAGTTATAAAAACTCTCAAACCCATGTGAACTTACCATTGTTGCCTCGGCGGAGCCTACCCTGTAGTTACCCTGTAAGGGCCTACCCTGTAGCGCACCCCGCCGGTGGACTTTCAAACTCTTGTTATTTACAATGAATCTGAGCGTCTTATTTTAATAAGTCAAAACTTTCAACAACGGATCTCTTGGTTCTGGCATCGATGAAGAACGCAGCGAAATGCGATAAGTAATGTGAATTGCAGAATTCAGTGAATCATCGAATCTTTGAACGCACATTGCGCCCATTAGTATTCTAGTGGGCATGCCTGTTCGAGCGTCATTTCAACCCTTAAGCCTAGCTTAGTGTTGGGAA…	k__Fungi	p__Ascomycota	c__Sordariomycetes	o__Xylariales	f__Amphisphaeriaceae	g__Seimatosporium	Seimatosporium lichenicola	plant_pathogen				leaf/fruit/seed_pathogen			non-aquatic			filamentous_mycelium	perithecium_(hymenium_hidden,_narrow_opening)	closed
ASV507	AAGTCGTAACAAGGTCTCCGTTGGTGAACCAGCGGAGGGATCATTATAGAGTTATTACAACTCCCAACCCTATGTGAACATACCTATCGTTGCCTCGGCGGCGCGGTCCGGCCCTGCTACCCCGAAGTGCTTACCCTGTAGGCGCTACCCGGTGGTCAGGGTAGGCCCGCCCGCCGGCGGCCCACGAAACTCTGTTTTAGCAGTTCTTCTGAATCAAAAACTTAATAAGTTAAAACTTTCAACAACGGATCTCTTGGTTCTGGCATCGATGAAGAACGCAGCGAAATGCGATAAGTAATGTGAATTGCAGAATTCAGTGAATCATCGAATCTTTGAACGCACATTGCGCCCATTAGTATTCTAGTGGGCATGCCTGTTCGAGCGTCATTTCAACCCCTC…	k__Fungi	p__Ascomycota	c__Sordariomycetes	o__Xylariales	f__Xylariaceae	g__Emarcea	Emarcea eucalyptigena	litter_saprotroph	wood_saprotroph				wood,leaf/fruit/seed		non-aquatic		angiosperms	filamentous_mycelium	perithecium_(hymenium_hidden,_narrow_opening)	closed
ASV508	AAGTCGTAACAAGGTCTCCGTTGGTGAACCAGCGGAGGGATCATTATAGAGTTTACAAAACTCCCAAACCCATGTGAACATACCATTGTTGCCTCGGCGGAGCCTACCCTGTAGCGAGTTACCCTGTAACGACCTACCCTGTAGTGTCCCCGCCGGTGGACTTTCAAACTCTTGTTATTTTTAAATGAATCTGAGCGTCTTATTTTAATAAGTCAAAACTTTCAACAACGGATCTCTTGGTTCTGGCATCGATGAAGAACGCAGCGAAATGCGATAAGTAATGTGAATTGCAGAATTCAGTGAATCATCGAATCTTTGAACGCACATTGCGCCCATTAGTATTCTAGTGGGCATGCCTGTTCGAGCGTCATTTCAACCCTTAAGCCTAGCTTAGTGTTG…	k__Fungi	p__Ascomycota	c__Sordariomycetes	o__Xylariales	f__Amphisphaeriaceae	g__Seimatosporium	Seimatosporium lichenicola	plant_pathogen				leaf/fruit/seed_pathogen			non-aquatic			filamentous_mycelium	perithecium_(hymenium_hidden,_narrow_opening)	closed
ASV509	AAGTCGTAACAAGGTCTCCGTTGGTGAACCAGCGGAGGGATCATTATAGAGTTTATAAAACTCCCAAACCCATGTGAACTTACCATTGTTGCCTCGGCGGAGCCTACCCTGTAGCTACCCTGTAAGGGCCTACCCTGTAGCGCACCCCGCCGGTGGAATTTCAAACTCTTGTTATTTTTAAATGAATCTGAGCGTCTTATTTTAATAAGTCAAAACTTTCAACAACGGATCTCTTGGTTCTGGCATCGATGAAGAACGCAGCGAAATGCGATAAGTAATGTGAATTGCAGAATTCAGTGAATCATCGAATCTTTGAACGCACATTGCGCCCATTAGTATTCTAGTGGGCATGCCTGTTCGAGCGTCATTTCAACCCTTAAGCCTAGCTTAGTGTTGGGA…	k__Fungi	p__Ascomycota	c__Sordariomycetes	o__Xylariales	f__Amphisphaeriaceae	g__Seimatosporium	Seimatosporium lichenicola	plant_pathogen				leaf/fruit/seed_pathogen			non-aquatic			filamentous_mycelium	perithecium_(hymenium_hidden,_narrow_opening)	closed
ASV510	AAGTCGTAACAAGGTCTCCGTTGGTGAACCAGCGGAGGGATCATTATAGAGTTTATAAAACTCCCAAACCCATGTGAACTTACCATTGTTGCCTCGGCGGAGCCTACCCTGTAGCTACCCTGTAAGGGCCTACCCTGTAGCGCACCCCGCCGGTGGAATTTCAAACTCTTGTTATTTTTAAATGAATCTGAGCGTCTTATTTTAATAAGTCAAAACTTTCAACAACGGATCTCTTGGTTCTGGCATCGATGAAGAACGCAGCGAAATGCGATAAGTAATGTGAATTGCAGAATTCAGTGAATCATCGAATCTTTGAACGCACATTGCGCCCATTAGTATTCTAGTGGGCATGCCTGTTCGAGCGTCATTTCAACCCTTAAGCCTAGCTTAGTGTTGGGA…	k__Fungi	p__Ascomycota	c__Sordariomycetes	o__Xylariales	f__Amphisphaeriaceae	g__Seimatosporium	Seimatosporium lichenicola	plant_pathogen				leaf/fruit/seed_pathogen			non-aquatic			filamentous_mycelium	perithecium_(hymenium_hidden,_narrow_opening)	closed
ASV511	AAGTCGTAACAAGGTCTCCGTTGGTGAACCAGCGGAGGGATCATTATAGAGTTTATCAAACTCCCAAACCCATGTGAACTTACCTTTGTTGCCTCGGCGGAGCCTACCCTGTAGCTACCCTGTAACAGCTTACCCTGTAACAGACCTACCCTGTAGCGCGCCGCCGGTGGAATTTCAAACTCTTGTTATTTTAAATGAATCTGAGCGTCTTATTTTAATAAGTCAAAACTTTCAACAACGGATCTCTTGGTTCTGGCATCGATGAAGAACGCAGCGAAATGCGATAAGTAATGTGAATTGCAGAATTCAGTGAATCATCGAATCTTTGAACGCACATTGCGCCCATTAGTATTCTAGTGGGCATGCCTGTTCGAGCGTCATTTCAACCCTTAAGCCTAG…	k__Fungi	p__Ascomycota	c__Sordariomycetes	o__Xylariales	f__Amphisphaeriaceae	g__Seimatosporium	Seimatosporium lichenicola	plant_pathogen				leaf/fruit/seed_pathogen			non-aquatic			filamentous_mycelium	perithecium_(hymenium_hidden,_narrow_opening)	closed
ASV512	AAGTCGTAACAAGGTCTCCGTTGGTGAACCAGCGGAGGGATCATTATAGAGTTTTATAACTCCCAAACCCATGTGAACTTACCATTGTTGCCTCGGCGGAAGCTACCCTGTAGTTACCCTGTAGCGAGTTACCCTGTAGCGGGGTTACCCTGTAGCGTGCCTACCCTGTAGCGGATTTCCGCCGGTGGAATTTCAAACTCTTGTTATTTTAAATGAATCTGAGCGTCTTATTTTAATAAGTCAAAACTTTCAACAACGGATCTCTTGGTTCTGGCATCGATGAAGAACGCAGCGAAATGCGATAAGTAATGTGAATTGCAGAATTCAGTGAATCATCGAATCTTTGAACGCACATTGCGCCCATTAGTATTCTAGTGGGCATGCCTGTTCGAGCGTCAT…	k__Fungi	p__Ascomycota	c__Sordariomycetes	o__Xylariales	f__Amphisphaeriaceae	g__Seimatosporium	Seimatosporium lichenicola	plant_pathogen				leaf/fruit/seed_pathogen			non-aquatic			filamentous_mycelium	perithecium_(hymenium_hidden,_narrow_opening)	closed
ASV513	AAGTCGTAACAAGGTCTCCGTTGGTGAACCAGCGGAGGGATCATTATAGAGTTTTCAAAACTCCCAAACCCATGTGAACTTACCTATGTTGCCTCGGCGGAGCCTACCCTGTAGCTACCCTGTAGCGGCTTACCCTGCAAGGGGTTACCCTAGAAGGAGTTACCCTGTAGCGGTCCGCCGGTGGAATTACAAACTCTTGTTATTTCAGTGAATCTGAGCGTCTTATTTTAATAAGTCAAAACTTTCAACAACGGATCTCTTGGTTCTGGCATCGATGAAGAACGCAGCGAAATGCGATAAGTAATGTGAATTGCAGAATTCAGTGAATCATCGAATCTTTGAACGCACATTGCGCCCATTAGTATTCTAGTGGGCATGCCTGTTCGAGCGTCATTTCAA…	k__Fungi	p__Ascomycota	c__Sordariomycetes	o__Xylariales	f__	g__
ASV514	AAGTCGTAACAAGGTCTCCGTTGGTGAACCAGCGGAGGGATCATTATAGAGTTTTCTAAACTCCCAAACCCATGTGAACTTACCTATGTTGCCTCGGTGGGAGCCTACCCTGTACCTACCCTGTAACGGGTTACCCGGGAGCGGCCCCACCGGTGGACTTTTTAACTCTTGTTATTTTATGTAATCTGAGAGTCTTATTTTAAATAAGTCAAAACTTTCAACAACGGATCTCTTGGTTCTGGCATCGATGAAGAACGCAGCGAAATGCGATAAGTAATGTGAATTGCAGAATTCAGTGAATCATCGAATCTTTGAACGCACATTGCGCCCATTAGTATTCTAGTGGGCATGCCTGTTCGAGCGTCATTTCAACCCTTAAGCCTAGCTTAGTGTTGGGAG…	k__Fungi	p__Ascomycota	c__Sordariomycetes	o__Xylariales	f__	g__
ASV515	AAGTCGTAACAAGGTCTCCGTTGGTGAACCAGCGGAGGGATCATTATAGAGTTTTCTAAACTCCCAACCCATGTGAACTTACCATTGTTGCCTCGGCAGAAGCTACCCGGTTACCTTACCTTGGAACGGCCTACCCTGTAGCGCCTTACCCTGGAACGGCTTACCCTGTAACGGCTGCCGGTGGACTACCAAACTCTTGTTATTTTATTGTAATCTGAGCGTCTTATTTTAATAAGTCAAAACTTTCAACAACGGATCTCTTGGTTCTGGCATCGATGAAGAACGCAGCGAAATGCGATAAGTAATGTGAATTGCAGAATTCAGTGAATCATCGAATCTTTGAACGCACATTGCGCCCATTAGTATTCTAGTGGGCATGCCTGTTCGAGCGTCATTTCA…	k__	p__	c__	o__	f__	g__
ASV516	AAGTCGTAACAAGGTCTCCGTTGGTGAACCAGCGGAGGGATCATTATAGAGTTTTCTAAACTCCCAACCCATGTGAACTTACCATTGTTGCCTCGGCAGAAGCTGCTCGGCGCGCCTTACCTTGGAACGGCCTACCCTGTAGCGCCTTACCCTGGAACGGCTTACCCTGCAACGGCTGCCGGTGGACTACCAAACTCTTGTTATTTTATGGTTATCTGAGCGTCTTATTTTAATAAGTCAAAACTTTCAACAACGGATCTCTTGGTTCTGGCATCGATGAAGAACGCAGCGAAATGCGATAAGTAATGTGAATTGCAGAATTCAGTGAATCATCGAATCTTTGAACGCACATTGCGCCCATTAGTATTCTAGTGGGCATGCCTGTTCGAGCGTCATTTC…	k__Fungi	p__Ascomycota	c__Sordariomycetes	o__Xylariales	f__Sporocadaceae	g__Pestalotiopsis	Pestalotiopsis adusta	plant_pathogen				leaf/fruit/seed_pathogen			partly_aquatic			filamentous_mycelium	perithecium_(hymenium_hidden,_narrow_opening)	closed
ASV517	AAGTCGTAACAAGGTCTCCGTTGGTGAACCAGCGGAGGGATCATTATAGAGTTTTCTAAACTCCCAACCCATGTGAACTTACCATTGTTGCCTCGGCAGAAGCTGCTCGGCGCGCCTTACCTTGGAACGGCCTACCCTGTAGCGCCTTACCCTGGAACGGCTTACCCTGCAACGGCTGCCGGTGGACTACCAAACTCTTGTTATTTTATGGTTATCTGAGCGTCTTATTTTAATAAGTCAAAACTTTCAACAACGGATCTCTTGGTTCTGGCATCGATGAAGAACGCAGCGAAATGCGATAAGTAATGTGAATTGCAGAATTCAGTGAATCATCGAATCTTTGAACGCACATTGCGCCCATTAGTATTCTAGTGGGCATGCCTGTTCGAGCGTCATTTC…	k__Fungi	p__Ascomycota	c__Sordariomycetes	o__Xylariales	f__Sporocadaceae	g__Pestalotiopsis	Pestalotiopsis adusta	plant_pathogen				leaf/fruit/seed_pathogen			partly_aquatic			filamentous_mycelium	perithecium_(hymenium_hidden,_narrow_opening)	closed
ASV518	AAGTCGTAACAAGGTCTCCGTTGGTGAACCAGCGGAGGGATCATTATAGAGTTTTCTAAACTCCCAACCCATGTGAACTTACCATTGTTGCCTCGGCAGAAGCTGCTCGGCGCGCCTTACCTTGGAACGGCCTACCCTGTAGCGCCTTACCCTGGAACGGCTTACCCTGCAACGGCTGCCGGTGGACTACCAAACTCTTGTTATTTTATGGTTATCTGAGCGTCTTATTTTAATAAGTCAAAACTTTCAACAACGGATCTCTTGGTTCTGGCATCGATGAAGAACGCAGCGAAATGCGATAAGTAATGTGAATTGCAGAATTCAGTGAATCATCGAATCTTTGAACGCACATTGCGCCCATTAGTATTCTAGTGGGCATGCCTGTTCGAGCGTCATTTC…	k__Fungi	p__Ascomycota	c__Sordariomycetes	o__Xylariales	f__Sporocadaceae	g__Pestalotiopsis	Pestalotiopsis adusta	plant_pathogen				leaf/fruit/seed_pathogen			partly_aquatic			filamentous_mycelium	perithecium_(hymenium_hidden,_narrow_opening)	closed
ASV519	AAGTCGTAACAAGGTCTCCGTTGGTGAACCAGCGGAGGGATCATTATAGAGTTTTCTAAACTCCCAACCCATGTGAACTTACCATTGTTGCCTCGGCAGAAGCTGCTCGGCGCGCCTTACCTTGGAACGGCCTACCCTGTAGCGCCTTACCCTGGAACGGCTTACCCTGCAACGGCTGCCGGTGGACTACCAAACTCTTGTTATTTTATGGTTATCTGAGCGTCTTATTTTAATAAGTCAAAACTTTCAACAACGGATCTCTTGGTTCTGGCATCGATGAAGAACGCAGCGAAATGCGATAAGTAATGTGAATTGCAGAATTCAGTGAATCATCGAATCTTTGAACGCACATTGCGCCCGCCAGTATTCTGGCGGGCATGCCTGTTCGAGCGTCATTTC…	k__Fungi	p__Ascomycota	c__Sordariomycetes	o__Xylariales	f__Sporocadaceae	g__Pestalotiopsis	Pestalotiopsis adusta	plant_pathogen				leaf/fruit/seed_pathogen			partly_aquatic			filamentous_mycelium	perithecium_(hymenium_hidden,_narrow_opening)	closed
ASV520	AAGTCGTAACAAGGTCTCCGTTGGTGAACCAGCGGAGGGATCATTATAGAGTTTTCTAAACTCCCAACCCATGTGAACTTACCATTGTTGCCTCGGCAGAAGCTGCTCGGCGCGCCTTACCTTGGAACGGCCTACCCTGTAGCGCCTTACCCTGGAACGGCTTACCCTGCAACGGCTGCCGGTGGACTACCAAACTCTTGTTATTTTATGGTTATCTGAGCGTCTTATTTTAATAAGTCAAAACTTTCAACAACGGATCTCTTGGTTCTGGCATCGATGAAGAACGCAGCGAAATGCGATAAGTAATGTGAATTGCAGAATTCAGTGAATCATCGAATCTTTGAACGCACATTGCGCCCTTTGGTATTCCGAAGGGCATGCCTGTTCGAGCGTCATTAT…	k__Fungi	p__Ascomycota	c__Sordariomycetes	o__Xylariales	f__Sporocadaceae	g__Pestalotiopsis	Pestalotiopsis adusta	plant_pathogen				leaf/fruit/seed_pathogen			partly_aquatic			filamentous_mycelium	perithecium_(hymenium_hidden,_narrow_opening)	closed
ASV521	AAGTCGTAACAAGGTCTCCGTTGGTGAACCAGCGGAGGGATCATTATAGAGTTTTCTAAACTCCCAACCCATGTGAACTTACCATTGTTGCCTCGGCAGAAGCTGCTCGGTGCACCCTACCTTGGAACGGCCTACCCTGTAGCGCCTTACCCTGGAACGGCTTACCCTGTAACGGCTGCCGGTGGACTACCAAACTCTTGTTATTTTATTGTAATCTGAGCGTCTTATTTTAATAAGTCAAAACTTTCAACAACGGATCTCTTGGTTCTGGCATCGATGAAGAACGCAGCGAAATGCGATAAGTAATGTGAATTGCAGAATTCAGTGAATCATCGAATCTTTGAACGCACATTGCGCCCATTAGTATTCTAGTGGGCATGCCTGTTCGAGCGTCATTTC…	k__Fungi	p__Ascomycota	c__Sordariomycetes	o__Xylariales	f__Sporocadaceae	g__Pestalotiopsis	Pestalotiopsis trachicarpicola	plant_pathogen				leaf/fruit/seed_pathogen			partly_aquatic			filamentous_mycelium	perithecium_(hymenium_hidden,_narrow_opening)	closed
ASV522	AAGTCGTAACAAGGTCTCCGTTGGTGAACCAGCGGAGGGATCATTATAGAGTTTTCTAAACTCCCAACCCATGTGAACTTACCATTGTTGCCTCGGCAGAAGCTGCTCGGTGCACCCTACCTTGGAACGGCCTACCCTGTAGCGCCTTACCCTGGAACGGCTTACCCTGTAACGGCTGCCGGTGGACTACCAAACTCTTGTTATTTTATTGTAATCTGAGCGTCTTATTTTAATAAGTCAAAACTTTCAACAACGGATCTCTTGGTTCTGGCATCGATGAAGAACGCAGCGAAATGCGATAAGTAATGTGAATTGCAGAATTCAGTGAATCATCGAATCTTTGAACGCACATTGCGCCCATTAGTATTCTAGTGGGCATGCCTGTTCGAGCGTCATTTC…	k__Fungi	p__Ascomycota	c__Sordariomycetes	o__Xylariales	f__Sporocadaceae	g__Pestalotiopsis	Pestalotiopsis trachicarpicola	plant_pathogen				leaf/fruit/seed_pathogen			partly_aquatic			filamentous_mycelium	perithecium_(hymenium_hidden,_narrow_opening)	closed
ASV523	AAGTCGTAACAAGGTCTCCGTTGGTGAACCAGCGGAGGGATCATTATAGAGTTTTCTAAACTCCCAACCCATGTGAACTTACCATTGTTGCCTCGGCAGAAGCTGCTCGGTGCACCTTACCTTGGAACGGCCTACCCTGTAGCGCCTTACCCTGGAACGGCTTACCCTGCAACGGCTGCCGGTGGACTACCAAACTCTTGTTATTTTATGGTTATCTGAGCGTCTTATTTTAATAAGTCAAAACTTTCAACAACGGATCTCTTGGTTCTGGCATCGATGAAGAACGCAGCGAAATGCGATAAGTAATGTGAATTGCAGAATTCAGTGAATCATCGAATCTTTGAACGCACATTGCGCCCATTAGTATTCTAGTGGGCATGCCTGTTCGAGCGTCATTTC…	k__Fungi	p__Ascomycota	c__Sordariomycetes	o__Xylariales	f__Sporocadaceae	g__Pestalotiopsis	Pestalotiopsis adusta	plant_pathogen				leaf/fruit/seed_pathogen			partly_aquatic			filamentous_mycelium	perithecium_(hymenium_hidden,_narrow_opening)	closed
ASV524	AAGTCGTAACAAGGTCTCCGTTGGTGAACCAGCGGAGGGATCATTATAGAGTTTTCTAAACTCCCAACCCATGTGAACTTACCATTGTTGCCTCGGCAGAAGCTGCTCGGTGCACCTTACCTTGGAACGGCCTACCCTGTAGCGCCTTACCCTGGAACGGCTTACCCTGTAGCGGCTGCCGGTGGACTACCAAACTCTTGTTATTTTATTGTAATCTGAGCGTCTTATTTTAATAAGTCAAAACTTTCAACAACGGATCTCTTGGTTCTGGCATCGATGAAGAACGCAGCGAAATGCGATAAGTAATGTGAATTGCAGAATTCAGTGAATCATCGAATCTTTGAACGCACATTGCGCCCATTAGTATTCTAGTGGGCATGCCTGTTCGAGCGTCATTTC…	k__Fungi	p__Ascomycota	c__Sordariomycetes	o__Xylariales	f__Sporocadaceae	g__
ASV526	AAGTCGTAACAAGGTCTCCGTTGGTGAACCAGCGGAGGGATCATTATAGAGTTTTCTAAACTCCCAACCCATGTGAACTTACCATTGTTGCCTCGGCAGAAGCTGCTCGGTGCAGCCCTACCTTGGAACGGCCTACCCTGTAGCGCCTTACCCTGGAACGGCTTACCCTGTAACGGCTGCCGGTGGACTACCAAACTCTTGTTATTTTATGGTATCTGAGCGTCTTATTTTAATAAGTCAAAACTTTCAACAACGGATCTCTTGGTTCTGGCATCGATGAAGAACGCAGCGAAATGCGATAAGTAATGTGAATTGCAGAATTCAGTGAATCATCGAATCTTTGAACGCACATTGCGCCCATTAGTATTCTAGTGGGCATGCCTGTTCGAGCGTCATTTC…	k__Fungi	p__Ascomycota	c__Sordariomycetes	o__Xylariales	f__Sporocadaceae	g__
ASV525	AAGTCGTAACAAGGTCTCCGTTGGTGAACCAGCGGAGGGATCATTATAGAGTTTTCTAAACTCCCAACCCATGTGAACTTACCATTGTTGCCTCGGCAGAAGCTGCTCGGTGCAGCCCTACCTTGGAACGGCCTACCCTGTAGCGCCTTACCCTGGAACGGCTTACCCTGTAACGGCTGCCGGTGGACTACCAAACTCTTGTTATTTTATGGTATCTGAGCGTCTTATTTTAATAAGTCAAAACTTTCAACAACGGATCTCTTGGTTCTGGCATCGATGAAGAACGCAGCGAAATGCGATAAGTAATGTGAATTGCAGAATTCAGTGAATCATCGAATCTTTGAACGCACATTGCGCCCATTAGTATTCTAGTGGGCATGCCTGTTCGAGCGTCATTTC…	k__Fungi	p__Ascomycota	c__Sordariomycetes	o__Xylariales	f__Sporocadaceae	g__Pestalotiopsis	Pestalotiopsis adusta	plant_pathogen				leaf/fruit/seed_pathogen			partly_aquatic			filamentous_mycelium	perithecium_(hymenium_hidden,_narrow_opening)	closed
ASV527	AAGTCGTAACAAGGTCTCCGTTGGTGAACCAGCGGAGGGATCATTATAGAGTTTTCTAAACTCCCAACCCATGTGAACTTACCATTGTTGCCTCGGCAGAAGCTGCTTGGCGCGCCTTACCTTGGAACGGCCTACCCTGTAGCGCCTTACCCTGGAACGGCTTACCCTGCAACGGCTGCCGGTGGACTACCAAACTCTTGTTATTTTATGGTTATCTGAGCGTCTTATTTTAATAAGTCAAAACTTTCAACAACGGATCTCTTGGTTCTGGCATCGATGAAGAACGCAGCGAAATGCGATAAGTAATGTGAATTGCAGAATTCAGTGAATCATCGAATCTTTGAACGCACATTGCGCCCATTAGTATTCTAGTGGGCATGCCTGTTCGAGCGTCATTTC…	k__Fungi	p__Ascomycota	c__Sordariomycetes	o__Xylariales	f__Sporocadaceae	g__Pestalotiopsis	Pestalotiopsis adusta	plant_pathogen				leaf/fruit/seed_pathogen			partly_aquatic			filamentous_mycelium	perithecium_(hymenium_hidden,_narrow_opening)	closed
ASV528	AAGTCGTAACAAGGTCTCCGTTGGTGAACCAGCGGAGGGATCATTATAGAGTTTTCTAAACTCCCAACCCATGTGAACTTACCTTTTGTTGCCTCGGCAGAAGTTATAGGTCTTCTTATAGCTGCTGCCGGTGGACCATTAAACTCTTGTTATTTTATGTAATCTGAGCGTCTTATTAAAATAAGTCAAAACTTTCAACAACGGATCTCTTGGTTCTGGCATCGATGAAGAACGCAGCGAAATGCGATAAGTAATGTGAATTGCAGAATTCAGTGAATCATCGAATCTTTGAACGCACATTGCGCCCATTAGTATTCTAGTGGGCATGCCTGTTCGAGCGTCATTTCAACCCTTAAGCCTAGCTTAGTGTTGGGAATCTACTTCTTTATAGTTGTAGTT…	k__Fungi	p__Ascomycota	c__Sordariomycetes	o__Xylariales	f__Sporocadaceae	g__Neopestalotiopsis	Neopestalotiopsis asiatica	plant_pathogen				leaf/fruit/seed_pathogen			non-aquatic			filamentous_mycelium	perithecium_(hymenium_hidden,_narrow_opening)	closed
ASV532	AAGTCGTAACAAGGTCTCCGTTGGTGAACCAGCGGAGGGATCATTATAGAGTTTTCTAAACTCCCAACCCATGTGAACTTACCTTTTGTTGCCTCGGCAGAAGTTATAGGTCTTCTTATAGCTGCTGCCGGTGGACCATTAAACTCTTGTTATTTTATGTAATCTGAGCGTCTTATTTTAATAAGTCAAAACTTTCAACAACGGATCTCTTGGTTCTGGCATCGATGAAGAACGCAGCGAAATGCGATAAGTAATGTGAATTGCAGAATTCAGTGAATCATCGAATCTTTGAACGCACATTGCGCCCATTAGTATTCTAGTGGGCATGCCTGTTCGAGCGTCATTTCAACCCTTAAGCCTAGCTTAGTGTTGGGAATCTACTTCTCTTATTAGTTGTAG…	k__Fungi	p__Ascomycota	c__Sordariomycetes	o__Xylariales	f__	g__
ASV533	AAGTCGTAACAAGGTCTCCGTTGGTGAACCAGCGGAGGGATCATTATAGAGTTTTCTAAACTCCCAACCCATGTGAACTTACCTTTTGTTGCCTCGGCAGAAGTTATAGGTCTTCTTATAGCTGCTGCCGGTGGACCATTAAACTCTTGTTATTTTATGTAATCTGAGCGTCTTATTTTAATAAGTCAAAACTTTCAACAACGGATCTCTTGGTTCTGGCATCGATGAAGAACGCAGCGAAATGCGATAAGTAATGTGAATTGCAGAATTCAGTGAATCATCGAATCTTTGAACGCACATTGCGCCCATTAGTATTCTAGTGGGCATGCCTGTTCGAGCGTCATTTCAACCCTTAAGCCTAGCTTAGTGTTGGGAATCTACTTCTCTTCGGAGTTGTAG…	k__Fungi	p__Ascomycota	c__Sordariomycetes	o__Xylariales	f__	g__
ASV536	AAGTCGTAACAAGGTCTCCGTTGGTGAACCAGCGGAGGGATCATTATAGAGTTTTCTAAACTCCCAACCCATGTGAACTTACCTTTTGTTGCCTCGGCAGAAGTTATAGGTCTTCTTATAGCTGCTGCCGGTGGACCATTAAACTCTTGTTATTTTATGTAATCTGAGCGTCTTATTTTAATAAGTCAAAACTTTCAACAACGGATCTCTTGGTTCTGGCATCGATGAAGAACGCAGCGAAATGCGATAAGTAATGTGAATTGCAGAATTCAGTGAATCATCGAATCTTTGAACGCACATTGCGCCCATTAGTATTCTAGTGGGCATGCCTGTTCGAGCGTCATTTCAACCCTTAAGCCTAGCTTAGTGTTGGGAATCTACTTCTTTTATTAGTTGTAG…	k__Fungi	p__Ascomycota	c__Sordariomycetes	o__Xylariales	f__Sporocadaceae	g__
ASV539	AAGTCGTAACAAGGTCTCCGTTGGTGAACCAGCGGAGGGATCATTATAGAGTTTTCTAAACTCCCAACCCATGTGAACTTACCTTTTGTTGCCTCGGCAGAAGTTATAGGTCTTCTTATAGCTGCTGCCGGTGGACCATTAAACTCTTGTTATTTTATGTAATCTGAGCGTCTTATTTTAATAAGTCAAAACTTTCAACAACGGATCTCTTGGTTCTGGCATCGATGAAGAACGCAGCGAAATGCGATAAGTAATGTGAATTGCAGAATTCAGTGAATCATCGAATCTTTGAACGCACATTGCGCCCGCCAGTATTCTGGCGGGCATGCCTGTCCGAGCGTCATTTCAACCCTCGAACCCCTCCGGGGGGTCGGCGTTGGGGATCGGCCTTCCTTCACG…	k__	p__	c__	o__	f__	g__
ASV529	AAGTCGTAACAAGGTCTCCGTTGGTGAACCAGCGGAGGGATCATTATAGAGTTTTCTAAACTCCCAACCCATGTGAACTTACCTTTTGTTGCCTCGGCAGAAGTTATAGGTCTTCTTATAGCTGCTGCCGGTGGACCATTAAACTCTTGTTATTTTATGTAATCTGAGCGTCTTATTTTAATAAGTCAAAACTTTCAACAACGGATCTCTTGGTTCTGGCATCGATGAAGAACGCAGCGAAATGCGATAAGTAATGTGAATTGCAGAATTCAGTGAATCATCGAATCTTTGAACGCACATTGCGCCCATTAGTATTCTAGTGGGCATGCCTGTTCGAGCGTCATTTCAACCCTTAAGCCTAGCTTAGTGTTGGGAATCTACTTCTCTTAGGAGTTGTAG…	k__Fungi	p__Ascomycota	c__Sordariomycetes	o__Xylariales	f__Sporocadaceae	g__Neopestalotiopsis	Neopestalotiopsis foedans	plant_pathogen				leaf/fruit/seed_pathogen			non-aquatic			filamentous_mycelium	perithecium_(hymenium_hidden,_narrow_opening)	closed
ASV530	AAGTCGTAACAAGGTCTCCGTTGGTGAACCAGCGGAGGGATCATTATAGAGTTTTCTAAACTCCCAACCCATGTGAACTTACCTTTTGTTGCCTCGGCAGAAGTTATAGGTCTTCTTATAGCTGCTGCCGGTGGACCATTAAACTCTTGTTATTTTATGTAATCTGAGCGTCTTATTTTAATAAGTCAAAACTTTCAACAACGGATCTCTTGGTTCTGGCATCGATGAAGAACGCAGCGAAATGCGATAAGTAATGTGAATTGCAGAATTCAGTGAATCATCGAATCTTTGAACGCACATTGCGCCCATTAGTATTCTAGTGGGCATGCCTGTTCGAGCGTCATTTCAACCCTTAAGCCTAGCTTAGTGTTGGGAATCTACTTCTCTTAGGAGTTGTAG…	k__Fungi	p__Ascomycota	c__Sordariomycetes	o__Xylariales	f__Sporocadaceae	g__Neopestalotiopsis	Neopestalotiopsis foedans	plant_pathogen				leaf/fruit/seed_pathogen			non-aquatic			filamentous_mycelium	perithecium_(hymenium_hidden,_narrow_opening)	closed
ASV531	AAGTCGTAACAAGGTCTCCGTTGGTGAACCAGCGGAGGGATCATTATAGAGTTTTCTAAACTCCCAACCCATGTGAACTTACCTTTTGTTGCCTCGGCAGAAGTTATAGGTCTTCTTATAGCTGCTGCCGGTGGACCATTAAACTCTTGTTATTTTATGTAATCTGAGCGTCTTATTTTAATAAGTCAAAACTTTCAACAACGGATCTCTTGGTTCTGGCATCGATGAAGAACGCAGCGAAATGCGATAAGTAATGTGAATTGCAGAATTCAGTGAATCATCGAATCTTTGAACGCACATTGCGCCCATTAGTATTCTAGTGGGCATGCCTGTTCGAGCGTCATTTCAACCCTTAAGCCTAGCTTAGTGTTGGGAATCTACTTCTCTTAGGAGTTGTAG…	k__Fungi	p__Ascomycota	c__Sordariomycetes	o__Xylariales	f__Sporocadaceae	g__Neopestalotiopsis	Neopestalotiopsis foedans	plant_pathogen				leaf/fruit/seed_pathogen			non-aquatic			filamentous_mycelium	perithecium_(hymenium_hidden,_narrow_opening)	closed
ASV534	AAGTCGTAACAAGGTCTCCGTTGGTGAACCAGCGGAGGGATCATTATAGAGTTTTCTAAACTCCCAACCCATGTGAACTTACCTTTTGTTGCCTCGGCAGAAGTTATAGGTCTTCTTATAGCTGCTGCCGGTGGACCATTAAACTCTTGTTATTTTATGTAATCTGAGCGTCTTATTTTAATAAGTCAAAACTTTCAACAACGGATCTCTTGGTTCTGGCATCGATGAAGAACGCAGCGAAATGCGATAAGTAATGTGAATTGCAGAATTCAGTGAATCATCGAATCTTTGAACGCACATTGCGCCCATTAGTATTCTAGTGGGCATGCCTGTTCGAGCGTCATTTCAACCCTTAAGCCTAGCTTAGTGTTGGGAATCTACTTCTTTATAGTTGTAGTT…	k__Fungi	p__Ascomycota	c__Sordariomycetes	o__Xylariales	f__Sporocadaceae	g__Neopestalotiopsis	Neopestalotiopsis asiatica	plant_pathogen				leaf/fruit/seed_pathogen			non-aquatic			filamentous_mycelium	perithecium_(hymenium_hidden,_narrow_opening)	closed
ASV535	AAGTCGTAACAAGGTCTCCGTTGGTGAACCAGCGGAGGGATCATTATAGAGTTTTCTAAACTCCCAACCCATGTGAACTTACCTTTTGTTGCCTCGGCAGAAGTTATAGGTCTTCTTATAGCTGCTGCCGGTGGACCATTAAACTCTTGTTATTTTATGTAATCTGAGCGTCTTATTTTAATAAGTCAAAACTTTCAACAACGGATCTCTTGGTTCTGGCATCGATGAAGAACGCAGCGAAATGCGATAAGTAATGTGAATTGCAGAATTCAGTGAATCATCGAATCTTTGAACGCACATTGCGCCCATTAGTATTCTAGTGGGCATGCCTGTTCGAGCGTCATTTCAACCCTTAAGCCTAGCTTAGTGTTGGGAATCTACTTCTTTCATTAGTTGTAG…	k__Fungi	p__Ascomycota	c__Sordariomycetes	o__Xylariales	f__Sporocadaceae	g__Neopestalotiopsis	Neopestalotiopsis asiatica	plant_pathogen				leaf/fruit/seed_pathogen			non-aquatic			filamentous_mycelium	perithecium_(hymenium_hidden,_narrow_opening)	closed
ASV540	AAGTCGTAACAAGGTCTCCGTTGGTGAACCAGCGGAGGGATCATTATAGAGTTTTCTAAACTCCCAACCCATGTGAACTTACCTTTTGTTGCCTCGGCAGAAGTTATAGGTCTTCTTATAGCTGCTGCCGGTGGACCATTAAACTCTTGTTATTTTATGTAATCTGAGCGTCTTATTTTAATAAGTCAAAACTTTCAACAACGGATCTCTTGGTTCTGGCATCGATGAAGAACGCAGCGAAATGCGATAAGTAATGTGAATTGCAGAATTTAGTGAATCATCGAATCTTTGAACGCACATTGCGCCCATTAGTATTCTAGTGGGCATGCCTGTTCGAGCGTCATTTCAACCCTTAAGCCTAGCTTAGTGTTGGGAATCTACTTCTTTATAGTTGTAGTT…	k__Fungi	p__Ascomycota	c__Sordariomycetes	o__Xylariales	f__Sporocadaceae	g__Neopestalotiopsis	Neopestalotiopsis asiatica	plant_pathogen				leaf/fruit/seed_pathogen			non-aquatic			filamentous_mycelium	perithecium_(hymenium_hidden,_narrow_opening)	closed
ASV537	AAGTCGTAACAAGGTCTCCGTTGGTGAACCAGCGGAGGGATCATTATAGAGTTTTCTAAACTCCCAACCCATGTGAACTTACCTTTTGTTGCCTCGGCAGAAGTTATAGGTCTTCTTATAGCTGCTGCCGGTGGACCATTAAACTCTTGTTATTTTATGTAATCTGAGCGTCTTATTTTAATAAGTCAAAACTTTCAACAACGGATCTCTTGGTTCTGGCATCGATGAAGAACGCAGCGAAATGCGATAAGTAATGTGAATTGCAGAATTCAGTGAATCATCGAATCTTTGAACGCACATTGCGCCCATTAGTATTCTAGTGGGCATGCCTGTTCGAGCGTCATTTCAACCCTTAAGCCTAGCTTAGTGTTGGGAGCCTACTGCTTTTGCTAGCTGTAG…	k__Fungi	p__Ascomycota	c__Sordariomycetes	o__Xylariales	f__Sporocadaceae	g__Pestalotiopsis	Pestalotiopsis	plant_pathogen				leaf/fruit/seed_pathogen			partly_aquatic			filamentous_mycelium	perithecium_(hymenium_hidden,_narrow_opening)	closed
ASV538	AAGTCGTAACAAGGTCTCCGTTGGTGAACCAGCGGAGGGATCATTATAGAGTTTTCTAAACTCCCAACCCATGTGAACTTACCTTTTGTTGCCTCGGCAGAAGTTATAGGTCTTCTTATAGCTGCTGCCGGTGGACCATTAAACTCTTGTTATTTTATGTAATCTGAGCGTCTTATTTTAATAAGTCAAAACTTTCAACAACGGATCTCTTGGTTCTGGCATCGATGAAGAACGCAGCGAAATGCGATAAGTAATGTGAATTGCAGAATTCAGTGAATCATCGAATCTTTGAACGCACATTGCGCCCATTAGTATTCTAGTGGGCATGCCTGTTCGAGCGTCATTTCAACCCTTAAGCCTAGCTTAGTGTTGGGAGCCTACTGCTTTTGCTAGCTGTAG…	k__Fungi	p__Ascomycota	c__Sordariomycetes	o__Xylariales	f__Sporocadaceae	g__Pestalotiopsis	Pestalotiopsis	plant_pathogen				leaf/fruit/seed_pathogen			partly_aquatic			filamentous_mycelium	perithecium_(hymenium_hidden,_narrow_opening)	closed
ASV541	AAGTCGTAACAAGGTCTCCGTTGGTGAACCAGCGGAGGGATCATTATAGAGTTTTCTAAACTCCCAACCCATGTGAACTTACCTTTTGTTGCCTCGGCAGAAGTTATAGGTCTTCTTATAGCTGCTGCCTGTGGACCATTAAACTCTTGTTATTTTATGTAATCTGAGCGTCTTATTTTAATAAGTCAAAACTTTCAACAACGGATCTCTTGGTTCTGGCATCGATGAAGAACGCAGCGAAATGCGATAAGTAATGTGAATTGCAGAATTCAGTGAATCATCGAATCTTTGAACGCACATTGCGCCCATTAGTATTCTAGTGGGCATGCCTGTTCGAGCGTCATTTCAACCCTTAAGCCTAGCTTAGTGTTGGGAATCTACTTCTTTCATTAGTTGTAG…	k__	p__	c__	o__	f__	g__
ASV542	AAGTCGTAACAAGGTCTCCGTTGGTGAACCAGCGGAGGGATCATTATAGAGTTTTCTAAACTCCCAACCCATGTGAACTTACCTTTTGTTGCCTCGGCAGAAGTTATAGGTCTTCTTATAGCTGCTGCCTGTGGACCATTAAACTCTTGTTATTTTATGTAATCTGAGCGTCTTATTTTAATAAGTCAAAACTTTCAACAACGGATCTCTTGGTTCTGGCATCGATGAAGAACGCAGCGAAATGCGATAAGTAATGTGAATTGCAGAATTCAGTGAATCATCGAATCTTTGAACGCACATTGCGCCCATTAGTATTCTAGTGGGCATGCCTGTTCGAGCGTCATTTCAACCCTTAAGCCTAGCTTAGTGTTGGGAATCTACTTCTTTCATTAGTTGTAG…	k__Fungi	p__Ascomycota	c__Sordariomycetes	o__Xylariales	f__Sporocadaceae	g__Neopestalotiopsis	Neopestalotiopsis asiatica	plant_pathogen				leaf/fruit/seed_pathogen			non-aquatic			filamentous_mycelium	perithecium_(hymenium_hidden,_narrow_opening)	closed
ASV543	AAGTCGTAACAAGGTCTCCGTTGGTGAACCAGCGGAGGGATCATTATAGAGTTTTCTAAACTCCCAACCCATGTGAACTTACCTTTTGTTGCCTCGGCAGAGGTTACCTGGTACCTGGAGACAGGTTACCCTGTAGCAACTGCCGGTGGACTACTAAACTCTTGTTATTTTATGTAATCTGAGCGTCTTATTTTAATAAGTCAAAACTTTCAACAACGGATCTCTTGGTTCTGGCATCGATGAAGAACGCAGCGAAATGCGATAAGTAATGTGAATTGCAGAATTCAGTGAATCATCGAATCTTTGAACGCACATTGCGCCCATTAGTATTCTAGTGGGCATGCCTGTTCGAGCGTCATTTCAACCCTTAAGCCTAGCTTAGTGTTGGGAATTTACAGT…	k__Fungi	p__Ascomycota	c__Sordariomycetes	o__Xylariales	f__Sporocadaceae	g__Pseudopestalotiopsis	Pseudopestalotiopsis simitheae	plant_pathogen				leaf/fruit/seed_pathogen			non-aquatic			filamentous_mycelium	perithecium_(hymenium_hidden,_narrow_opening)	closed
ASV548	AAGTCGTAACAAGGTCTCCGTTGGTGAACCAGCGGAGGGATCATTATAGAGTTTTCTAAACTCCCAACCCATGTGAACTTACCTTTTGTTGCCTCGGCAGAGGTTACCTGGTACCTGGAGACAGGTTACCCTGTAGCAGCTGCCGGTGGACTACTAAACTCTTGTTATTTTATGTAATCTGAGCGTCTTATTTTAATAAGTCAAAACTTTCAACAACGGATCTCTTGGTTCTGGCATCGATGAAGAACGCAGCGAAATGCGATAAGTAATGTGAATTGCAGAATTCAGTGAATCATCGAATCTTTGAACGCACATTGCGCCCGCCAGTATTCTGGCGGGCATGCCTGTTCGAGCGTCATTTCAACCCTCAAGCCCCCGGGCTTGGTGTTGGAGATCGGC…	k__Fungi	p__Ascomycota	c__Sordariomycetes	o__	f__	g__
ASV544	AAGTCGTAACAAGGTCTCCGTTGGTGAACCAGCGGAGGGATCATTATAGAGTTTTCTAAACTCCCAACCCATGTGAACTTACCTTTTGTTGCCTCGGCAGAGGTTACCTGGTACCTGGAGACAGGTTACCCTGTAGCAGCTGCCGGTGGACTACTAAACTCTTGTTATTTTATGTAATCTGAGCGTCTTATTTTAATAAGTCAAAACTTTCAACAACGGATCTCTTGGTTCTGGCATCGATGAAGAACGCAGCGAAATGCGATAAGTAATGTGAATTGCAGAATTCAGTGAATCATCGAATCTTTGAACGCACATTGCGCCCATTAGTATTCTAGTGGGCATGCCTGTTCGAGCGTCATTTCAACCCTTAAGCCTAGCTTAGTGTTGGGAACTTACAGT…	k__Fungi	p__Ascomycota	c__Sordariomycetes	o__Xylariales	f__Sporocadaceae	g__Pseudopestalotiopsis	Pseudopestalotiopsis theae	plant_pathogen				leaf/fruit/seed_pathogen			non-aquatic			filamentous_mycelium	perithecium_(hymenium_hidden,_narrow_opening)	closed
ASV545	AAGTCGTAACAAGGTCTCCGTTGGTGAACCAGCGGAGGGATCATTATAGAGTTTTCTAAACTCCCAACCCATGTGAACTTACCTTTTGTTGCCTCGGCAGAGGTTACCTGGTACCTGGAGACAGGTTACCCTGTAGCAGCTGCCGGTGGACTACTAAACTCTTGTTATTTTATGTAATCTGAGCGTCTTATTTTAATAAGTCAAAACTTTCAACAACGGATCTCTTGGTTCTGGCATCGATGAAGAACGCAGCGAAATGCGATAAGTAATGTGAATTGCAGAATTCAGTGAATCATCGAATCTTTGAACGCACATTGCGCCCATTAGTATTCTAGTGGGCATGCCTGTTCGAGCGTCATTTCAACCCTTAAGCCTAGCTTAGTGTTGGGAACTTACAGT…	k__Fungi	p__Ascomycota	c__Sordariomycetes	o__Xylariales	f__Sporocadaceae	g__Pseudopestalotiopsis	Pseudopestalotiopsis theae	plant_pathogen				leaf/fruit/seed_pathogen			non-aquatic			filamentous_mycelium	perithecium_(hymenium_hidden,_narrow_opening)	closed
ASV546	AAGTCGTAACAAGGTCTCCGTTGGTGAACCAGCGGAGGGATCATTATAGAGTTTTCTAAACTCCCAACCCATGTGAACTTACCTTTTGTTGCCTCGGCAGAGGTTACCTGGTACCTGGAGACAGGTTACCCTGTAGCAGCTGCCGGTGGACTACTAAACTCTTGTTATTTTATGTAATCTGAGCGTCTTATTTTAATAAGTCAAAACTTTCAACAACGGATCTCTTGGTTCTGGCATCGATGAAGAACGCAGCGAAATGCGATAAGTAATGTGAATTGCAGAATTCAGTGAATCATCGAATCTTTGAACGCACATTGCGCCCATTAGTATTCTAGTGGGCATGCCTGTTCGAGCGTCATTTCAACCCTTAAGCCTAGCTTAGTGTTGGGAACTTACAGT…	k__Fungi	p__Ascomycota	c__Sordariomycetes	o__Xylariales	f__Sporocadaceae	g__Pseudopestalotiopsis	Pseudopestalotiopsis theae	plant_pathogen				leaf/fruit/seed_pathogen			non-aquatic			filamentous_mycelium	perithecium_(hymenium_hidden,_narrow_opening)	closed
ASV547	AAGTCGTAACAAGGTCTCCGTTGGTGAACCAGCGGAGGGATCATTATAGAGTTTTCTAAACTCCCAACCCATGTGAACTTACCTTTTGTTGCCTCGGCAGAGGTTACCTGGTACCTGGAGACAGGTTACCCTGTAGCAGCTGCCGGTGGACTACTAAACTCTTGTTATTTTATGTAATCTGAGCGTCTTATTTTAATAAGTCAAAACTTTCAACAACGGATCTCTTGGTTCTGGCATCGATGAAGAACGCAGCGAAATGCGATAAGTAATGTGAATTGCAGAATTCAGTGAATCATCGAATCTTTGAACGCACATTGCGCCCATTAGTATTCTAGTGGGCATGCCTGTTCGAGCGTCATTTCAACCCTTAAGCCTAGCTTAGTGTTGGGAACTTACAGT…	k__Fungi	p__Ascomycota	c__Sordariomycetes	o__Xylariales	f__Sporocadaceae	g__Pseudopestalotiopsis	Pseudopestalotiopsis theae	plant_pathogen				leaf/fruit/seed_pathogen			non-aquatic			filamentous_mycelium	perithecium_(hymenium_hidden,_narrow_opening)	closed
ASV549	AAGTCGTAACAAGGTCTCCGTTGGTGAACCAGCGGAGGGATCATTATAGAGTTTTCTAAACTCCCAACCCATGTGAACTTACCTTTTGTTGCCTCGGCAGAGGTTACCTGGTACCTGGAGACAGGTTACCCTGTAGCAGCTGCCGGTGGACTACTAAACTCTTGTTATTTTATGTAATCTGAGCGTCTTATTTTAATAAGTCAAAACTTTCAACAACGGATCTCTTGGTTCTGGCATCGATGAAGAACGCAGCGAAATGCGATAAGTAATGTGAATTGCAGAATTCAGTGAATCATCGAATCTTTGAACGCACCTTGCGCCCTCTGGTATTCCGGAGGGCATGCCTGTTTGAGTGTCATGTAGACTCAATCCCTCGGGTTTCCGAGGAGATTGGACTTG…	k__Fungi	p__Basidiomycota	c__Tremellomycetes	o__Tremellales	f__Trimorphomycetaceae	g__Saitozyma	Saitozyma podzolica	soil_saprotroph					soil		partly_aquatic			yeast	none	none
ASV550	AAGTCGTAACAAGGTCTCCGTTGGTGAACCAGCGGAGGGATCATTATAGAGTTTTCTAAACTCCCAACCCATGTGAACTTACCTTTTGTTGCCTCGGCAGAGGTTACCTGGTATCTGGAGACAGGTTACCCTGTAGCAACTGCCGGTGGACTACTAAACTCTTGTTATTTTATGTAATCTGAGCGTCTTATTTTAATAAGTCAAAACTTTCAACAACGGATCTCTTGGTTCTGGCATCGATGAAGAACGCAGCGAAATGCGATAAGTAATGTGAATTGCAGAATTCAGTGAATCATCGAATCTTTGAACGCACATTGCGCCCATTAGTATTCTAGTGGGCATGCCTGTTCGAGCGTCATTTCAACCCTTAAGCCTAGCTTAGTGTTGGGAATTTACAGT…	k__Fungi	p__Ascomycota	c__Sordariomycetes	o__Xylariales	f__Sporocadaceae	g__Pseudopestalotiopsis	Pseudopestalotiopsis simitheae	plant_pathogen				leaf/fruit/seed_pathogen			non-aquatic			filamentous_mycelium	perithecium_(hymenium_hidden,_narrow_opening)	closed
ASV551	AAGTCGTAACAAGGTCTCCGTTGGTGAACCAGCGGAGGGATCATTATAGAGTTTTCTAAACTCCCAACCCATGTGAACTTACCTTTTGTTGCCTCGGCAGGAGTTATAGGTCTTCTTATAGCTGCTGCCGGTGGACCATTAAACTCTTGTTATTTTATGTAATCTGAGCGTCTTATTTTAATAAGTCAAAACTTTCAACAACGGATCTCTTGGTTCTGGCATCGATGAAGAACGCAGCGAAATGCGATAAGTAATGTGAATTGCAGAATTCAGTGAATCATCGAATCTTTGAACGCACATTGCGCCCATTAGTATTCTAGTGGGCATGCCTGTTCGAGCGTCATTTCAACCCTTAAGCCTAGCTTAGTGTTGGGAATCTACTTCTTTATAGTTGTAGTT…	k__Fungi	p__Ascomycota	c__Sordariomycetes	o__Xylariales	f__Sporocadaceae	g__
ASV553	AAGTCGTAACAAGGTCTCCGTTGGTGAACCAGCGGAGGGATCATTATAGAGTTTTCTGAACTCCCAACCCATGTGAACTTACCTTTTGTTGCCTCGGCAGAAGTTATAGGTCTTCTTATAGCTGCTGCCGGTGGACCATTAAACTCTTGTTATTTTATGTAATCTGAGCGTCTTATTTTAATAAGTCAAAACTTTCAACAACGGATCTCTTGGTTCTGGCATCGATGAAGAACGCAGCGAAATGCGATAAGTAATGTGAATTGCAGAATTCAGTGAATCATCGAATCTTTGAACGCACATTGCGCCCGCCAGTATTCTGGCGGGCATGCCTGTCCGAGCGTCATTTCAACCCTCGAACCCCTCCGGGGGGTCGGCGTTGGGGATCGGCCCTGCCTCTTG…	k__Fungi	p__Ascomycota	c__Sordariomycetes	o__Hypocreales	f__Hypocreaceae	g__
ASV552	AAGTCGTAACAAGGTCTCCGTTGGTGAACCAGCGGAGGGATCATTATAGAGTTTTCTGAACTCCCAACCCATGTGAACTTACCTTTTGTTGCCTCGGCAGAAGTTATAGGTCTTCTTATAGCTGCTGCCGGTGGACCATTAAACTCTTGTTATTTTATGTAATCTGAGCGTCTTATTTTAATAAGTCAAAACTTTCAACAACGGATCTCTTGGTTCTGGCATCGATGAAGAACGCAGCGAAATGCGATAAGTAATGTGAATTGCAGAATTCAGTGAATCATCGAATCTTTGAACGCACATTGCGCCCATTAGTATTCTAGTGGGCATGCCTGTTCGAGCGTCATTTCAACCCTTAAGCCTAGCTTAGTGTTGGGAATCTACTTCTTTCATTAGTTGTAG…	k__Fungi	p__Ascomycota	c__Sordariomycetes	o__Xylariales	f__Sporocadaceae	g__Neopestalotiopsis	Neopestalotiopsis asiatica	plant_pathogen				leaf/fruit/seed_pathogen			non-aquatic			filamentous_mycelium	perithecium_(hymenium_hidden,_narrow_opening)	closed
ASV554	AAGTCGTAACAAGGTCTCCGTTGGTGAACCAGCGGAGGGATCATTATAGAGTTTTTCAAACTCCCAACCCATGTGAACTTACCACTGTTGCCTCGGCAGAGGCTACCCGGTACCTACCCTGGAACGGCCTACTCTGTAGCGCTTTACCTGGGAACGGTTACCCAGTAGCGGCTGCCGGTGGACTACCAAACTCTTGTTATTTTATTGTAATCTGAGCGTCTTATTTTAATAAGTCAAAACTTTCAACAACGGATCTCTTGGTTCTGGCATCGATGAAGAACGCAGCGAAATGCGATAAGTAATGTGAATTGCAGAATTCAGTGAATCATCGAATCTTTGAACGCACATTGCGCCCATTAGTATTCTAGTGGGCATGCCTGTTCGAGCGTCATTTCAACC…	k__Fungi	p__Ascomycota	c__Sordariomycetes	o__Xylariales	f__Sporocadaceae	g__Pestalotiopsis	Pestalotiopsis jesteri	plant_pathogen				leaf/fruit/seed_pathogen			partly_aquatic			filamentous_mycelium	perithecium_(hymenium_hidden,_narrow_opening)	closed
ASV555	AAGTCGTAACAAGGTCTCCGTTGGTGAACCAGCGGAGGGATCATTATAGAGTTTTTCAAACTCCCAACCCATGTGAACTTACCACTGTTGCCTCGGCAGAGGTTACCCGGTACCTACCCTGGAACGGCCTACCCTGTAGCGCTTTACCTGGGAACGGTTACCCTGTAGCGGCTGCCGGTGGACTACCAAACTCTTGTTATTTTATTGTAATCTGAGCGTCTTATTTTAATAAGTCAAAACTTTCAACAACGGATCTCTTGGTTCTGGCATCGATGAAGAACGCAGCGAAATGCGATAAGTAATGTGAATTGCAGAATTCAGTGAATCATCGAATCTTTGAACGCACATTGCGCCCATTAGTATTCTAGTGGGCATGCCTGTTCGAGCGTCATTTCAACC…	k__Fungi	p__Ascomycota	c__Sordariomycetes	o__Xylariales	f__Sporocadaceae	g__Pestalotiopsis	Pestalotiopsis jesteri	plant_pathogen				leaf/fruit/seed_pathogen			partly_aquatic			filamentous_mycelium	perithecium_(hymenium_hidden,_narrow_opening)	closed
ASV556	AAGTCGTAACAAGGTCTCCGTTGGTGAACCAGCGGAGGGATCATTATAGAGTTTTTCAAACTCCCAACCCATGTGAACTTACCACTGTTGCCTCGGCAGAGGTTACCCGGTACCTACCCTGGAACGGCCTACCCTGTAGCGCTTTACCTGGGAACGGTTACCCTGTAGCGGCTGCCGGTGGACTACCAAACTCTTGTTATTTTATTGTAATCTGAGCGTCTTATTTTAATAAGTCAAAACTTTCAACAACGGATCTCTTGGTTCTGGCATCGATGAAGAACGCAGCGAAATGCGATAAGTAATGTGAATTGCAGAATTCAGTGAATCATCGAATCTTTGAACGCACATTGCGCCCATTAGTATTCTAGTGGGCATGCCTGTTCGAGCGTCATTTCAACC…	k__Fungi	p__Ascomycota	c__Sordariomycetes	o__Xylariales	f__Sporocadaceae	g__Pestalotiopsis	Pestalotiopsis	plant_pathogen				leaf/fruit/seed_pathogen			partly_aquatic			filamentous_mycelium	perithecium_(hymenium_hidden,_narrow_opening)	closed
ASV557	AAGTCGTAACAAGGTCTCCGTTGGTGAACCAGCGGAGGGATCATTATAGCGAGTGAAAAACTCCCTAAAACCACTGTGAATCTACCTGTCCGTTGCTTCGGCAGGCGGTCCCAGGGGGGGCCGTGGCCCGCGAGGGTGCCTGCCGGAGTACCCAAACTCTGCTGTAACATGTCGTCCGAGTCCACTGAAGAATCAGTCAAAACTTTCAACAACGGATCTCTTGGTTTGGGCATCGATGAAGAACGCAGCGAAATGCGATAAGTAATGTGAATTGCAGAATTCAGTGAATCATCGAATCTTTGAACGCACATTGCGCCCGCCAGCACTCTGGCGGGCATGCCTGTCCGAGCGTCATTTCCACCCTCAGGCCCTGTAAGCCTGGCGTTGGGGTATCTGTAG…	k__Fungi	p__Ascomycota	c__	o__	f__	g__
ASV558	AAGTCGTAACAAGGTCTCCGTTGGTGAACCAGCGGAGGGATCATTATAGTGGCGTTTACCGTCCAAACCATGTGAACACATACCTTTCGTTGCCTCGGCGGGCGCTATGGTGCTGGCTTTGTGCCTAAGTTATAGCGTCAAGCCTGCCGGTGGCCCTCCAGACTCAGTTGTATAGATGTACTCTCGAGTTATACCAAATAAGTTAAAACTTTCAACAACGGATCTCTTGGTTCTGGCATCGATGAAGAACGCGGCGAAATGCGATAAGTAATGTGAATTGCAGAATTCAGTGAATCATCGAATCTTTGAACGCACATTGCGCCCGCCGGTATTCCGGCGGGCATGCCTGTTCGAGCGTCATTTCAACCCTCAGGCACTGCCTGGTGTTGGGGCACCACT…	k__	p__	c__	o__	f__	g__
ASV559	AAGTCGTAACAAGGTCTCCGTTGGTGAACCAGCGGAGGGATCATTATCGAGTTATTCAACTCCCAAACCCTATGTGAACTTACCACTTGTTGCTTCGGCGCGCGCTTCGGCGCCGCCGAGGACACTTAAACTCTTTGTTTTTATAAGCATTTCTGAGTGGCCGAAAGGCAAAAATACAAATGAATCAAAACTTTCAACAACGGATCTCTTGGTTCTGGCATCGATGAAGAACGCAGCGAAATGCGATAAGTAATGTGAATTGCAGAATTCAGTGAATCATCGAATCTTTGAACGCACATTGCGCCCGCCAGCATTCTGGCGGGCATGCCTGTTCGAGCGTCATTTCAACCCTCGAGCCCGACTCTCCGGAGGACGGCTCGGCGTTGGGGGACGGCAGAC…	k__Fungi	p__Ascomycota	c__Sordariomycetes	o__Hypocreales	f__Cordycipitaceae	g__Leptobacillium	Leptobacillium leptobactrum	animal_parasite	fungal_decomposer				animal_material,fungal_material	keratinolytic		invertebrate_parasite		filamentous_mycelium
ASV560	AAGTCGTAACAAGGTCTCCGTTGGTGAACCAGCGGAGGGATCATTATCGAGTTCTAAACTCCCAAACCTTTGTGAACATACCTTTGTTGCCTCGGCGGTTTAACCACCGCCGGCGGCCAACCAAACTCTGTTTTCTACAGTATCTTCTGAGTTATCTTATAAATAAGAATTAAAACTTTTAGCAACGGATCTCTTGGCTCTGGCATCGATGAAGAACGCAGCGAAATGCGATACGTAATGTGAATTGCAGAATTCAGTGAATCATCGAATCTTTGAACGCACATTGCGCCCGCCAGCACTCTGGCGGGCATGCCTGTTCGAGCGTCATTTCAACCCTCAGAACCCCTTTGGGGGATCTGGCGTTGGGGATCGGCAGTCCTGCCGGCCCCGAAATATAGT…	k__Fungi	p__Ascomycota	c__Sordariomycetes	o__Hypocreales	f__Bionectriaceae	g__Ovicillium	Ovicillium oosporum	animal_parasite	wood_saprotroph				wood,animal_material		non-aquatic	arthropod_parasite		filamentous_mycelium	none	none
ASV561	AAGTCGTAACAAGGTCTCCGTTGGTGAACCAGCGGAGGGATCATTATCGAGTTTTGTACTCTAAACCCACTGTGAACTTCTCAATTGTTGCTTCCGGCGGACAGCTCCCGTTTTGGGAGCCATGCTGCCTGGCACTATAGGGTGTCTGCCGGAAGGCCATTCTAAAACTCTTTTTCAAAAGATACTCTGAGTGTTATATCAAAACAATTAAAACTTTCAACAACGGATCTCTTGGCTCTGGCATCGATGAAGAACGCAGCGAAATGCGATAAGTAATGCGAATTGCAGAATTCCGCGAGTCATCGAATCTTTGAACGCACATTGCGCCCGCTAGTATTCTAGCGAGCATGCCTGTCCGAGCGTCATTAACACTACTCAAGCTCTGTTTGGTGTTGGGGA…	k__Fungi	p__Ascomycota	c__Sordariomycetes	o__	f__	g__
ASV562	AAGTCGTAACAAGGTCTCCGTTGGTGAACCAGCGGAGGGATCATTATTGAGTGTAAAAACTCCCAACCCTTTGTGAACATACCTCTGTTGCTTCGGCGGATGCGCCCCGGGCGCGCCTCTCACGAGTGCGTGCCCCGGAACCAGGCGCCCGCCGGGGGACCTACAAACTCTTGTATTTCTACGGATCTCTGAGTGTGATTTAAACAAATCAAATCAAAACTTTCAACAACGGATCTCTTGGCTCTAGCATCGATGAAGAACGCAGCGAAATGCGATAAGTAATGCGAATTGCAGAATTCAGTGAATCATCGAATCTTTGAACGCACATTGCGCCCGCTAGTATTCTGGCGGGCATGCCTGTCTGAGCGTCATTTCAACCCTCGTCCCCCGTCTAGGCGG…	k__Fungi	p__Ascomycota	c__Sordariomycetes	o__Hypocreales	f__Hypocreales_fam_Incertae_sedis	g__Acremonium	Acremonium polychromum	unspecified_saprotroph	foliar_endophyte	hypervariable	foliar_endophyte	leaf/fruit/seed_pathogen	leaf/fruit/seed,soil,dung,animal_material	soft_rot	partly_aquatic			filamentous_mycelium
ASV563	AAGTCGTAACAAGGTCTCCGTTGGTGAACCAGCGGAGGGATCATTATTGAGTTTCAGAACTCTCCAACCCTGTGTGAACTGAAGTCTGGTTGCTCAGGCAGGCGGTCCCCGGGGGGGACCGCAGCTTCACTGAAGCGCCTGCCGGAGGATACCTAAACTCGTTTTTATTAATTACATCTCTGAGTAATAAAAGAAAATGAATCAAAACTTTCAACAACGGATCTCTTGGTTCTGGCATCGATGAAGAACGCAGCGAAATGCGATAAGTAATGCGAATTGCAGAATTCTGTGAGTCATCGAATCTTTGAACGCACATTGCGCCCTCTAGCACTCTAGAGGGCATGCCTGTCCGAGCGTCATTTCAACCCTCGAGCGCTATTTCGCTTGGAGTTGGGGCTC…	k__Fungi	p__	c__	o__	f__	g__
ASV564	AAGTCGTAACAAGGTCTCCGTTGGTGAACCAGCGGAGGGATCATTATTGAGTTTCAGAACTCTTCAACCCTGTGTGAACTGAAGTCTGGTTGCTCAGGCAGGCGGTCCCCGGGGGGGGACCGCAGCTTCACTGAAGCGCCTGCCGGAGGATACCTAAACTCGTTTTTATTAATACATCTCTGAGTAACAAAAGAAAATGAATCAAAACTTTCAACAACGGATCTCTTGGTTCTGGCATCGATGAAGAACGCAGCGAAATGCGATAAGTAATGCGAATTGCAGAATTCTGTGAGTCATCGAATCTTTGAACGCACATTGCGCCCTCTAGCACTCTAGAGGGCATGCCTGTCCGAGCGTCATTTCAACCCTCAAGCGCTATTTCGCTTGGAGTTGGGGCTC…	k__Fungi	p__	c__	o__	f__	g__
ASV565	AAGTCGTAACAAGGTCTCCGTTGGTGAACCAGCGGAGGGATCATTATTGAGTTTTCTAACTCTCCAACCCTGTGTGAACTGAAGTCTGGTTGCTCAGGCAGGCGGTCCCCGGGGGGGACCGCAGCTTCATTGAAGCGCCTGCCGGAGGATACCTAAACTCGTTTTTAACCCTAAATCTCTGAGTAATAAAAACAAAAATGAATCAAAACTTTCAACAACGGATCTCTTGGTTCTGGCATCGATGAAGAACGCAGCGAAATGCGATAAGTAATGCGAATTGCAGAATTCTGTGAGTCATCGAATCTTTGAACGCACATTGCGCCCTCTAGCACTCTAGAGGGCATGCCTGTCCGAGCGTCATTTCAACACTCGAGCGCTATTTCGCTTGGAGTTGGGGCT…	k__Fungi	p__	c__	o__	f__	g__
ASV566	AAGTCGTAACAAGGTCTCCGTTGGTGAATCAGCGGAGGGATCATTAGAGAGTATAAAACCTCCCTACCCATGTGAACATACCTACGTTGCCTCGGTGGCCTCGCGGCCGCCGATGGCCCCCTAAACTCTGTTTTATTTTGGAACTCTGAATCTTTAAACAAATAAGTTAAAACTTTCAACAACGGATCTCTTGGTTCTGGCATCGATGAAGAACGCAGCGAAATGCGATAAGTAATGTGAATTGCAGAATTCAGTGAATCATCGAATCTTTGAACGCACATTGCGCCCATTAGTATTCTAGTGGGCATGCCTGTTCGAGCGTCATTAAGTCCATTAAGCCCTGTTGCTTAGCGTTGGGAGCCCGCTGGCGAGAGCCTGCAGCTCCTCAAAATTAGTGGC…	k__Fungi	p__Ascomycota	c__Sordariomycetes	o__Xylariales	f__Xylariaceae	g__Anthostomella	Anthostomella sepelibilis	foliar_endophyte	litter_saprotroph		foliar_endophyte		leaf/fruit/seed		partly_freshwater_(partly_non-aquatic)			filamentous_mycelium	perithecium_(hymenium_hidden,_narrow_opening)	closed
ASV567	AAGTCGTAACAAGGTCTTCGTAGGTGAACCTGCGAAGGGATCATTACCGAGTGAGGGCCCCCAGCCCGACCTCCAACCCTTTGTTGAACTTCCGCGTTGCCTCGGGGGTGACCCGGCCGTTCGTGCCGGGACCCCCGATGGACCCAACCAAAACTCTTGCATGTCGTGCGTCGGAGTATTAAAGTAAATCAATCAAAACTTTCAACAACGGATCTCTTGGTTCTGGCATCGATGAAGAACGCAGCGAAATGCGATAAGTAATGTGAATTGCAGAATTCAGTGAATCATCGAATCTTTGAACGCACATTGCGCCCTTTGGTATTCCGAAGGGCATGCCCGTTCGAGCGTCATTTCACCAATCAAGCCTGGCTTGGTGTTGGGCCCCGGGGAGACCCGGGC…	k__Fungi	p__Ascomycota	c__Dothideomycetes	o__Capnodiales	f__	g__
ASV568	AAGTCGTAACAAGGTCTTCGTAGGTGAACCTGCGAAGGGATCATTACCGAGTGAGGGCCCCCGGCCCGACCTCCAACCCTTTGTTGAACTTCCACGTTGCCTCGGGGGTGACCCGGCCGTTCGCGCCGGGACCCCCGATGGACCCAACCAAAACTCTTGCATGTCGTGCGTCGGAGTATTAAAGTAAATCAATCAAAACTTTCAACAACGGATCTCTTGGTTCTGGCATCGATGAAGAACGCAGCGAAATGCGATAAGTAATGTGAATTGCAGAATTCAGTGAATCATCGAATCTTTGAACGCACATTGCGCCCTTTGGTATTCCGAAGGGCATGCCCGTTCGAGCGTCATTTCACCAATCAAGCCTGGCTTGGTGTTGGGCCCCGGGGAGACCCGGGC…	k__Fungi	p__Ascomycota	c__Dothideomycetes	o__Capnodiales	f__	g__
ASV569	AAGTCGTAACAAGGTCTTCGTAGGTGAACCTGCGAAGGGATCATTACCGAGTGAGGGCCCCCGGCCCGACCTCCAACCCTTTGTTGAACTTCCGCGTTGCCTCGGGGGTGACCCGGCCGTTCGCGCCGGGACCCCGATGGACCCAACAAAAACTCTTGCATGTCGTGCGTCGGAGTATTAAAGTAAATCAATCAAAACTTTCAACAACGGATCTCTTGGTTCTGGCATCGATGAAGAACGCAGCGAAATGCGATAAGTAATGTGAATTGCAGAATTCAGTGAATCATCGAATCTTTGAACGCACATTGCGCCCTTTGGTATTCCGAAGGGCATGCCCGTTCGAGCGTCATTTCACCAATCAAGCCTGGCTTGGTGTTGGGCCCCGGGGAGACCCGGGCC…	k__Fungi	p__Ascomycota	c__Dothideomycetes	o__Capnodiales	f__	g__
ASV570	AAGTCGTAACAAGGTCTTCGTAGGTGAACCTGCGAAGGGATCATTACCGAGTGAGGGCCCCCGGCCCGACCTCCAACCCTTTGTTGAACTTCCGCGTTGCCTCGGGGGTGACCCGGCCGTTCGCGCCGGGACTCCCGATGGACCCAACCAAAACTCTTGCATATCGTGCGTCGGAGTATTAAAGTAAATCAATCAAAACTTTCAACAACGGATCTCTTGGTTCTGGCATCGATGAAGAACGCAGCGAAATGCGATAAGTAATGTGAATTGCAGAATTCAGTGAATCATCGAATCTTTGAACGCACATTGCGCCCTTTGGTATTCCGAAGGGCATGCCCGTTCGAGCGTCATTTCACCAATCAAGCCTGGCTTGGTGTTGGGCCCCGGGGAGACCCGGGC…	k__Fungi	p__Ascomycota	c__Dothideomycetes	o__Capnodiales	f__	g__
ASV571	AAGTCGTAACAAGGTTATCGTTGGTGAACCAGCGTTAGGATCATTAATGTGTCTAAACCCTCGCGGGTTTTTCATCCCGACGCTGTGCGCCTCTTGGGGCTGCACGCCAAAGGAGCATATCCATCCACACCTGTGCACACACACGGTGGTTGGGGTTTCATCGCCCCCGCCGCTGCTCTATACACACGTCTCAAAAGTCATCGTATGTTCCATGTCGTATTATACACAACTTTCAGCAACGGATCTCTTGGCTCTCGCATCGATGAAGAACGCAGCGAAATGCGATAAGTAATGTGAATTGCAGAATTCAGTGAATCATCGAATCTTTGAACGCACCTTGCGCCACGTGGTATTCCACGGGGCACGCCTGTTTGAGTGTCACGTTAACCATCGCGTTGC…	k__Fungi	p__Basidiomycota	c__Agaricomycetes	o__Auriculariales	f__Hyaloriaceae	g__
ASV572	AAGTCGTAACAAGGTTATCGTTGGTGAACCAGCGTTAGGATCATTAATGTGTCTAAACCCTCGCGGGTTTTTCATCCCGACGCTGTGCGCCTCTTGGGGCTGCACGCCAAAGGAGCATATCCATCCACACCTGTGCACACACACGGTGGTTGGGGTTTCATCGCCCCCGCCGCTGCTCTATACACACGTCTCAAAAGTCATTGTATGTTCCATGTCGTATTATACACAACTTTCAGCAACGGATCTCTTGGCTCTCGCATCGATGAAGAACGCAGCGAAATGCGATAAGTAATGTGAATTGCAGAATTCAGTGAATCATCGAATCTTTGAACGCACCTTGCGCCACGTGGTATTCCACGGGGCACGCCTGTTTGAGTGTCACGTTAACCATCGCGTTTG…	k__Fungi	p__Basidiomycota	c__Agaricomycetes	o__Auriculariales	f__Hyaloriaceae	g__
ASV573	AAGTCGTAACAAGGTTGGTTTTTCCCTGTTGTAGATCTAGATTTAGCTAACTTTTACAAAGGTTTCCGTAGGTGAACCTGCGGAAGGATCATTATAGAGAAATATAGGGTCCGGTAAACGGCACCCTAGGGGGCACGTAGCGATACGGCACCCGGTCCTCAACCCTATGCGTAGAACAAACCTTTGTTGCTTTGGCGGGCCCGAGGTATTACGCCTCGCGTTGGCTTCGGGCAATGTCCGCCCGTCAAAAGCTCACCACACTCGATTTTTCTGTGACGTCCGAGTGAGAATTTAGAATAAGACAAAACTTTCAACACTGGATCTCTTGGTTCTGGCATCGATGAAGAACGCAGCGAAATGCGATAAGTAATGTGAATTGCAGAATTTAGTGAATCATCG…	k__Fungi	p__	c__	o__	f__	g__
ASV574	AAGTCGTAACAAGGTTTCCGTAGGGTAAGTCAAGCACCTGTCCTGCTGGTGCTTTGTTGGTCATGCTAACGTTTTCTCTAGTGAACCTGCGGAAGGATCATTATCGAGATTGGCTTCGGCCCTCTCCAACCCTTGTCTATTATCCACGTTGCTTTGGCAGGCGCCGGCCTCCGGGGCTTTGTCTCCGGGGCTGGCAACTGTCAATAGCCCCCCCAAAACTCTTTGAATGTGTCCTCTAAGTTTAATTAAATGAATAAAACTTTCAACAACGGATCTCTTGGTTCTGGCATCGATGAAGAACGCAGCGAAATGCGATAAGTAATGCGAATTGCAGAATTCCGTGAGTCATCGAATTTTTGAACGCATATTGCGCCCCCTGGTACTCCGGTGGGCATGCCT…	k__Fungi	p__	c__	o__	f__	g__
ASV575	AAGTCGTAACAAGGTTTCCGTAGGGTAAGTTGACTCGATTTGGTGTTTTTTAAGAACTTTTGCTAATAAATATCTAGTGAACCTGCGGAAGGATCATTACTGAGTTAGGGTCTTTGGCCCGACCTCCAACCCTATGTCAAAATACTCTTGTTGCTTTGGCAGGCCTGCTTCGGCTGTTGGGGTTTACTCTAGCTCGTGACTGCCATTAGCCCATTTAAATTCTTTAAATTGTGTCTGATAAGAAACAAAAATAAACAAAACTTTCAACAACGGATCTCTTGGTTCTGGCATCGATGAAGAACGCAGCGAAATGCGATAAGTAATGTGAATTGCAGAACTCAGTGAATCATCGAATCTTTGAACGCACATTGCGCCCTTTGGTATTCCGAAGGGCATGCC…	k__Fungi	p__Ascomycota	c__Eurotiomycetes	o__	f__	g__
ASV576	AAGTCGTAACAAGGTTTCCGTAGGGTATGTTAACCATCTAAACCCCCTTAAAACTTGGACTTGAATGCTAACGTGATTTATAGTGAACCTGCGGAAGGATCATTAAAGAGTAAGGGTCTTCTAGGCCCGACCTCCCAAACCCTTTGTTTATTATACCTTGTGTTGCTTCGGTAGGCCTGGATTTAATCGTCCTGCCGGAGGACCATTAAAACGTCCTCTGGAGAGTGCCTACCGACAGCCCCCAAACCACAAAAATTCTTAACCAAACATGTCTTTGTCTAAGTAAAACAAACAAATAAAAGCAAAACTTTCAACAACGGATCTCTTGGTTCTGGCATCGATGAAGAACGCAGCGAAATGCGATAAGTAATGCGAATTGCAGAATTCCAGTGAGTCATC…	k__Fungi	p__Ascomycota	c__Eurotiomycetes	o__Chaetothyriales	f__Herpotrichiellaceae	g__Exophiala	Exophiala	animal_parasite	litter_saprotroph		root_endophyte_dark_septate	root-associated	leaf/fruit/seed,animal_material		partly_aquatic	animal_parasite/opportunistic_human_parasite		dimorphic_yeast
ASV577	AAGTCGTAACAAGGTTTCCGTAGGGTGAGTTCCCCCCGCTAAAACCCTCAATAAGTTCAGCGTAATAGGCGTTTGCTAACCAACCCCAACAGTGAACCTGCGGAAGGATCATTAACGAGCGTAAGACCGGCGCCCGCGTCGGCTCTCACCAGCCCGATGATTACGGCTTTCCGCCCCCGGGAAACCCCTGGAAGAAACCGGGTCGCGCCGGTGGTGCAAGGACGGGGCTGCCTACAGATGGTGCCCTTGTGACCTACCCAACGGCGCCCGGAGTATTTTAAACCCTTGCTTTTTTGCAAATTAGAAACCCTGAACGCTTTTTACAAAACGGCAAAAACTTTCAACAACGGATCTCTTGGTTCCAGCATCGATGAAGAACGCAGCGAAATGCGATAAGTA…	k__Fungi	p__	c__	o__	f__	g__
ASV578	AAGTCGTAACAAGGTTTCCGTAGGTAAGTAATATCGTATCCTACTCGAAGTCTTATGGCGTCTCTAACATCAATATAGGTGAACCTGCGGAAGGATCATTACCATGACGCTTCAAGCGTTAACCCTTTGAATACCTATCAGTGCTTCGGCAGTTCGCTGTCGAACGTCAATCTCTGATATTTTATTGTCTGAGTCTTATAAAATAAACAAAACTTTCAACAACGGATCTCTTGGTTCCGGCATCGATGAAGAACGCAGCGAAATGCGATACGTAGTGTGAATTGCAGAATCAGTGAATCATCGAATCTTTGAACGCACATTGCGCCCTTTGGTATTCCGAAGGGCACGCCTGTTCGAGCGTCATTTCAACCTCAAGCTTAGCTTGGTCTTGGATTAGTA…	k__Fungi	p__	c__	o__	f__	g__
ASV579	AAGTCGTAACAAGGTTTCCGTAGGTAAGTAATATCGTATCCTACTCGAAGTCTTATGGCGTCTCTAACATTAATATAGGTGAACCTGCGGAAGGATCATTACCATGACGCTTCAAGCGTTAACCCTTTGAATACCTACCAGTGCTTCGGCAGTTCGCTGTCGAACGTCAATCTCTGATATTTTATTGTCTGAGTCTTATAAAATAAACAAAACTTTCAACAACGGATCTCTTGGTTCCGGCATCGATGAAGAACGCAGCGAAATGCGATACGTAGTGTGAATTGCAGAATCAGTGAATCATCGAATCTTTGAACGCACATTGCGCCCTTTGGTATTCCGAAGGGCACGCCTGTTCGAGCGTCATTTCAACCTCAAGCTTAGCTTGGTCTTGGATTAGTA…	k__Fungi	p__	c__	o__	f__	g__
ASV580	AAGTCGTAACAAGGTTTCCGTAGGTAAGTAATATCGTATTCTACTCGAAGTCTTATGGCGTCTCTAACATCAATATAGGTGAACCTGCGGAAGGATCATTACCATGACGCTTCAAGCGTTAACCCTTTGAATACCTACCAGTGCTTCGGCAGTTCGCTGTCGAACGTCAATCTCTGATATTTTATTGTCTGAGTCTTATAAAATAAACAAAACTTTCAACAACGGATCTCTTGGTTCCGGCATCGATGAAGAACGCAGCGAAATGCGATACGTAGTGTGAATTGCAGAATCAGTGAATCATCGAATCTTTGAACGCACATTGCGCCCTTTGGTATTCCGAAGGGCACGCCTGTTCGAGCGTCATTTCAACCTCAAGCTTAGCTTGGTCTTGGATTAGTA…	k__Fungi	p__	c__	o__	f__	g__
ASV581	AAGTCGTAACAAGGTTTCCGTAGGTAAGTAGCGCAGCATTCCGCCTCCATCTTTATAGTTACTGTGCTAACATCTCTCTTTTAGGTGAACCTGCGGAAGGATCATTACTGTGATGCGGCTCGGGCTCGCCCGAGTGTGCATACCCTCTGAATACCTCCCGGTTGCTTCGGCGGGCCGCTGGCTCCTTCGGGACCCAGCCGCCTCACTCGTGCGGCGAGCGCCCGCCGGAAGCCCGTGAACCTCTGTTGATCAAGTGTCGTCCGAGCAAACGAGAAATTGAACAAAACTTTCAACAACGGATCTCTTGGTTCCGGCATCGATGAAGAACGCAGCGAAATGCGATACGTAGTGTGAATTGCAGAATTCAGTGAATCATCGAGTCTTTGAACGCACATTGCG…	k__Fungi	p__	c__	o__	f__	g__
ASV582	AAGTCGTAACAAGGTTTCCGTAGGTAAGTGATATCGGCCCCTCCCGTGCGACGGGCTCCGCTAACGTGCCTAGGTGAACCTGCGGAAGGATCATTACCGTGACGCGGCCCGGGTCCGCCCGGGCTCGCCCACCCCCTGCGTACGCACTCGATTGCTTCGGCGGGCCGCCGCGTCGCCGGACGCCCGCCGAAAGACATGGAGACCCTGCTCGTGTGGTGACGTCGGAGCGAAAAGCAAATCAGCAAAACTTTCAACAACGGATCTCTTGGTTCCGGCATCGATGAAGAACGCAGCGAAATGCGATACGTAGTGTGAATTGCAGAATTCAGTGAATCATCGAGTCTTTGAACGCACATTGCGCCCTTTGGCATTCCGAAGGGCACGCCTGTTCGAGCGTCA…	k__Fungi	p__Ascomycota	c__	o__	f__	g__
ASV583	AAGTCGTAACAAGGTTTCCGTAGGTAAGTGGTGTCGCCTCCCGATCTTGAGGCGTCGCACGGTCGCTAACATTCCCCAGGTGAACCTGCGGAAGGATCATTATCGTGATGCCGCCCGGACCCCCGGGCGTGTCCGCTCCTGTGAACCCTCCAGTTGCTTCGGCGGTTCGCCGCCGGACGCCCCTGAACCTCTGTCTGATGACGTCCGAGCCGGCAGCAAAATAGCAAAACTTTCAACAACGGATCTCTTGGTTCCGCGATCGATGAAGAACGCAGCGAAATGCGATACGTAGTGTGAATTGCAGAATTCAGTGAATCATCGAGTCTTTGAACGCACATTGCGCCCCTTGGTATTCCGAGGGGCACGCCCGTTCGAGCGTCATTTCAACCCTCAAGCTCG…	k__Fungi	p__	c__	o__	f__	g__
ASV584	AAGTCGTAACAAGGTTTCCGTAGGTAAGTGTCGCCTTCCCCTCCCCGCGTCGTCGAGACGGCCGCTGACATCACCCAGGTGAACCTGCGGAAGGATCATTATCGTGATGCCGCCCGGCCCTCCGGGCGTGTCCATTCCTGTGAACAGACCAGTTGCTTCGGCGGCTCGCCGCCGGACGCCCGTGAATCTCTGTCCTATGATGTCCGAGCCCGCAGCGAATAGCAAAACTTTCAACAACGGATCTCTTGGTTCCGCGATCGATGAAGAACGCAGCGAAATGCGATACGTAGTGTGAATTGCAGAATTCAGTGAATCATCGAGTCTTTGAACGCACATTGCGCCCTTTGGCATTCCGAAGGGCACGCCTGTTCGAGCGTCATTTCAACCCTCCAGCCTGGC…	k__	p__	c__	o__	f__	g__
ASV585	AAGTCGTAACAAGGTTTCCGTAGGTAAGTGTCGCCTTCCCCTCCCCGCGTCGTCGAGACGGCCGCTGACATCACCCAGGTGAACCTGCGGAAGGATCATTATCGTGATGCCGCCCGGCCCTCCGGGCGTGTCCATTCCTGTGAACAGACCAGTTGCTTCGGCGGCTCGCCGCCGGACGCCCGTGAATCTCTGTCCTATGATGTCCGAGCCCGCAGCGAATAGCAAAACTTTCAACAACGGATCTCTTGGTTCCGCGATCGATGAAGAACGCAGCGAAATGCGATACGTAGTGTGAATTGCAGAATTCAGTGAATCATCGAGTCTTTGAACGCACATTGCGCCCTTTGGCATTCCGAAGGGCACGCCTGTTCGAGCGTCATTTCAACCCTCCAGCCTGGC…	k__	p__	c__	o__	f__	g__
ASV586	AAGTCGTAACAAGGTTTCCGTAGGTAAGTTATATTCTACTCAATCCAATGTTACAAGACAAATGCTAACGAAAACTAGGTGAACCTGCGGAAGGATCATTACAGAAATTGGCTCCGGCCATTTCCAACCCTTGATAATCTCCTGTTGCTTCGGCGCTCCGGCGCCGGTGCCATTAAATTCAAAAACTTTTGTGTCTGAACAAGATTTAATTATCAAAACTTTCAACAACGGATCTCTTGGTTCCCGCATCGATGAAGAACGCCGCGAAACGCGAAATGTGATGTGAATTGCAGAATTTAGTGAATCATCGAATCTTTGAACGCACATTGCGCCTGCTTGCAGGCATGCCCGTTCGAGCGTCGCTTCTATCTAGGATTCTTCTTTTTGAAGAGACCTGTG…	k__Fungi	p__	c__	o__	f__	g__
ASV587	AAGTCGTAACAAGGTTTCCGTAGGTATGTATCGAGTCGAATCCTCTATCTCAACCTCGCTAACATTCATAGGTGAACCTGCGGAAGGATCATTACGATGACGCATCAGCGTTAACCCTTGAATACCTACCAGTTCTTCGGCAGTTCGCTGTCGAACTTTAACTCCGCAATCTTTATCGTCTGAGTCGAAAGAAATAAACAAAACTTTCAACAACGGATCTCTTGGTTCCGGCATCGATGAAGAACGCAGCGAAATGCGATACGTAGTGTGAATTGCAGAATCAGTGAATCATCGAGTCTTTGAACGCACATTGCGCCCTTTGGTATTCCGAAGGGCACGTCTGTTCGAGCGTCATTTCACCCTCAAGCTGAGCTTGGTATTGAACTAGCATTGCTGGTT…	k__Fungi	p__	c__	o__	f__	g__
ASV588	AAGTCGTAACAAGGTTTCCGTAGGTATGTTATCAAACCCCCCCCCGTCCGTCGTCTTTCCGACCTTATGCTAACTTTCCTTTTAGGTGAACCTGCGGAAGGATCATTACTGAGTTAGGGTCTCTCTAGGCCCGACCTCCAACCCTTTGTCTACCAAACCTCTTGTTGCTTCGGCGGGCCCGTCCTCATGGGGACCGCCGGAGGGTTCAATCCCTCTGGCCCGTGCTCGTCGGTAGCCACCAAAAAACTCTCTTGATGAATTGTGACATAGTCTGAGTATAATTATCAATAAACCAAAAACTTTCAACAACGGATCTCTTGGTTCTGGCATCGATGAAGAACGCAGCGAAATGCGATAAGTAATGCGAATTGCAGAATCCGTGAGTCATCGAATCTTTGA…	k__Fungi	p__Ascomycota	c__	o__	f__	g__
ASV589	AAGTCGTAACAAGGTTTCCGTAGGTATGTTATCAACCCACTCGTCTGTCCTCTTCCGACTTTATGCTAACTTTCTTTTTAGGTGAACCTGCGGAAGGATCATTACTGAGTTAGGGTCTCTCTAGGCCCGACCTCCAACCCTTTGTCTACCAAACCTCTTGTTGCTTCGGCGAGCCCGTCCTCATGGGGACCGCCGGAGGGGTCACTCCCTCTGGCCCGTGCTCGTCGGTAGCCACCAAAAAGCTCTTGATGAATTGTGATACAGTCTGAGTATAATTATCAATAAACCAAAAACTTTCAACAACGGATCTCTTGGTTCTGGCATCGATGAAGAACGCAGCGAAATGCGATAAGTAATGCGAATTGCAGAATCCGTGAGTCATCGAATCTTTGAACGCAC…	k__Fungi	p__Ascomycota	c__	o__	f__	g__
ASV590	AAGTCGTAACAAGGTTTCCGTAGGTATGTTATCAACCCCCCCCCCCGTCCGTCGTCTTTCCGATCTTATGCTAACTTTCCTTTTAGGTGAACCTGCGGAAGGATCATTACTGAGTTAGGGTCTCTCTAGGCCCGACCTCCAACCCTTTGTCTACCAAACCTCTTGTTGCTTCGGCGGGCCCGTCCTCATGGGGACCGCCGGAGGGTTCAATCCCTCTGGCCCGTGCTCGTCGGTAGCCACCAAAAAACTCTTGATGAATTGTGACATAGCCTGAGTATAATGATCAATAAACCAAAAACTTTCAACAACGGATCTCTTGGTTCTGGCATCGATGAAGAACGCAGCGAAATGCGATAAGTAATGCGAATTGCAGAATCCGTGAGTCATCGAATCTTTGAA…	k__Fungi	p__Ascomycota	c__	o__	f__	g__
ASV591	AAGTCGTAACAAGGTTTCCGTAGGTATGTTATCAACCCCCCCCCCGTCCGTCGTCTTTCCGATCTTATGCTAACTTTCCTTTTAGGTGAACCTGCGGAAGGATCATTACTGAGTTAGGGTCTCTCTAGGCCCGACCTCCAACCCTTTGTCTACCAAACCTCTTGTTGCTTCGGCGGGCCCGTCCTCATGGGGACCGCCGGAGGGTTCAATCCCTCTGGCCCGTGCTCGTCGGTAGCCACCAAAAAACTCTTGATGAATTGTGACATAGCCTGAGTATAATGATCAATAAACCAAAAACTTTCAACAACGGATCTCTTGGTTCTGGCATCGATGAAGAACGCAGCGAAATGCGATAAGTAATGCGAATTGCAGAATCCGTGAGTCATCGAATCTTTGAAC…	k__Fungi	p__Ascomycota	c__	o__	f__	g__
ASV592	AAGTCGTAACAAGGTTTCCGTAGGTGAACCTGCGGAAGGATCAGTAGAGAAAACTGGGTCTCACGGCCCGATCTACCCCACACACACCTGTGAACCGTTTATATGTGTCTGACGACCCTCGCGGGTCCGAAAGGCCATCTTTACAAAACATCTTGTAACCAGTCTTGAACGTCAATGTTATATCTTAACAAAAACAAAACTTTCAACAACGGATCTCTTGGCTCCCACATCGATGAAGAACGCAGCGAAATGCGATAAGTAATGTGAATTGCAGAATCAGTGAATCATCGAGTCTTTGAACGCAACTTGCGCCCTTTGGTATTCCGAAGGGCATGCCTGTTTGAGTGTCATGAAAACCTCAATCCCTCCGGTTTTTGTTAACCGGTTGGACTTGGATCT…	k__Fungi	p__Basidiomycota	c__Tremellomycetes	o__Tremellales	f__Cryptococcaceae	g__Kwoniella	Kwoniella dendrophila	unspecified_saprotroph							partly_aquatic			dimorphic_yeast
ASV593	AAGTCGTAACAAGGTTTCCGTAGGTGAACCTGCGGAAGGATCAGTAGAGAACCGCCGGCGAAAGCCGGTTCTACCCCACACACACCTGTGAACTGTATTAGGGAAGCGGATTAGCTCCGGCGAAACCTTCCCGACCTTTACAAAACGTCTTATGATGTCACGAACGTAGTCTTATTTTAACAAAATAAAACTTTCAACAACGGATCTCTTGGCTCCCACATCGATGAAGAACGCAGCGAAATGCGATAAGTAATGTGAATTGCAGAATTCAGTGAATCATCGAGTCTTTGAACGCACCTTGCGCCCTCTGGTATTCCGGAGGGCATGCCTGTTTGAGTGTCATGAAACTCTCAACCCCTCGGGTTTTACGACCTGTCGCGGTTGGATTTGGGCGCTGCC…	k__Fungi	p__Basidiomycota	c__Tremellomycetes	o__Tremellales	f__Cryptococcaceae	g__Kwoniella	Kwoniella betulae	unspecified_saprotroph							partly_aquatic			dimorphic_yeast
ASV594	AAGTCGTAACAAGGTTTCCGTAGGTGAACCTGCGGAAGGATCAGTAGAGAACCGCCGGCGCAAGCCGGTTCTACCCACACACACCTGTGAACCGTATTTAGGACGCGGACTAGCCCCTCGGGGCGAAACCGTCCGACCTTTACAAAACGTCTTATAATGTCATGAACGTAGTCTTATTTTAACAAATAAAACTTTCAACAACGGATCTCTTGGCTCCCACATCGATGAAGAACGCAGCGAAATGCGATAAGTAATGTGAATTGCAGAATTCAGTGAATCATCGAGTCTTTGAACGCACCTTGCGCCCTCTGGTATTCCGGAGGGCATGCCTGTTTGAGTGTCATGAAACTCTCAACCCCTCGGGTTTTACGACCCGTTGGGTTGGATTTGGGCGCTGCC…	k__Fungi	p__Basidiomycota	c__Tremellomycetes	o__Tremellales	f__Tremellaceae	g__Cryptococcus	Cryptococcus cuniculi	unspecified_saprotroph	foliar_endophyte	hypervariable	foliar_endophyte		leaf/fruit/seed,soil,dung,animal_material		partly_aquatic	animal-associated/opportunistic_human_parasite		yeast
ASV595	AAGTCGTAACAAGGTTTCCGTAGGTGAACCTGCGGAAGGATCAGTAGAGAACCGCCGGCGCAAGCCGGTTCTACCCACACACACCTGTGAACCGTATTTAGGACGCGGACTAGCCCCTCGGGGCGAAACCGTCCGACCTTTACAAAACGTCTTATAATGTCATGAACGTAGTCTTATTTTAACAAATAAAACTTTCAACAACGGATCTCTTGGCTCCCACATCGATGAAGAACGCAGCGAAATGCGATAAGTAATGTGAATTGCAGAATTCAGTGAATCATCGAGTCTTTGAACGCACCTTGCGCCCTCTGGTATTCCGGAGGGCATGCCTGTTTGAGTGTCATGAAACTCTCAACCCCTCGGGTTTTACGACCTGTTGGGTTGGATTTGGGCGCTGCC…	k__Fungi	p__Basidiomycota	c__Tremellomycetes	o__Tremellales	f__Tremellaceae	g__Cryptococcus	Cryptococcus cuniculi	unspecified_saprotroph	foliar_endophyte	hypervariable	foliar_endophyte		leaf/fruit/seed,soil,dung,animal_material		partly_aquatic	animal-associated/opportunistic_human_parasite		yeast
ASV596	AAGTCGTAACAAGGTTTCCGTAGGTGAACCTGCGGAAGGATCAGTAGAGAACCGCCGGCGCAAGCCGGTTCTACCCACACACACCTGTGAACCGTATTTAGGACGCGGACTAGCCCCTCGGGGCGAAACCGTCCGACCTTTACAAAACGTCTTATAATGTCATGAACGTAGTCTTATTTTAACAAATAAAACTTTCAACAACGGATCTCTTGGCTCCCACATCGATGAAGAACGCAGCGAAATGCGATAAGTAATGTGAATTGCAGAATTCAGTGAATCATCGAGTCTTTGAACGCACCTTGCGCCCTCTGGTATTCCGGAGGGCATGCCTGTTTGAGTGTCATGAAACTCTCAACCCCTCGGGTTTTACGACCTGTTGGGTTGGATTTGGGCGCTGCC…	k__Fungi	p__Basidiomycota	c__Tremellomycetes	o__Tremellales	f__Tremellaceae	g__Cryptococcus	Cryptococcus cuniculi	unspecified_saprotroph	foliar_endophyte	hypervariable	foliar_endophyte		leaf/fruit/seed,soil,dung,animal_material		partly_aquatic	animal-associated/opportunistic_human_parasite		yeast
ASV597	AAGTCGTAACAAGGTTTCCGTAGGTGAACCTGCGGAAGGATCAGTAGAGAACCGCCGGCGCAAGCCGGTTCTACCCACACACACCTGTGAACCGTATTTAGGACGCGGACTAGCCCCTCGGGGCGAAACCGTCCGACCTTTACAAAACGTCTTATAATGTCATGAACGTAGTCTTATTTTAACAAGTAAAACTTTCAACAACGGATCTCTTGGCTCCCACATCGATGAAGAACGCAGCGAAATGCGATAAGTAATGTGAATTGCAGAATTCAGTGAATCATCGAGTCTTTGAACGCACCTTGCGCCCTCTGGTATTCCGGAGGGCATGCCTGTTTGAGTGTCATGAAACTCTCAACCCCTCGGGTTTTACGACCTGTTGGGTTGGATTTGGGCGCTGCC…	k__Fungi	p__Basidiomycota	c__Tremellomycetes	o__Tremellales	f__Tremellaceae	g__Cryptococcus	Cryptococcus cuniculi	unspecified_saprotroph	foliar_endophyte	hypervariable	foliar_endophyte		leaf/fruit/seed,soil,dung,animal_material		partly_aquatic	animal-associated/opportunistic_human_parasite		yeast
ASV598	AAGTCGTAACAAGGTTTCCGTAGGTGAACCTGCGGAAGGATCAGTAGAGAACCGCCGGCGCAAGCCGGTTCTACCCCACACACACCTGTGAACCGTATCAGGGAAGCGGATTAGCTCCGGCGAAACCTTCCCGACCTTTACAAAACGTCTTATGATGTCACGAACGTAGTCTTATTTTAACAAAATAAAACTTTCAACAACGGATCTCTTGGCTCCCACATCGATGAAGAACGCAGCGAAATGCGATAAGTAATGTGAATTGCAGAATTCAGTGAATCATCGAGTCTTTGAACGCACCTTGCGCCCTCTGGTATTCCGGAGGGCATGCCTGTTTGAGTGTCATGAAACTCTCAACCCCTCGGGTTTTACGACCTGTCGTGGTTGGATTTGGGCGCTGCC…	k__Fungi	p__Basidiomycota	c__Tremellomycetes	o__Tremellales	f__Cryptococcaceae	g__Kwoniella	Kwoniella betulae	unspecified_saprotroph							partly_aquatic			dimorphic_yeast
ASV599	AAGTCGTAACAAGGTTTCCGTAGGTGAACCTGCGGAAGGATCAGTAGAGAACCGCCGGCGCAAGCCGGTTCTACCCCACACACACCTGTGAACCGTTTATTAGGACGTGGATTACCCTCGGGGAAACCGTCCGACCTTACAAAACATCTTATAACGTCATGAATGTAGTGTTATATTAACAAATAAAACTTTCAACAACGGATCTCTTGGCTCCCACATCGATGAAGAACGCAGCGAAATGCGATAAGTAATGTGAATTGCAGAATTCAGTGAATCATCGAGTCTTTGAACGCACCTTGCGCCCTCTGGTATTCCGGAGGGCATGCCTGTTTGAGTGTCATGAAACTCTCAACCCCTCGGGTTTTCTAATCTGTTGGGTTGGATTTGGGCGCTGCCGCT…	k__Fungi	p__Basidiomycota	c__Tremellomycetes	o__Tremellales	f__Tremellaceae	g__Cryptococcus	Cryptococcus cuniculi	unspecified_saprotroph	foliar_endophyte	hypervariable	foliar_endophyte		leaf/fruit/seed,soil,dung,animal_material		partly_aquatic	animal-associated/opportunistic_human_parasite		yeast
ASV600	AAGTCGTAACAAGGTTTCCGTAGGTGAACCTGCGGAAGGATCAGTAGAGAACCGTCGGCGAAAGCCGGCTTATCTACCCACACACACCTGTGAACCGTTTATCAGGACGCGGACTAGCTCCGGCGAAACCGTCCGACCTTTACAAAACGTCTTATAATGTCACGAACGTAGTCTTATTTTAACAAATAAAACTTTCAACAACGGATCTCTTGGCTCCCACATCGATGAAGAACGCAGCGAAATGCGATAAGTAATGTGAATTGCAGAATTCAGTGAATCATCGAGTCTTTGAACGCACCTTGCGCCCTCTGGTATTCCGGAGGGCATGCCTGTTTGAGTGTCATGAAACTCTCAACCCCTCGGGTTTTACGACCTGTTGGGTTGGATTTGGGCGCTGCC…	k__Fungi	p__Basidiomycota	c__Tremellomycetes	o__Tremellales	f__Tremellaceae	g__Cryptococcus	Cryptococcus cuniculi	unspecified_saprotroph	foliar_endophyte	hypervariable	foliar_endophyte		leaf/fruit/seed,soil,dung,animal_material		partly_aquatic	animal-associated/opportunistic_human_parasite		yeast
ASV601	AAGTCGTAACAAGGTTTCCGTAGGTGAACCTGCGGAAGGATCAGTAGAGAACGCCGGCGCAAGCCGGTTCTACCCACACACACCCGTGAACCGTTGGAGCAGCGAACGTGCCCTCGTGGTATCTAATAGCGTCCGAACCTGGAGCAGCGAACGTGCCCTCGTGGCATCTAATAGCGTCCGCCCTTACAAAACGTCTAGAAATGTAACGAACGTAGTCTTATTTTAACAAATAAAACTTTCAACAACGGATCTCTTGGCTCCCACATCGATGAAGAACGCAGCGAAATGCGATAAGTAATGTGAATTGCAGAATTCAGTGAATCATCGAGTCTTTGAACGCACCTTGCGCCCTCTGGTATTCCGGAGGGCATGCCTGTTTGAGTGTCATGAAACTCTCAA…	k__Fungi	p__Basidiomycota	c__Tremellomycetes	o__Tremellales	f__Bulleraceae	g__Fonsecazyma	Fonsecazyma	unspecified_saprotroph							non-aquatic			yeast
ASV602	AAGTCGTAACAAGGTTTCCGTAGGTGAACCTGCGGAAGGATCAGTAGAGATTGCCGGCGCAAGCCGGTCCTACAACCACACACACCCGTGAACCGTTTGGAGCCAGCGAAGAGGCCTCGTGCCCTAATAGCGTCCTACTTTACAAAACATCTAGAAATGTAACGAACGTAGTCTTATTTTAACAAATAAAACTTTCAACAACGGATCTCTTGGCTCCCACATCGATGAAGAACGCAGCGAAATGCGATAAGTAATGTGAATTGCAGAATTCAGTGAATCATCGAGTCTTTGAACGCACCTTGCGCCCTCTGGTATTCCGGAGGGCATGCCTGTTTGAGTGTCATGAAACTCTCAACCCCTCGGGTTTTACGATCCGATCGGTTGGATTTGGGCGCTGCC…	k__Fungi	p__Basidiomycota	c__Tremellomycetes	o__Tremellales	f__Bulleraceae	g__Fonsecazyma	Fonsecazyma	unspecified_saprotroph							non-aquatic			yeast
ASV603	AAGTCGTAACAAGGTTTCCGTAGGTGAACCTGCGGAAGGATCAGTAGAGATTGCCGGCGCAAGCCGGTCCTACCCACACACACCTGTGAACTGTTATAAGGGAAGCGGATTAGCCCCACCGGGCGAAACCTTCCCGAACTTTACAAAACGTCTTATAATGTCATGAACGTAGTCTTATTTTAACAAATAAAACTTTCAACAACGGATCTCTTGGCTCCCACATCGATGAAGAACGCAGCGAAATGCGATAAGTAATGTGAATTGCAGAATTCAGTGAATCATCGAGTCTTTGAACGCACCTTGCGCCCTCTGGTATTCCGGAGGGCATGCCTGTTTGAGTGTCATGAAACTCTCAACCCCCCGGGTTTTACGACCTGTCGCGGTTGGATTTGGGCGCTG…	k__Fungi	p__Basidiomycota	c__Tremellomycetes	o__Tremellales	f__Cryptococcaceae	g__Kwoniella	Kwoniella betulae	unspecified_saprotroph							partly_aquatic			dimorphic_yeast
ASV604	AAGTCGTAACAAGGTTTCCGTAGGTGAACCTGCGGAAGGATCATCATTGAAAGGCCGAGAGGCCGTGAACCTTACACCTCTGTGAACAAAACGCGTCGTCCGCGGCGCACAATTTACAAACATATCAAGTCATGAACGTAATACTATAAACAATACAACTTTCAACAACGGATCTCTTGGCTCTCGCATCGATGAAGAACGCAGCGAAATGCGATAAGTAATGTGAATTGCAGAACACAGTGAATCATCGAATCTTTGAACGCACCTTGCACCCTCTGGTATTCCGGAGGGTATGCCTGTTTGAGTGTCATGTAAACCTCAACCCCTCGGGTTTTCCCGATCGGTTGGACTTGGGCGCTGCCTTTGCTGGCTCGCCTCAAATGCCTTAGCGGATGGCGG…	k__Fungi	p__Basidiomycota	c__Tremellomycetes	o__Tremellales	f__Trimorphomycetaceae	g__Trimorphomyces	Trimorphomyces sakaeraticus	mycoparasite	fungal_decomposer				fungal_material		non-aquatic			dimorphic_yeast
ASV605	AAGTCGTAACAAGGTTTCCGTAGGTGAACCTGCGGAAGGATCATTAAAAAATGCACGCGCCCTCGTGGCCGTGGACAACCGTGGGGTCCGCCCGCCGGTGTAACAGCCGACGGTGGTACCCACATCCTCTCTTGTGAAACACCTCTTTGCCTTGGTGGCCGCAGTCTGCCTCACCGCCGACCGCGTAAGTCCGCCAGCTAAACACTTCAGAAACCTTTAGTCTGAGCGAAATTCATAAAGAATTAAAACTTTCAACAACGGATCTCTTGGTTCCCGCATCGATGAAGAACGCAGCGAAACGCGATAGGTAATGTGAATTGCAGAATCTAGTGAATCATCGAATCTTTGAACGCACATTGCGCCTTTTGGTATTCCGAGAGGCATGTCTGTTTGAGCGTG…	k__Fungi	p__Ascomycota	c__Orbiliomycetes	o__Orbiliales	f__Orbiliaceae	g__Hyalorbilia	Hyalorbilia erythrostigma	wood_saprotroph	animal_parasite				wood,leaf/fruit/seed,soil,animal_material		non-aquatic	nematophagous		filamentous_mycelium	apothecium_(hymenium_on_surface)	smooth
ASV606	AAGTCGTAACAAGGTTTCCGTAGGTGAACCTGCGGAAGGATCATTAAAAGTGCCCTGGCCTCGTGCCGGTGGACTACACCTCTACCCTCTTCGGAGGGCAAAGTGTTAACCAATTGTGAAACTTATACCTTTGCTTCGGCAGCGCTCTCAGCCGTAAAACAGCTGGAGGGGTAAGGCTGCCAGAAGCCCACTTTAAAACTAGTTGATGAAATGTCATGCTGTCTGATAACCATTATTTTGAGAAATCAAAAGAATTTTATTAAAACTTTCAGCAACGGATCTCTTGGTTCTCGCATCGATGAAGAACGCAGCGAAACGCGATAGGTAATGTGAATTGCAGAATTCCGTGAATCATCGAATCTTTGAACGCACATTGCGCCTGCTGGTATTCCGGTAGGC…	k__Fungi	p__Ascomycota	c__Orbiliomycetes	o__	f__	g__
ASV607	AAGTCGTAACAAGGTTTCCGTAGGTGAACCTGCGGAAGGATCATTAAAGAATCGCGCCCCGTTTTTTCCGAAAAATGGGTTCTATTCCCACAACCGTGTATACTACCTTTGTTGCTTTGGCGGGCCGCCTCTCCGGAGGCGTTGGCTTCGGCTGACTGTGCCCGCCAGAGGACCCAAACTCAGTTATTTATGTTGTCCGAGTAAATATAAAATATTTAAAACTTTCAACAACGGATCTCTTGGCTCTGGCATCGATGAAGAACGCAGCGAAATGCGATAAGTAATGTGAATTGCAGAATTCAGTGAATCATCGAATCTTTGAACGCACATTGCGCCCCTTGGTATTCCGAGGGGCATGCCTGTTCGAGCGTCATTAAAACAACTCAAGCCTGGCTTGGT…	k__Fungi	p__Ascomycota	c__Leotiomycetes	o__Helotiales	f__Hyaloscyphaceae	g__
ASV608	AAGTCGTAACAAGGTTTCCGTAGGTGAACCTGCGGAAGGATCATTAAAGAATTTCGGCTGTGCGCCGCGAGGCGGCACGCCGTCATCCACACACCTGTGCATCATCGCGGGGGTTCACCCTCGCCGTAACACACACGTTTACAGTCCAGAATGTAACTTTTTATAAAAATACAACTTGCAGCAACGGATCTCTTGGCTCACGCATCGATGAAGAACGCAGCGAAATGCGATAAGTAATGTGAATTGCAGAATTCAGTGAATCATCGAATCTTTGAACGCACCTTGCACCCCACGGCTTTCCGTGGGGTACGCCCGTTCGAGCGTCACGTTAACCATCGCTCAGAGGTTCGCCTCGAAAGCGGATTTGGACGTCGCCGGTGAAAGTCGGCCCGTCTCGAA…	k__Fungi	p__Basidiomycota	c__Agaricomycetes	o__	f__	g__
ASV609	AAGTCGTAACAAGGTTTCCGTAGGTGAACCTGCGGAAGGATCATTAAAGAATTTCGGCTGTGCGCCGCGAGGCGGCACGCCGTCATCCACACACCTGTGCATCATCGCGGGGGTTTACCCTCGCCGTAACACACACGTCTACAGTCCAGAATGTAACTTTTTATAAAAAATACAACTTGCAGCAACGGATCTCTTGGCTCACGCATCGATGAAGAACGCAGCGAAATGCGATAAGTAATGTGAATTGCAGAATTCAGTGAATCATCGAATCTTTGAACGCACCTTGCACCCCACGGCTTTCCGTGGGGTACGCCCGTTCGAGCGTCACGTTAACCATCGCTCAGAGGTTCGCCTCGAAAGCGGATTTGGACGTCGCCGGCGAAAGTCGGCCCGTCTCGA…	k__Fungi	p__Basidiomycota	c__Agaricomycetes	o__	f__	g__
ASV610	AAGTCGTAACAAGGTTTCCGTAGGTGAACCTGCGGAAGGATCATTAAAGAATTTCGGCTGTGCGCCGCGAGGCGGCACGCCGTCATCCACACACCTGTGCATCATCGCGGGGGTTTACCCTCGCCGTAACACACACGTCTGCAGTCCAGAATGTAACTTTTTATAAAAAATACAACTTGCAGCAACGGATCTCTTGGCTCACGCATCGATGAAGAACGCAGCGAAATGCGATAAGTAATGTGAATTGCAGAATTCAGTGAATCATCGAATCTTTGAACGCACCTTGCACCCCACGGCTTTCCGTGGGGTACGCCCGTTCGAGCGTCACGTTAACCATCGCTCAGAGGTTCGCCTCGAAAGCGGATTTGGACGTCGCCGGCGAAATTCGGCCCGTCTCGA…	k__Fungi	p__Basidiomycota	c__Agaricomycetes	o__	f__	g__
ASV611	AAGTCGTAACAAGGTTTCCGTAGGTGAACCTGCGGAAGGATCATTAAAGAATTTCGGCTGTGCGCCGCGAGGCGGCACGCCGTCATCCCCACACCTGTGCATCATCGCGGGGGTTCACCCTCGCCGTAACACACACGTTTGCAGTCCAGAATGTAACTTTTTATAAAAATACAACTTGCAGCAACGGATCTCTTGGCTCACGCATCGATGAAGAACGCAGCGAAATGCGATAAGTAATGTGAATTGCAGAATTCAGTGAATCATCGAATCTTTGAACGCACCTTGCACCCCACGGCTTTCCGTGGGGTACGCCCGTTCGAGCGTCACGTTAACCATCGCTCAGAGGTTCGCCTCGAAAGCGGATTTGGACGTCGCCGGCGAAAGTCGGCCCGTCTCGAA…	k__Fungi	p__Basidiomycota	c__	o__	f__	g__
ASV612	AAGTCGTAACAAGGTTTCCGTAGGTGAACCTGCGGAAGGATCATTAAAGAATTTCGGCTGTGCGCCGCGAGGCGGCACGCCGTCGTCCACACACCTGTGCATCATCGCGGGGGTTCACCCTCGCCGTAACACACACGTCTACAGTCCAGAATGTAACTTTTTATAAAAAATACAACTTGCAGCAACGGATCTCTTGGCTCACGCATCGATGAAGAACGCAGCGAAATGCGATAAGTAATGTGAATTGCAGAATTCAGTGAATCATCGAATCTTTGAACGCACCTTGCACCCCACGGCTTTCCGTGGGGTACGCCCGTTCGAGCGTCACGTTAACCATCGCTCAGAGGTTCGCCTCGAAAGCGGATTTGGACGTCGCCGGCGAAAGTCGGCCCGTCTCGA…	k__Fungi	p__Basidiomycota	c__Agaricomycetes	o__	f__	g__
ASV613	AAGTCGTAACAAGGTTTCCGTAGGTGAACCTGCGGAAGGATCATTAAAGAGAAATGGGTGCCCTCGTGGCCCCGCCTTCTCCAAACCTTTGTGAACCAAATCTACGTCATCTTTGCGGGTGCGGGGCCCCCCTCACCGGGGGCGTCCCCCGCGAAGAGCACGCCAAAACGATTTAGTTTGATACAGTTCTGTTCTATTCGCTTAGCGAAATAAGAAAAACAACTTTCAACAATGGATCTCTTGGCTCCAGCATCGATGAAGAACGCAGCGAAATGCGATAGCTAGTGTGAATTGCAGATTTTAGTGAATCATCGAGTTTTTGAACGCACATTGCGCCCTTCGGTTATTCCTTAGGGCATGCCTATTCGAGCGTCGTTTCGACCCTCGAGCGCAAGCTTG…	k__Fungi	p__Ascomycota	c__	o__	f__	g__
ASV614	AAGTCGTAACAAGGTTTCCGTAGGTGAACCTGCGGAAGGATCATTAAAGAGATAGGGTCCTCACGGGCCCGACCTCCAACCCTTTGTCTACCAAACCTCATGTTGCTTCGGCGGGTCCGTCCTCTGGACCGCCGGAGGGCTTCTGCCCTCTGGTCAGTACCCACCGGTGGCCAACCAACCTAAACTCTTATTTAAGACCTGTCTGAAATTGATTAAAAAATAAAATTAAAAACTTTCAACAACGGATCTCTTGGTTCTGGCATCGATGAAGAACGCAGCGAAATGCGATAAGTAATGCGAATTGCAGAATCCGTGAGTCATCGAATCTTTGAACGCACATTGCGCCCCTTGGTATTCCGAGGGGCATGCCTGTTCGAGCGTCATTATCACCCCTCAAGC…	k__Fungi	p__Ascomycota	c__	o__	f__	g__
ASV615	AAGTCGTAACAAGGTTTCCGTAGGTGAACCTGCGGAAGGATCATTAAAGAGATAGGGTCCTCATGGGCTCGACCTCCAACCCTTTGTCTACCAAACCTTATGTTGCTTCGGCGGGTCCGTCTTCTGGACCGCCGGAGGGCAAAAGCCCTCTGGTCAGTACCCGCCGGTGGCCCACCAACCAAAACTCTTAATTAAATCGTGTCTGAATTGATTATAAGAATAATTAAAAACTTTCAACAACGGATCTCTTGGTTCTGGCATCGATGAAGAACGCAGCGAAATGCGATAAGTAATGCGAATTGCAGAATCCGTGAGTCATCGAATCTTTGAACGCACATTGCGCCCCTTGGTATTCCGAGGGGCATGCCTGTTCGAGCGTCATTATCACCTCTCAAGCTC…	k__	p__	c__	o__	f__	g__
ASV616	AAGTCGTAACAAGGTTTCCGTAGGTGAACCTGCGGAAGGATCATTAAAGAGATAGGGTCCTCATGGGCTCGACCTCCAACCCTTTGTCTACCAAACCTTATGTTGCTTCGGCGGGTCCGTCTTCTGGACCGCCGGAGGGCAAAAGCCCTCTGGTCAGTACCCGCCGGTGGCCCACCAACCAAAACTCTTAATTAAATCGTGTCTGAATTGATTATAAGAATAATTAAAAACTTTCAACAACGGATCTCTTGGTTCTGGCATCGATGAAGAACGCAGCGAAATGCGATAAGTAATGCGAATTGCAGAATCCGTGAGTCATCGAATCTTTGAACGCACATTGCGCCCCTTGGTATTCCGAGGGGCATGCCTGTTCGAGCGTCATTATCACCTCTCAAGCTC…	k__	p__	c__	o__	f__	g__
ASV617	AAGTCGTAACAAGGTTTCCGTAGGTGAACCTGCGGAAGGATCATTAAAGAGATAGGGTCCTCATGGGCTCGACCTCCAACCCTTTGTCTACCAAACCTTATGTTGCTTCGGCGGGTCCGTCTTCTGGACCGCCGGAGGGCAAAAGCCCTCTGGTCAGTACCCGCCGGTGGCCCACCAACCAAAACTCTTAATTAAATCGTGTCTGAATTGATTATAAGAATAATTAAAAACTTTCAACAACGGATCTCTTGGTTCTGGCATCGATGAAGAACGCAGCGAAATGCGATAAGTAATGCGAATTGCAGAATCCGTGAGTCATCGAATCTTTGAACGCACATTGCGCTCCTTGGTATTCCGAGGGGCATGCCTGTTCGAGCGTCATTATCACCTCTCAAGCTC…	k__	p__	c__	o__	f__	g__
ASV618	AAGTCGTAACAAGGTTTCCGTAGGTGAACCTGCGGAAGGATCATTAAAGAGATAGGGTCCTCATGGGCTCGACCTCCAACCCTTTGTCTACCAAACCTTATGTTGCTTCGGCGGGTCCGTCTTCTGGACCGCCGGAGGGCAAAAGCCCTCTGGTCAGTACTCGCCGGTGGCCCACCAACCAAAACTCTTAATTAAATCGTGTCTGAATTGATTATAAGAATAATTAAAAAACTTTCAACAACGGATCTCTTGGTTCTGGCATCGATGAAGAACGCAGCGAAATGCGATAAGTAATGCGAATTGCAGAATCCGTGAGTCATCGAATCTTTGAACGCACATTGCGCCCCTTGGTATTCCGAGGGGCATGCCTGTTCGAGCGTCATTATCACCCCTCAAGCT…	k__Fungi	p__Ascomycota	c__	o__	f__	g__
ASV619	AAGTCGTAACAAGGTTTCCGTAGGTGAACCTGCGGAAGGATCATTAAAGAGATAGGGTCCTCATGGGCTCGACCTCCAACCCTTTGTCTACCAAACCTTATGTTGCTTCGGCGGGTCCGTCTTCTGGACCGCCGGAGGGCAAACGCCCTCTGGTCAGTACCCGCCGGTGGCCCACCAACCAAAACTCTTAATTAAATCGTGTCTGAATCGATTTTAAGAATAATTAAAAACTTTCAACAACGGATCTCTTGGTTCTGGCATCGATGAAGAACGCAGCGAAATGCGATAAGTAATGCGAATTGCAGAATCCGTGAGTCATCGAATCTTTGAACGCACATTGCGCCCCTTGGTATTCCGAGGGGCATGCCTGTTCGAGCGTCATTATCACCTCTCAAGCTC…	k__	p__	c__	o__	f__	g__
ASV620	AAGTCGTAACAAGGTTTCCGTAGGTGAACCTGCGGAAGGATCATTAAAGAGTAAGGGTCCTATGGGCCCGACCTCCAACCCTCTGTTGTTAAAACTACCTTGTTGCTTTGGCGGGACCGTTCGGTCCCCGAGCGCGCCGGTCTTCGGATTGGCGAGCGCCCGCCAGAGTCCAACCAAACTCTTGTATCAAACCAGTCGTCTGAGTGAAAATATTTTAATTAAATTAAAACTTTCAACAACGGATCTCTTGGTTCTCGCATCGATGAAGAACGCAGCGAAATGCGATAAGTAATGTGAATTGCAGAATTCAGTGAATCATCGAATCTTTGAACGCACATTGCGCCCCTTGGTATTCCGAGGGGCATGCCTGTTCGAGCGTCATTACACCACTCAAGCACT…	k__Fungi	p__Ascomycota	c__Dothideomycetes	o__Dothideales	f__Dothideaceae	g__
ASV621	AAGTCGTAACAAGGTTTCCGTAGGTGAACCTGCGGAAGGATCATTAAAGAGTAAGGGTGCTCAGCGCCCGACCTCCAACCCTTTGTTGTTAAAACTACCTTGTTGCTTTGGCGGGACCGCTCGGTCTCGAGCCGCTGGGGATTCGTCCCAGGCGAGCGCCCGCCAGAGTTAAACCAAACTCTTGTTATTTAACCGGTCGTCTGAGTTAAAATTTTGAATAAATCAAAACTTTCAACAACGGATCTCTTGGTTCTCGCATCGATGAAGAACGCAGCGAAATGCGATAAGTAATGTGAATTGCAGAATTCAGTGAATCATCGAATCTTTGAACGCACATTGCGCCCCTTGGTATTCCGAGGGGCATGCCTGTTCGAGCGTCATTACACCACTCAAGCTATG…	k__Fungi	p__Ascomycota	c__Dothideomycetes	o__Dothideales	f__Aureobasidiaceae	g__Aureobasidium	Aureobasidium pullulans	sooty_mold	litter_saprotroph	hyperviariable	foliar_endophyte	leaf/fruit/seed_pathogen	leaf/fruit/seed,roots,animal_material,sugar-rich_substrates		partly_aquatic	animal_parasite		dimorphic_yeast
ASV622	AAGTCGTAACAAGGTTTCCGTAGGTGAACCTGCGGAAGGATCATTAAAGAGTAAGGGTGCTCAGCGCCCGACCTCCAACCCTTTGTTGTTAAAACTACCTTGTTGCTTTGGCGGGACCGCTCGGTCTCGAGCCGCTGGGGATTCGTCCCAGGCGAGCGCCCGCCAGAGTTAAACCAAACTCTTGTTATTTAACCGGTCGTCTGAGTTAAAATTTTGAATAAATCAAAACTTTCAACAACGGATCTCTTGGTTCTCGCATCGATGAAGAACGCAGCGAAATGCGATAAGTAATGTGAATTGCAGAATTCAGTGAATCATCGAATCTTTGAACGCACATTGCGCCCCTTGGTATTCCGAGGGGCATGCCTGTTCGAGCGTCATTACACCACTCAAGCTATG…	k__Fungi	p__Ascomycota	c__Dothideomycetes	o__Dothideales	f__Aureobasidiaceae	g__Aureobasidium	Aureobasidium pullulans	sooty_mold	litter_saprotroph	hyperviariable	foliar_endophyte	leaf/fruit/seed_pathogen	leaf/fruit/seed,roots,animal_material,sugar-rich_substrates		partly_aquatic	animal_parasite		dimorphic_yeast
ASV623	AAGTCGTAACAAGGTTTCCGTAGGTGAACCTGCGGAAGGATCATTAAAGAGTAAGGGTGCTCAGCGCCCGACCTCCAACCCTTTGTTGTTAAAACTACCTTGTTGCTTTGGCGGGACCGCTCGGTTCCGAGCCGCTGGGGATTCGTCCCAGGCGAGTGCCCGCCAGAGTTAAACCAAACTCTTGTTATTAAACCGGTCGTCTGAGTTAAAACTTTGAATAAATCAAAACTTTCAACAACGGATCTCTTGGTTCTCGCATCGATGAAGAACGCAGCGAAATGCGATAAGTAATGTGAATTGCAGAATTCAGTGAATCATCGAATCTTTGAACGCACATTGCGCCCCTTGGTATTCCGAGGGGCATGCCTGTTCGAGCGTCATTACACCACTCAAGCTATG…	k__Fungi	p__Ascomycota	c__Dothideomycetes	o__Dothideales	f__Aureobasidiaceae	g__Aureobasidium	Aureobasidium leucospermi	sooty_mold	litter_saprotroph	hyperviariable	foliar_endophyte	leaf/fruit/seed_pathogen	leaf/fruit/seed,roots,animal_material,sugar-rich_substrates		partly_aquatic	animal_parasite		dimorphic_yeast
ASV624	AAGTCGTAACAAGGTTTCCGTAGGTGAACCTGCGGAAGGATCATTAAAGAGTTAGGGTCTTCTAGGCCCGACCTCCCAACCCTGTGTTTAACAAACCATTTGTTGCTTCGGCGGGCCCGTCTTTATTGACCGCCGGAGGACCGTCGAGAGACGCCCTCTGGCCAGCGCCCGCCGATGGCCAACTATACCTAAACTCTGAATAAACATGCCTATGTCTAAGTCCTAGTTTAAATAAAACAAAACTTTCAACAACGGATCTCTTGGTTCTGGCATCGATGAAGAACGCAGCGAAATGCGATAAGTAATGCGAATTGCAGAATTCCAGTGAGTCATCGAATCTTTGAACGCACATTGCGCCCTTTGGTATTCCGAAGGGCATGCCTGTTCGAGCGTCATTAT…	k__Fungi	p__Ascomycota	c__Eurotiomycetes	o__Chaetothyriales	f__Herpotrichiellaceae	g__Capronia	Capronia pilosella	soil_saprotroph	root_endophyte_dark_septate	mycoparasite_some_species,animal_pathogen_some_species	root_endophyte_dark_septate		soil		partly_aquatic	animal_parasite/opportunistic_human_parasite		dimorphic_yeast
ASV625	AAGTCGTAACAAGGTTTCCGTAGGTGAACCTGCGGAAGGATCATTAAAGAGTTAGGGTCTTCTAGGCCCGACCTCCCAACCCTGTGTTTAACAAACCATTTGTTGCTTCGGCGGGCCCGTCTTTATTGACCGCCGGGGGAGTGTCGAGAGACGCCCTCTGGCCCGCGCCCGCCGATGGCCAACTTACCTAAACTCTGAATAAACATGCCTATGTCTAAGTCATTTATTAAATAAAATAAAACTTTCAACAACGGATCTCTTGGTTCTGGCATCGATGAAGAACGCAGCGAAATGCGATAAGTAATGCGAATTGCAGAATTCCAGTGAGTCATCGAATCTTTGAACGCACATTGCGCCCTTTGGTATTCCGAAGGGCATGCCTGTTCGAGCGTCATTATC…	k__Fungi	p__Ascomycota	c__Eurotiomycetes	o__Chaetothyriales	f__Herpotrichiellaceae	g__Capronia	Capronia pilosella	soil_saprotroph	root_endophyte_dark_septate	mycoparasite_some_species,animal_pathogen_some_species	root_endophyte_dark_septate		soil		partly_aquatic	animal_parasite/opportunistic_human_parasite		dimorphic_yeast
ASV626	AAGTCGTAACAAGGTTTCCGTAGGTGAACCTGCGGAAGGATCATTAAAGAGTTAGGGTCTTCTAGGCCCGACCTCCCAACCCTGTGTTTAATAAACCATTTGTTGCTTCGGCGGGCCCGTCTTTATTGACCGCCGGAGGACCGTCGAGAGACGCCCTCTGGCCAGCGCCCGCCGATGGCCAACTATACCTAAACTCTGAATAAACATGCCTATGTCTAAGTCATTTATTAAATAAAGCAAAACTTTCAACAACGGATCTCTTGGTTCTGGCATCGATGAAGAACGCAGCGAAATGCGATAAGTAATGCGAATTGCAGAATTCCAGTGAGTCATCGAATCTTTGAACGCACATTGCGCCCTTTGGTATTCCGAAGGGCATGCCTGTTCGAGCGTCATTAT…	k__Fungi	p__Ascomycota	c__Eurotiomycetes	o__Chaetothyriales	f__Herpotrichiellaceae	g__Capronia	Capronia pilosella	soil_saprotroph	root_endophyte_dark_septate	mycoparasite_some_species,animal_pathogen_some_species	root_endophyte_dark_septate		soil		partly_aquatic	animal_parasite/opportunistic_human_parasite		dimorphic_yeast
ASV627	AAGTCGTAACAAGGTTTCCGTAGGTGAACCTGCGGAAGGATCATTAAAGAGTTAGGGTCTTCTAGGCCCGACCTCCCAACCCTTTGCTTATTAAACCTTATGTTGCTTCGGCGGGCCCGTCTCACGACCGCCGGGGGACTGTTATACGTCCTCTGGCCGGTGCCCGCCGGTGGCCAAACTTACAATAAACTCTGAATGAATCGTGTCTATCTGTCTGAGTAACAAACAAAAATAAAAGCAAAACTTTCAACAACGGATCTCTTGGTTCTGGCATCGATGAAGAACGCAGCGAAATGCGATAAGTAATGCGAATTGCAGAATTCCAGTGAGTCATCGAATCTTTGAACGCACATTGCGCCCTTTGGTATTCCGAAGGGCATGCCTGTTCGAGCGTCATTA…	k__Fungi	p__Ascomycota	c__Eurotiomycetes	o__Chaetothyriales	f__Herpotrichiellaceae	g__Capronia	Capronia pilosella	soil_saprotroph	root_endophyte_dark_septate	mycoparasite_some_species,animal_pathogen_some_species	root_endophyte_dark_septate		soil		partly_aquatic	animal_parasite/opportunistic_human_parasite		dimorphic_yeast
ASV628	AAGTCGTAACAAGGTTTCCGTAGGTGAACCTGCGGAAGGATCATTAAAGAGTTAGGGTCTTCTAGGCCCGATCTCCCAACCCTTTGTTTACCAAACCATCGTTGCTTCGGCGGGCCCGTCCTTTTTTGGACCGTCGGAGGACTGTCAAAGGTCCTCTGGCCCGCGCCCGTCGGTGGCCAACTTACCTAAATTCTTAATTAAACGTGTCATTATCTGAGTACTATATAAAAATAAAGCAAAACTTTCAACAACGGATCTCTTGGTTCTGGCATCGATGAAGAACGCAGCGAAATGCGATAAGTAATGCGAATTGCAGAATTCCAGTGAGTCATCGAATCTTTGAACGCACATTGCGCCCTTTGGCATTCCGAAGGGCATGCCTGTTCGAGCGTCATTATC…	k__Fungi	p__Ascomycota	c__Eurotiomycetes	o__Chaetothyriales	f__Herpotrichiellaceae	g__Veronaea	Veronaea	plant_pathogen	litter_saprotroph	dung_saprotroph_some_species		leaf/fruit/seed_pathogen	leaf/fruit/seed		non-aquatic	opportunistic_animal_parasite		dimorphic_yeast
ASV629	AAGTCGTAACAAGGTTTCCGTAGGTGAACCTGCGGAAGGATCATTAAAGAGTTGGGGTCCTTCGGGGCCCGATCTCCCACCCTTTGTTGTCGCGAATTTGTTGCCTCGGCGGGCTGTAGGTCTTCCGACCGACAACGGGCTTCGGCCCACCCGCCGCAGGACATTTCCAACTCTGCTTTAACCATGCAGTCGGAGAAGATTTAATAATAAATCAAAACTTTCAACAACGGATCTCTTGGTTCTGGCATCGATGAAGAACGCAGCGAAATGCGATAAGTAATGTGAATTGCAGAATTCAGTGAATCATCGAATCTTTGAACGCACATTGCGCCCCTTGGTATTCCGAGGGGCATGCCTGTTCGAGCGTCATTTCACCAATCAAGCCACGCTTGGTATTGG…	k__Fungi	p__Ascomycota	c__Dothideomycetes	o__Myriangiales	f__Myriangiaceae	g__Myriangium	Myriangium	animal_parasite	animal_decomposer				animal_material		non-aquatic	arthropod_parasite	scale_insects	filamentous_mycelium
ASV630	AAGTCGTAACAAGGTTTCCGTAGGTGAACCTGCGGAAGGATCATTAAAGATGGTGCGCAAGCGCCTTATTTAAATACCTTTACACACCTGTGAACCGTTGGTCTTCGGACCGATTTTTATACAAACACATTGTAGTCATGAACGTGATTTATCATAATGAAAATAAAACTTTCAACAACGGATCTCTTGGCTCTCGCATCGATGAAGAACGCAGCGAAATGCGATAAGTAATGTGAATTGCAGAATTCAGTGAATCATCGAATCTTTGAACGCATCTTGCGCCCTTTGGTATTCCGAAGGGCATGCCTGTTTGAGTGTCATGAAAACCTCACCTTGTCGGGTTTCCGACTGGGTGGATCTGGGTGTTGCCGTCCTGCACGGCTCGCCTTAAAAGAGTTA…	k__Fungi	p__Basidiomycota	c__Tremellomycetes	o__	f__	g__
ASV631	AAGTCGTAACAAGGTTTCCGTAGGTGAACCTGCGGAAGGATCATTAAAGATGTGCGCAAGCACTTTCAATCCCTTTACACACCTGTGCATCGTGGTCTTCGGACCGTTTTTACAAACAATGTAGTCATGAACGTCTTTTATTATAACAAAATAAAACTTTCAACAACGGATCTCTTGGCTCTCGCATCGATGAAGAACGCAGCGAAATGCGATAAGTAATGTGAATTGCAGAATTCAGTGAATCATCGAATCTTTGAACGCATCTTGCGCCCTTTGGTATTCCGAAGGGCATGCCTGTTTGAGTGTCATGAAAACATCATCCCATCGGGTTTCCGATGACGATGGACTTGGGTGTTGCCGTCCCCGGCTCGCCTTAAAAGTGTTAGCGGTTCCACGAGT…	k__Fungi	p__Basidiomycota	c__Tremellomycetes	o__Tremellales	f__	g__
ASV632	AAGTCGTAACAAGGTTTCCGTAGGTGAACCTGCGGAAGGATCATTAAAGATTCGGGCCTCGGCCCTAAACCTCTTCAGCTGTGCGCTTCGGCTGCACGCTGTCGAAACCTTCTCACACCCGTGCACCTTCTCGGTCGCGGCGCGCTAACGCGTGTTCGCTTCCGCCCTTTTACATACAACAACGCGGTCTCGAATGTTCAATACTATAAACAGTAACAACTTTCAACAACGGATCTCTTGGCTCTCGCATCGATGAAGAACGCAGCGAAATGCGATAAGTAATGTGAATTGCAGAATTCAGTGAATCATCGAATCTTTGAACGCACCTTGCGCTCCTTGGTATTCCATGGAGCATGCCTGTTTGAGTGTCACGTAAACCCTCACCCCTGCGATGTCAAA…	k__Fungi	p__Basidiomycota	c__Agaricomycetes	o__Auriculariales	f__	g__
ASV633	AAGTCGTAACAAGGTTTCCGTAGGTGAACCTGCGGAAGGATCATTAAAGATTCGGGCCTCGGCCCTAACCTCTTCAGCTGTGCGCTTCGGCTGCACGCTGTCGAAACCTTCTCACACCCGTGCACCTTCTCGGTCGCGGCGCGCTCACGCGTGTTCGCTTCCGCCCTTTTACATACAACAACGCAGTCTCGAATGTTCAATACTATAAACAGTAACAACTTTCAACAACGGATCTCTTGGCTCTCGCATCGATGAAGAACGCAGCGAAATGCGATAAGTAATGTGAATTGCAGAATTCAGTGAATCATCGAATCTTTGAACGCACCTTGCGCTCCTTGGTATTCCATGGAGCATGCCTGTTTGAGTGTCACGTAAACCCTCACCCCTGCGATGTCAAAG…	k__Fungi	p__Basidiomycota	c__Agaricomycetes	o__Auriculariales	f__Exidiaceae	g__
ASV634	AAGTCGTAACAAGGTTTCCGTAGGTGAACCTGCGGAAGGATCATTAAAGATTCGGGCCTCGGCCCTAACCTCTTCAGCTGTGCGCTTCGGCTGCACGCTGTCGAAACCTTCTCACACCCGTGCACCTTCTCGGTCGCGGCTCGCTCACGCGGGTTCGCTTCCGCCCTTTTACATACAACAACGCAGTCTCGAATGTTCAATACTATAAACAGTAACAACTTTCAACAACGGATCTCTTGGCTCTCGCATCGATGAAGAACGCAGCGAAATGCGATAAGTAATGTGAATTGCAGAATTCAGTGAATCATCGAATCTTTGAACGCACCTTGCGCTCCTTGGTATTCCATGGAGCATGCCTGTTTGAGTGTCACGTAAACCCTCACCCCTGCGATGTCAAAG…	k__Fungi	p__Basidiomycota	c__Agaricomycetes	o__Auriculariales	f__	g__
[truncated: 1,573 more rows]
